# Supplementary material for: Designing flows to enhance ecosystem functioning in heavily altered rivers
Source: Ecol Appl. 2019 Oct 18;30(1):e02005. doi: 10.1002/eap.2005 (PMC9285520; doi:10.1002/eap.2005)
Supplement: Supplementary file 4 [file EAP-30-e02005-s001.zip]

Archive with 6 entries (6 files):
- Final ERM_Conditional_probability_tables_All.txt
- Final_ERMflowscenario_Data_All.txt
- ERMBrownTroutCaseStudyNarrative.pdf
- ERMcase studies_manuscript_BrownTrout.csv
- ERMcase studies_manuscript_ChannelStructure.csv
- ERMChannelStructureCaseStudyNarrative.pdf
