# Supplementary material for: Designing flows to enhance ecosystem functioning in heavily altered rivers
Source: Ecol Appl. 2019 Oct 18;30(1):e02005. doi: 10.1002/eap.2005 (PMC9285520; doi:10.1002/eap.2005)
Supplement: Supplementary file 4 [file EAP-30-e02005-s001.zip › Final ERM_Conditional_probability_tables_All.txt]

Conditional Probability Table for Channel Structure
Scenario	Reach	Entrenched	Largely immobile and homogeneous	Partially mobile and diverse	Clean and diverse
Rec. Native	3a	0.00	0.08	0.42	0.50
Rec. Native	3b	0.00	0.08	0.42	0.50			See Supporting Information for probability tables and relationships associated with various drivers of channel structure
Rec. Native	7	0.00	0.02	0.22	0.76
Recent Past	3a	0.26	0.50	0.22	0.02
Recent Past	3b	0.04	0.32	0.50	0.14
Recent Past	7	0.00	0.02	0.22	0.76
Present Operations	3a	1.00	0.00	0.00	0.00
Present Operations	3b	0.91	0.09	0.00	0.00
Present Operations	7	0.38	0.46	0.15	0.01
Add'l Water Dev	3a	1.00	0.00	0.00	0.00
Add'l Water Dev	3b	1.00	0.00	0.00	0.00
Add'l Water Dev	7	0.99	0.01	0.00	0.00
Driest Climate	3a	1.00	0.00	0.00	0.00
Driest Climate	3b	1.00	0.00	0.00	0.00
Driest Climate	7	1.00	0.00	0.00	0.00
HighBase-ModeratePeak	3a	1.00	0.00	0.00	0.00
HighBase-ModeratePeak	3b	0.00	0.85	0.14	0.00
HighBase-ModeratePeak	7	0.00	0.11	0.83	0.06
StableBase-HighPeak	3a	0.00	0.06	0.44	0.50
StableBase-HighPeak	3b	0.00	0.08	0.42	0.50
StableBase-HighPeak	7	0.00	0.02	0.22	0.76
DryBase-HighPeak	3a	0.00	0.08	0.42	0.50
DryBase-HighPeak	3b	0.00	0.08	0.42	0.50
DryBase-HighPeak	7	0.00	0.02	0.22	0.76
StableBase-LowPeak	3a	1.00	0.00	0.00	0.00
StableBase-LowPeak	3b	1.00	0.00	0.00	0.00
StableBase-LowPeak	7	0.01	0.93	0.06	0.00
Conditional Probability Table for Algae
Total nitrogen (NO3+NO2+TKN) � relative enrichment as�compared to Recent Past scenario	Dissolved phosphorus (PO4) �	Algae-flushing flow function	Probabilities for Algae
	relative enrichment as compared to Recent Past�scenario		Less than today	About the same as today	More than today				See Shanahan et al. 2014 for probability tables or relationships associated with various drivers of the algae indicator
Significant improvement	Significant improvement	Intact	0.9	0.1	0
Significant improvement	Significant improvement	Partially intact	0.6	0.3	0.1
Significant improvement	Significant improvement	Absent	0.4	0.4	0.2
Significant improvement	About the same	Intact	0.7	0.2	0.1
Significant improvement	About the same	Partially intact	0.4	0.4	0.2
Significant improvement	About the same	Absent	0.2	0.5	0.3
Significant improvement	Significant enrichment	Intact	0.5	0.4	0.1
Significant improvement	Significant enrichment	Partially intact	0.3	0.4	0.3
Significant improvement	Significant enrichment	Absent	0.1	0.4	0.5
About the same	Significant improvement	Intact	0.7	0.2	0.1
About the same	Significant improvement	Partially intact	0.4	0.4	0.2
About the same	Significant improvement	Absent	0.2	0.5	0.3
About the same	About the same	Intact	0.5	0.4	0.1
About the same	About the same	Partially intact	0.3	0.4	0.3
About the same	About the same	Absent	0.1	0.4	0.5
About the same	Significant enrichment	Intact	0.3	0.4	0.3
About the same	Significant enrichment	Partially intact	0.2	0.3	0.5
About the same	Significant enrichment	Absent	0	0.2	0.8
Significant enrichment	Significant improvement	Intact	0.5	0.4	0.1
Significant enrichment	Significant improvement	Partially intact	0.3	0.4	0.3
Significant enrichment	Significant improvement	Absent	0.1	0.4	0.5
Significant enrichment	About the same	Intact	0.3	0.4	0.3
Significant enrichment	About the same	Partially intact	0.2	0.3	0.5
Significant enrichment	About the same	Absent	0	0.2	0.8
Significant enrichment	Significant enrichment	Intact	0.1	0.2	0.7
Significant enrichment	Significant enrichment	Partially intact	0	0.2	0.8
Significant enrichment	Significant enrichment	Absent	0	0	1
Conditional Probability Table for Aquatic Insects
Channel Structure	Summer Water Temp & Baseflow	Algae	Invertebrate Probabilities
			-	0	+
Clean and diverse	<Ttemp & > Q	less than today	0.000	0.500	0.500
Clean and diverse	<Ttemp & > Q	same as today	0.000	0.667	0.333			See Shanahan et al. 2014 for probability tables or relationships associated with various drivers of the aquatic insect indicator
Clean and diverse	<Ttemp & > Q	more than today	0.167	0.500	0.333
Clean and diverse	<Ttemp & <Q	less than today	0.167	0.500	0.333
Clean and diverse	<Ttemp & <Q	same as today	0.167	0.667	0.167
Clean and diverse	<Ttemp & <Q	more than today	0.333	0.500	0.167
Clean and diverse	>Ttemp & > Q	less than today	0.167	0.500	0.333
Clean and diverse	>Ttemp & > Q	same as today	0.167	0.667	0.167
Clean and diverse	>Ttemp & > Q	more than today	0.333	0.500	0.167
Clean and diverse	>Ttemp & <Q	less than today	0.333	0.333	0.333
Clean and diverse	>Ttemp & <Q	same as today	0.333	0.500	0.167
Clean and diverse	>Ttemp & <Q	more than today	0.500	0.333	0.167
Partially Mobile and diverse	<Ttemp & > Q	less than today	0.167	0.500	0.333
Partially Mobile and diverse	<Ttemp & > Q	same as today	0.167	0.667	0.167
Partially Mobile and diverse	<Ttemp & > Q	more than today	0.333	0.500	0.167
Partially Mobile and diverse	<Ttemp & <Q	less than today	0.333	0.500	0.167
Partially Mobile and diverse	<Ttemp & <Q	same as today	0.333	0.667	0.000
Partially Mobile and diverse	<Ttemp & <Q	more than today	0.500	0.500	0.000
Partially Mobile and diverse	>Ttemp & > Q	less than today	0.333	0.500	0.167
Partially Mobile and diverse	>Ttemp & > Q	same as today	0.333	0.667	0.000
Partially Mobile and diverse	>Ttemp & > Q	more than today	0.500	0.500	0.000
Partially Mobile and diverse	>Ttemp & <Q	less than today	0.500	0.333	0.167
Partially Mobile and diverse	>Ttemp & <Q	same as today	0.500	0.500	0.000
Partially Mobile and diverse	>Ttemp & <Q	more than today	0.667	0.333	0.000
Largely imobile and homogeneous	<Ttemp & > Q	less than today	0.167	0.500	0.333
Largely imobile and homogeneous	<Ttemp & > Q	same as today	0.167	0.667	0.167
Largely imobile and homogeneous	<Ttemp & > Q	more than today	0.333	0.500	0.167
Largely imobile and homogeneous	<Ttemp & <Q	less than today	0.333	0.500	0.167
Largely imobile and homogeneous	<Ttemp & <Q	same as today	0.333	0.667	0.000
Largely imobile and homogeneous	<Ttemp & <Q	more than today	0.500	0.500	0.000
Largely imobile and homogeneous	>Ttemp & > Q	less than today	0.333	0.500	0.167
Largely imobile and homogeneous	>Ttemp & > Q	same as today	0.333	0.667	0.000
Largely imobile and homogeneous	>Ttemp & > Q	more than today	0.500	0.500	0.000
Largely imobile and homogeneous	>Ttemp & <Q	less than today	0.500	0.333	0.167
Largely imobile and homogeneous	>Ttemp & <Q	same as today	0.500	0.500	0.000
Largely imobile and homogeneous	>Ttemp & <Q	more than today	0.667	0.333	0.000
Entrenched	<Ttemp & > Q	less than today	0.167	0.500	0.333
Entrenched	<Ttemp & > Q	same as today	0.167	0.667	0.167
Entrenched	<Ttemp & > Q	more than today	0.333	0.500	0.167
Entrenched	<Ttemp & <Q	less than today	0.333	0.500	0.167
Entrenched	<Ttemp & <Q	same as today	0.333	0.667	0.000
Entrenched	<Ttemp & <Q	more than today	0.500	0.500	0.000
Entrenched	>Ttemp & > Q	less than today	0.333	0.500	0.167
Entrenched	>Ttemp & > Q	same as today	0.333	0.667	0.000
Entrenched	>Ttemp & > Q	more than today	0.500	0.500	0.000
Entrenched	>Ttemp & <Q	less than today	0.500	0.333	0.167
Entrenched	>Ttemp & <Q	same as today	0.500	0.500	0.000
Entrenched	>Ttemp & <Q	more than today	0.667	0.333	0.000
Conditional Probability Table for Brown Trout
Winter Baseflow: % years avg <20 cfs	Summer Baseflow and Water Temp	Channel Structure	Inverte- brates	- -	-	0	+
0% to 25%	>TsumQ & <Ttemp	Clean and diverse	+	0.00	0.01	0.35	0.64
0% to 25%	>TsumQ & <Ttemp	Clean and diverse	0	0.00	0.06	0.33	0.61
0% to 25%	>TsumQ & <Ttemp	Clean and diverse	-	0.04	0.09	0.27	0.60
0% to 25%	>TsumQ & <Ttemp	Partially Mobile and diverse	+	0.00	0.08	0.46	0.46
0% to 25%	>TsumQ & <Ttemp	Partially Mobile and diverse	0	0.00	0.18	0.45	0.37
0% to 25%	>TsumQ & <Ttemp	Partially Mobile and diverse	-	0.06	0.24	0.38	0.32
0% to 25%	>TsumQ & <Ttemp	Largely imobile and homogeneous	+	0.00	0.12	0.46	0.42		See Supporting Information for probability tables and relationships associated with various drivers of the trout indicator
0% to 25%	>TsumQ & <Ttemp	Largely imobile and homogeneous	0	0.00	0.25	0.45	0.31
0% to 25%	>TsumQ & <Ttemp	Largely imobile and homogeneous	-	0.07	0.32	0.37	0.25
0% to 25%	>TsumQ & <Ttemp	Entrenched	+	0.12	0.05	0.38	0.45
0% to 25%	>TsumQ & <Ttemp	Entrenched	0	0.15	0.17	0.34	0.34
0% to 25%	>TsumQ & <Ttemp	Entrenched	-	0.25	0.24	0.24	0.27
0% to 25%	>TsumQ & >Ttemp	Clean and diverse	+	0.07	0.07	0.29	0.57
0% to 25%	>TsumQ & >Ttemp	Clean and diverse	0	0.07	0.14	0.26	0.53
0% to 25%	>TsumQ & >Ttemp	Clean and diverse	-	0.12	0.16	0.20	0.51
0% to 25%	>TsumQ & >Ttemp	Partially Mobile and diverse	+	0.09	0.17	0.37	0.37
0% to 25%	>TsumQ & >Ttemp	Partially Mobile and diverse	0	0.11	0.28	0.34	0.26
0% to 25%	>TsumQ & >Ttemp	Partially Mobile and diverse	-	0.19	0.35	0.26	0.20
0% to 25%	>TsumQ & >Ttemp	Largely imobile and homogeneous	+	0.10	0.21	0.36	0.33
0% to 25%	>TsumQ & >Ttemp	Largely imobile and homogeneous	0	0.12	0.35	0.33	0.20
0% to 25%	>TsumQ & >Ttemp	Largely imobile and homogeneous	-	0.20	0.43	0.24	0.13
0% to 25%	>TsumQ & >Ttemp	Entrenched	+	0.22	0.16	0.28	0.35
0% to 25%	>TsumQ & >Ttemp	Entrenched	0	0.27	0.29	0.22	0.22
0% to 25%	>TsumQ & >Ttemp	Entrenched	-	0.38	0.37	0.11	0.14
0% to 25%	<TsumQ & <Ttemp	Clean and diverse	+	0.00	0.09	0.36	0.55
0% to 25%	<TsumQ & <Ttemp	Clean and diverse	0	0.00	0.15	0.34	0.51
0% to 25%	<TsumQ & <Ttemp	Clean and diverse	-	0.04	0.18	0.30	0.49
0% to 25%	<TsumQ & <Ttemp	Partially Mobile and diverse	+	0.00	0.19	0.46	0.35
0% to 25%	<TsumQ & <Ttemp	Partially Mobile and diverse	0	0.00	0.30	0.46	0.24
0% to 25%	<TsumQ & <Ttemp	Partially Mobile and diverse	-	0.05	0.36	0.40	0.19
0% to 25%	<TsumQ & <Ttemp	Largely imobile and homogeneous	+	0.00	0.23	0.46	0.31
0% to 25%	<TsumQ & <Ttemp	Largely imobile and homogeneous	0	0.00	0.36	0.45	0.19
0% to 25%	<TsumQ & <Ttemp	Largely imobile and homogeneous	-	0.06	0.43	0.39	0.12
0% to 25%	<TsumQ & <Ttemp	Entrenched	+	0.10	0.18	0.39	0.33
0% to 25%	<TsumQ & <Ttemp	Entrenched	0	0.12	0.31	0.37	0.20
0% to 25%	<TsumQ & <Ttemp	Entrenched	-	0.20	0.38	0.29	0.13
0% to 25%	<TsumQ & >Ttemp	Clean and diverse	+	0.36	0.01	0.21	0.42
0% to 25%	<TsumQ & >Ttemp	Clean and diverse	0	0.39	0.04	0.19	0.38
0% to 25%	<TsumQ & >Ttemp	Clean and diverse	-	0.44	0.06	0.14	0.36
0% to 25%	<TsumQ & >Ttemp	Partially Mobile and diverse	+	0.46	0.05	0.25	0.25
0% to 25%	<TsumQ & >Ttemp	Partially Mobile and diverse	0	0.52	0.11	0.21	0.16
0% to 25%	<TsumQ & >Ttemp	Partially Mobile and diverse	-	0.59	0.13	0.16	0.12
0% to 25%	<TsumQ & >Ttemp	Largely imobile and homogeneous	+	0.48	0.07	0.23	0.21
0% to 25%	<TsumQ & >Ttemp	Largely imobile and homogeneous	0	0.55	0.14	0.20	0.12
0% to 25%	<TsumQ & >Ttemp	Largely imobile and homogeneous	-	0.62	0.16	0.14	0.07
0% to 25%	<TsumQ & >Ttemp	Entrenched	+	0.57	0.03	0.18	0.22
0% to 25%	<TsumQ & >Ttemp	Entrenched	0	0.65	0.09	0.13	0.13
0% to 25%	<TsumQ & >Ttemp	Entrenched	-	0.74	0.12	0.06	0.08
25% to 50%	>TsumQ & <Ttemp	Clean and diverse	+	0.01	0.03	0.35	0.61
25% to 50%	>TsumQ & <Ttemp	Clean and diverse	0	0.01	0.08	0.33	0.57
25% to 50%	>TsumQ & <Ttemp	Clean and diverse	-	0.05	0.11	0.28	0.56
25% to 50%	>TsumQ & <Ttemp	Partially Mobile and diverse	+	0.02	0.10	0.46	0.42
25% to 50%	>TsumQ & <Ttemp	Partially Mobile and diverse	0	0.02	0.20	0.45	0.32
25% to 50%	>TsumQ & <Ttemp	Partially Mobile and diverse	-	0.08	0.25	0.39	0.27
25% to 50%	>TsumQ & <Ttemp	Largely imobile and homogeneous	+	0.02	0.14	0.46	0.38
25% to 50%	>TsumQ & <Ttemp	Largely imobile and homogeneous	0	0.02	0.26	0.45	0.27
25% to 50%	>TsumQ & <Ttemp	Largely imobile and homogeneous	-	0.09	0.32	0.38	0.20
25% to 50%	>TsumQ & <Ttemp	Entrenched	+	0.13	0.08	0.39	0.41
25% to 50%	>TsumQ & <Ttemp	Entrenched	0	0.16	0.19	0.36	0.29
25% to 50%	>TsumQ & <Ttemp	Entrenched	-	0.26	0.25	0.27	0.23
25% to 50%	>TsumQ & >Ttemp	Clean and diverse	+	0.08	0.09	0.30	0.54
25% to 50%	>TsumQ & >Ttemp	Clean and diverse	0	0.09	0.15	0.27	0.50
25% to 50%	>TsumQ & >Ttemp	Clean and diverse	-	0.13	0.18	0.22	0.48
25% to 50%	>TsumQ & >Ttemp	Partially Mobile and diverse	+	0.11	0.18	0.38	0.33
25% to 50%	>TsumQ & >Ttemp	Partially Mobile and diverse	0	0.13	0.29	0.35	0.23
25% to 50%	>TsumQ & >Ttemp	Partially Mobile and diverse	-	0.20	0.35	0.28	0.17
25% to 50%	>TsumQ & >Ttemp	Largely imobile and homogeneous	+	0.11	0.23	0.37	0.29
25% to 50%	>TsumQ & >Ttemp	Largely imobile and homogeneous	0	0.14	0.35	0.34	0.17
25% to 50%	>TsumQ & >Ttemp	Largely imobile and homogeneous	-	0.21	0.42	0.26	0.10
25% to 50%	>TsumQ & >Ttemp	Entrenched	+	0.22	0.17	0.29	0.31
25% to 50%	>TsumQ & >Ttemp	Entrenched	0	0.27	0.30	0.24	0.18
25% to 50%	>TsumQ & >Ttemp	Entrenched	-	0.37	0.37	0.15	0.11
25% to 50%	<TsumQ & <Ttemp	Clean and diverse	+	0.01	0.10	0.37	0.52
25% to 50%	<TsumQ & <Ttemp	Clean and diverse	0	0.01	0.16	0.35	0.47
25% to 50%	<TsumQ & <Ttemp	Clean and diverse	-	0.05	0.19	0.31	0.45
25% to 50%	<TsumQ & <Ttemp	Partially Mobile and diverse	+	0.02	0.20	0.47	0.32
25% to 50%	<TsumQ & <Ttemp	Partially Mobile and diverse	0	0.02	0.31	0.46	0.21
25% to 50%	<TsumQ & <Ttemp	Partially Mobile and diverse	-	0.07	0.36	0.41	0.16
25% to 50%	<TsumQ & <Ttemp	Largely imobile and homogeneous	+	0.02	0.24	0.46	0.28
25% to 50%	<TsumQ & <Ttemp	Largely imobile and homogeneous	0	0.02	0.36	0.46	0.16
25% to 50%	<TsumQ & <Ttemp	Largely imobile and homogeneous	-	0.08	0.43	0.40	0.09
25% to 50%	<TsumQ & <Ttemp	Entrenched	+	0.11	0.19	0.40	0.29
25% to 50%	<TsumQ & <Ttemp	Entrenched	0	0.14	0.31	0.38	0.17
25% to 50%	<TsumQ & <Ttemp	Entrenched	-	0.21	0.38	0.31	0.10
25% to 50%	<TsumQ & >Ttemp	Clean and diverse	+	0.35	0.02	0.22	0.40
25% to 50%	<TsumQ & >Ttemp	Clean and diverse	0	0.39	0.06	0.20	0.36
25% to 50%	<TsumQ & >Ttemp	Clean and diverse	-	0.43	0.07	0.16	0.34
25% to 50%	<TsumQ & >Ttemp	Partially Mobile and diverse	+	0.45	0.06	0.26	0.23
25% to 50%	<TsumQ & >Ttemp	Partially Mobile and diverse	0	0.51	0.12	0.22	0.15
25% to 50%	<TsumQ & >Ttemp	Partially Mobile and diverse	-	0.58	0.14	0.17	0.11
25% to 50%	<TsumQ & >Ttemp	Largely imobile and homogeneous	+	0.47	0.09	0.25	0.19
25% to 50%	<TsumQ & >Ttemp	Largely imobile and homogeneous	0	0.53	0.15	0.21	0.11
25% to 50%	<TsumQ & >Ttemp	Largely imobile and homogeneous	-	0.61	0.18	0.16	0.06
25% to 50%	<TsumQ & >Ttemp	Entrenched	+	0.56	0.05	0.19	0.20
25% to 50%	<TsumQ & >Ttemp	Entrenched	0	0.64	0.11	0.15	0.11
25% to 50%	<TsumQ & >Ttemp	Entrenched	-	0.72	0.13	0.08	0.06
50% to 75%	>TsumQ & <Ttemp	Clean and diverse	+	0.03	0.05	0.35	0.56
50% to 75%	>TsumQ & <Ttemp	Clean and diverse	0	0.04	0.11	0.33	0.52
50% to 75%	>TsumQ & <Ttemp	Clean and diverse	-	0.08	0.13	0.29	0.51
50% to 75%	>TsumQ & <Ttemp	Partially Mobile and diverse	+	0.05	0.13	0.45	0.37
50% to 75%	>TsumQ & <Ttemp	Partially Mobile and diverse	0	0.06	0.23	0.44	0.27
50% to 75%	>TsumQ & <Ttemp	Partially Mobile and diverse	-	0.12	0.28	0.38	0.22
50% to 75%	>TsumQ & <Ttemp	Largely imobile and homogeneous	+	0.05	0.17	0.45	0.33
50% to 75%	>TsumQ & <Ttemp	Largely imobile and homogeneous	0	0.06	0.28	0.44	0.22
50% to 75%	>TsumQ & <Ttemp	Largely imobile and homogeneous	-	0.13	0.35	0.37	0.15
50% to 75%	>TsumQ & <Ttemp	Entrenched	+	0.15	0.11	0.38	0.35
50% to 75%	>TsumQ & <Ttemp	Entrenched	0	0.19	0.23	0.35	0.23
50% to 75%	>TsumQ & <Ttemp	Entrenched	-	0.28	0.29	0.27	0.17
50% to 75%	>TsumQ & >Ttemp	Clean and diverse	+	0.09	0.11	0.30	0.50
50% to 75%	>TsumQ & >Ttemp	Clean and diverse	0	0.10	0.17	0.27	0.46
50% to 75%	>TsumQ & >Ttemp	Clean and diverse	-	0.14	0.20	0.22	0.44
50% to 75%	>TsumQ & >Ttemp	Partially Mobile and diverse	+	0.13	0.21	0.37	0.29
50% to 75%	>TsumQ & >Ttemp	Partially Mobile and diverse	0	0.15	0.31	0.35	0.19
50% to 75%	>TsumQ & >Ttemp	Partially Mobile and diverse	-	0.22	0.37	0.28	0.13
50% to 75%	>TsumQ & >Ttemp	Largely imobile and homogeneous	+	0.14	0.25	0.36	0.25
50% to 75%	>TsumQ & >Ttemp	Largely imobile and homogeneous	0	0.16	0.37	0.34	0.13
50% to 75%	>TsumQ & >Ttemp	Largely imobile and homogeneous	-	0.23	0.44	0.27	0.06
50% to 75%	>TsumQ & >Ttemp	Entrenched	+	0.24	0.20	0.29	0.27
50% to 75%	>TsumQ & >Ttemp	Entrenched	0	0.29	0.32	0.25	0.14
50% to 75%	>TsumQ & >Ttemp	Entrenched	-	0.38	0.39	0.16	0.07
50% to 75%	<TsumQ & <Ttemp	Clean and diverse	+	0.03	0.12	0.36	0.48
50% to 75%	<TsumQ & <Ttemp	Clean and diverse	0	0.03	0.18	0.35	0.44
50% to 75%	<TsumQ & <Ttemp	Clean and diverse	-	0.07	0.21	0.31	0.42
50% to 75%	<TsumQ & <Ttemp	Partially Mobile and diverse	+	0.04	0.22	0.46	0.28
50% to 75%	<TsumQ & <Ttemp	Partially Mobile and diverse	0	0.05	0.32	0.45	0.18
50% to 75%	<TsumQ & <Ttemp	Partially Mobile and diverse	-	0.10	0.38	0.40	0.12
50% to 75%	<TsumQ & <Ttemp	Largely imobile and homogeneous	+	0.04	0.26	0.46	0.24
50% to 75%	<TsumQ & <Ttemp	Largely imobile and homogeneous	0	0.05	0.38	0.45	0.12
50% to 75%	<TsumQ & <Ttemp	Largely imobile and homogeneous	-	0.11	0.44	0.39	0.06
50% to 75%	<TsumQ & <Ttemp	Entrenched	+	0.14	0.22	0.39	0.25
50% to 75%	<TsumQ & <Ttemp	Entrenched	0	0.16	0.33	0.37	0.13
50% to 75%	<TsumQ & <Ttemp	Entrenched	-	0.23	0.40	0.30	0.06
50% to 75%	<TsumQ & >Ttemp	Clean and diverse	+	0.36	0.04	0.23	0.38
50% to 75%	<TsumQ & >Ttemp	Clean and diverse	0	0.39	0.07	0.20	0.33
50% to 75%	<TsumQ & >Ttemp	Clean and diverse	-	0.43	0.09	0.16	0.31
50% to 75%	<TsumQ & >Ttemp	Partially Mobile and diverse	+	0.46	0.08	0.26	0.20
50% to 75%	<TsumQ & >Ttemp	Partially Mobile and diverse	0	0.51	0.14	0.23	0.12
50% to 75%	<TsumQ & >Ttemp	Partially Mobile and diverse	-	0.57	0.16	0.18	0.08
50% to 75%	<TsumQ & >Ttemp	Largely imobile and homogeneous	+	0.47	0.11	0.25	0.17
50% to 75%	<TsumQ & >Ttemp	Largely imobile and homogeneous	0	0.53	0.17	0.22	0.08
50% to 75%	<TsumQ & >Ttemp	Largely imobile and homogeneous	-	0.60	0.20	0.16	0.04
50% to 75%	<TsumQ & >Ttemp	Entrenched	+	0.56	0.07	0.19	0.18
50% to 75%	<TsumQ & >Ttemp	Entrenched	0	0.63	0.13	0.15	0.09
50% to 75%	<TsumQ & >Ttemp	Entrenched	-	0.71	0.16	0.10	0.04
75% to 90%	>TsumQ & <Ttemp	Clean and diverse	+	0.10	0.08	0.31	0.51
75% to 90%	>TsumQ & <Ttemp	Clean and diverse	0	0.11	0.14	0.29	0.46
75% to 90%	>TsumQ & <Ttemp	Clean and diverse	-	0.15	0.16	0.24	0.45
75% to 90%	>TsumQ & <Ttemp	Partially Mobile and diverse	+	0.14	0.17	0.39	0.30
75% to 90%	>TsumQ & <Ttemp	Partially Mobile and diverse	0	0.17	0.27	0.37	0.20
75% to 90%	>TsumQ & <Ttemp	Partially Mobile and diverse	-	0.23	0.32	0.30	0.15
75% to 90%	>TsumQ & <Ttemp	Largely imobile and homogeneous	+	0.15	0.21	0.38	0.26
75% to 90%	>TsumQ & <Ttemp	Largely imobile and homogeneous	0	0.18	0.32	0.36	0.14
75% to 90%	>TsumQ & <Ttemp	Largely imobile and homogeneous	-	0.25	0.38	0.29	0.08
75% to 90%	>TsumQ & <Ttemp	Entrenched	+	0.25	0.16	0.31	0.28
75% to 90%	>TsumQ & <Ttemp	Entrenched	0	0.30	0.27	0.27	0.15
75% to 90%	>TsumQ & <Ttemp	Entrenched	-	0.40	0.33	0.19	0.08
75% to 90%	>TsumQ & >Ttemp	Clean and diverse	+	0.15	0.14	0.26	0.45
75% to 90%	>TsumQ & >Ttemp	Clean and diverse	0	0.17	0.20	0.23	0.40
75% to 90%	>TsumQ & >Ttemp	Clean and diverse	-	0.22	0.22	0.18	0.38
75% to 90%	>TsumQ & >Ttemp	Partially Mobile and diverse	+	0.21	0.24	0.32	0.24
75% to 90%	>TsumQ & >Ttemp	Partially Mobile and diverse	0	0.25	0.34	0.28	0.13
75% to 90%	>TsumQ & >Ttemp	Partially Mobile and diverse	-	0.32	0.40	0.22	0.07
75% to 90%	>TsumQ & >Ttemp	Largely imobile and homogeneous	+	0.22	0.28	0.30	0.19
75% to 90%	>TsumQ & >Ttemp	Largely imobile and homogeneous	0	0.26	0.40	0.27	0.07
75% to 90%	>TsumQ & >Ttemp	Largely imobile and homogeneous	-	0.34	0.46	0.20	0.00
75% to 90%	>TsumQ & >Ttemp	Entrenched	+	0.33	0.24	0.23	0.20
75% to 90%	>TsumQ & >Ttemp	Entrenched	0	0.39	0.36	0.18	0.07
75% to 90%	>TsumQ & >Ttemp	Entrenched	-	0.48	0.42	0.09	0.00
75% to 90%	<TsumQ & <Ttemp	Clean and diverse	+	0.09	0.15	0.32	0.43
75% to 90%	<TsumQ & <Ttemp	Clean and diverse	0	0.10	0.21	0.30	0.38
75% to 90%	<TsumQ & <Ttemp	Clean and diverse	-	0.14	0.24	0.26	0.36
75% to 90%	<TsumQ & <Ttemp	Partially Mobile and diverse	+	0.13	0.25	0.40	0.22
75% to 90%	<TsumQ & <Ttemp	Partially Mobile and diverse	0	0.15	0.35	0.38	0.12
75% to 90%	<TsumQ & <Ttemp	Partially Mobile and diverse	-	0.20	0.40	0.33	0.06
75% to 90%	<TsumQ & <Ttemp	Largely imobile and homogeneous	+	0.13	0.29	0.39	0.18
75% to 90%	<TsumQ & <Ttemp	Largely imobile and homogeneous	0	0.15	0.40	0.38	0.06
75% to 90%	<TsumQ & <Ttemp	Largely imobile and homogeneous	-	0.22	0.47	0.32	0.00
75% to 90%	<TsumQ & <Ttemp	Entrenched	+	0.22	0.25	0.33	0.19
75% to 90%	<TsumQ & <Ttemp	Entrenched	0	0.26	0.37	0.30	0.07
75% to 90%	<TsumQ & <Ttemp	Entrenched	-	0.34	0.43	0.23	0.00
75% to 90%	<TsumQ & >Ttemp	Clean and diverse	+	0.40	0.06	0.20	0.35
75% to 90%	<TsumQ & >Ttemp	Clean and diverse	0	0.43	0.10	0.17	0.30
75% to 90%	<TsumQ & >Ttemp	Clean and diverse	-	0.48	0.11	0.13	0.28
75% to 90%	<TsumQ & >Ttemp	Partially Mobile and diverse	+	0.50	0.11	0.22	0.17
75% to 90%	<TsumQ & >Ttemp	Partially Mobile and diverse	0	0.56	0.17	0.19	0.08
75% to 90%	<TsumQ & >Ttemp	Partially Mobile and diverse	-	0.62	0.19	0.14	0.04
75% to 90%	<TsumQ & >Ttemp	Largely imobile and homogeneous	+	0.52	0.14	0.21	0.13
75% to 90%	<TsumQ & >Ttemp	Largely imobile and homogeneous	0	0.58	0.20	0.18	0.04
75% to 90%	<TsumQ & >Ttemp	Largely imobile and homogeneous	-	0.65	0.22	0.12	0.00
75% to 90%	<TsumQ & >Ttemp	Entrenched	+	0.60	0.10	0.16	0.14
75% to 90%	<TsumQ & >Ttemp	Entrenched	0	0.68	0.16	0.12	0.05
75% to 90%	<TsumQ & >Ttemp	Entrenched	-	0.76	0.19	0.06	0.00
>90%	>TsumQ & <Ttemp	Clean and diverse	+	0.21	0.02	0.28	0.49
>90%	>TsumQ & <Ttemp	Clean and diverse	0	0.23	0.07	0.25	0.44
>90%	>TsumQ & <Ttemp	Clean and diverse	-	0.28	0.09	0.20	0.42
>90%	>TsumQ & <Ttemp	Partially Mobile and diverse	+	0.29	0.08	0.34	0.29
>90%	>TsumQ & <Ttemp	Partially Mobile and diverse	0	0.33	0.16	0.31	0.19
>90%	>TsumQ & <Ttemp	Partially Mobile and diverse	-	0.41	0.20	0.25	0.14
>90%	>TsumQ & <Ttemp	Largely imobile and homogeneous	+	0.30	0.12	0.33	0.25
>90%	>TsumQ & <Ttemp	Largely imobile and homogeneous	0	0.36	0.21	0.30	0.13
>90%	>TsumQ & <Ttemp	Largely imobile and homogeneous	-	0.44	0.25	0.23	0.07
>90%	>TsumQ & <Ttemp	Entrenched	+	0.41	0.07	0.26	0.26
>90%	>TsumQ & <Ttemp	Entrenched	0	0.49	0.15	0.22	0.14
>90%	>TsumQ & <Ttemp	Entrenched	-	0.59	0.19	0.13	0.08
>90%	>TsumQ & >Ttemp	Clean and diverse	+	0.26	0.08	0.23	0.43
>90%	>TsumQ & >Ttemp	Clean and diverse	0	0.29	0.13	0.20	0.38
>90%	>TsumQ & >Ttemp	Clean and diverse	-	0.33	0.15	0.15	0.36
>90%	>TsumQ & >Ttemp	Partially Mobile and diverse	+	0.35	0.16	0.27	0.22
>90%	>TsumQ & >Ttemp	Partially Mobile and diverse	0	0.40	0.24	0.24	0.12
>90%	>TsumQ & >Ttemp	Partially Mobile and diverse	-	0.48	0.28	0.17	0.06
>90%	>TsumQ & >Ttemp	Largely imobile and homogeneous	+	0.36	0.19	0.26	0.18
>90%	>TsumQ & >Ttemp	Largely imobile and homogeneous	0	0.43	0.29	0.22	0.06
>90%	>TsumQ & >Ttemp	Largely imobile and homogeneous	-	0.51	0.34	0.15	0.00
>90%	>TsumQ & >Ttemp	Entrenched	+	0.47	0.15	0.19	0.19
>90%	>TsumQ & >Ttemp	Entrenched	0	0.55	0.24	0.14	0.07
>90%	>TsumQ & >Ttemp	Entrenched	-	0.66	0.29	0.05	0.00
>90%	<TsumQ & <Ttemp	Clean and diverse	+	0.19	0.09	0.29	0.42
>90%	<TsumQ & <Ttemp	Clean and diverse	0	0.21	0.14	0.27	0.37
>90%	<TsumQ & <Ttemp	Clean and diverse	-	0.26	0.17	0.23	0.35
>90%	<TsumQ & <Ttemp	Partially Mobile and diverse	+	0.26	0.17	0.36	0.21
>90%	<TsumQ & <Ttemp	Partially Mobile and diverse	0	0.30	0.26	0.33	0.11
>90%	<TsumQ & <Ttemp	Partially Mobile and diverse	-	0.36	0.30	0.28	0.06
>90%	<TsumQ & <Ttemp	Largely imobile and homogeneous	+	0.27	0.21	0.35	0.17
>90%	<TsumQ & <Ttemp	Largely imobile and homogeneous	0	0.31	0.30	0.33	0.06
>90%	<TsumQ & <Ttemp	Largely imobile and homogeneous	-	0.39	0.35	0.27	0.00
>90%	<TsumQ & <Ttemp	Entrenched	+	0.36	0.16	0.29	0.18
>90%	<TsumQ & <Ttemp	Entrenched	0	0.43	0.26	0.25	0.06
>90%	<TsumQ & <Ttemp	Entrenched	-	0.51	0.30	0.18	0.00
>90%	<TsumQ & >Ttemp	Clean and diverse	+	0.47	0.02	0.18	0.34
>90%	<TsumQ & >Ttemp	Clean and diverse	0	0.51	0.05	0.15	0.29
>90%	<TsumQ & >Ttemp	Clean and diverse	-	0.56	0.06	0.11	0.27
>90%	<TsumQ & >Ttemp	Partially Mobile and diverse	+	0.59	0.06	0.20	0.16
>90%	<TsumQ & >Ttemp	Partially Mobile and diverse	0	0.65	0.10	0.16	0.08
>90%	<TsumQ & >Ttemp	Partially Mobile and diverse	-	0.72	0.13	0.11	0.04
>90%	<TsumQ & >Ttemp	Largely imobile and homogeneous	+	0.61	0.08	0.18	0.13
>90%	<TsumQ & >Ttemp	Largely imobile and homogeneous	0	0.68	0.13	0.15	0.04
>90%	<TsumQ & >Ttemp	Largely imobile and homogeneous	-	0.75	0.15	0.10	0.00
>90%	<TsumQ & >Ttemp	Entrenched	+	0.69	0.04	0.13	0.13
>90%	<TsumQ & >Ttemp	Entrenched	0	0.77	0.09	0.09	0.04
>90%	<TsumQ & >Ttemp	Entrenched	-	0.85	0.11	0.03	0.00
Conditional Probability Table for Native Fish
Summer Base Flow & Water Temp	Channel Structure	Invertebrates	Trout	Probabilities for states of Native Fish
				- -	-	0	+
>TsumQ & <Ttemp	Clean and diverse	+	--	0.00	0.02	0.30	0.68
>TsumQ & <Ttemp	Clean and diverse	+	-	0.00	0.01	0.34	0.64
>TsumQ & <Ttemp	Clean and diverse	+	0	0.00	0.09	0.37	0.54			See Shanahan et al. 2014 for probability tables or relationships associated with various drivers of the native fish indicator
>TsumQ & <Ttemp	Clean and diverse	+	+	0.46	0.16	0.12	0.26
>TsumQ & <Ttemp	Clean and diverse	0	--	0.00	0.12	0.35	0.53
>TsumQ & <Ttemp	Clean and diverse	0	-	0.00	0.11	0.38	0.51
>TsumQ & <Ttemp	Clean and diverse	0	0	0.00	0.16	0.40	0.44
>TsumQ & <Ttemp	Clean and diverse	0	+	0.40	0.19	0.17	0.24
>TsumQ & <Ttemp	Clean and diverse	-	--	0.13	0.27	0.24	0.36
>TsumQ & <Ttemp	Clean and diverse	-	-	0.12	0.25	0.28	0.35
>TsumQ & <Ttemp	Clean and diverse	-	0	0.11	0.28	0.30	0.31
>TsumQ & <Ttemp	Clean and diverse	-	+	0.44	0.27	0.12	0.17
>TsumQ & <Ttemp	Partially Mobile and diverse	+	--	0.00	0.29	0.30	0.41
>TsumQ & <Ttemp	Partially Mobile and diverse	+	-	0.00	0.26	0.34	0.40
>TsumQ & <Ttemp	Partially Mobile and diverse	+	0	0.00	0.30	0.37	0.33
>TsumQ & <Ttemp	Partially Mobile and diverse	+	+	0.46	0.28	0.12	0.14
>TsumQ & <Ttemp	Partially Mobile and diverse	0	--	0.00	0.32	0.35	0.33
>TsumQ & <Ttemp	Partially Mobile and diverse	0	-	0.00	0.30	0.38	0.32
>TsumQ & <Ttemp	Partially Mobile and diverse	0	0	0.00	0.33	0.40	0.28
>TsumQ & <Ttemp	Partially Mobile and diverse	0	+	0.40	0.30	0.17	0.13
>TsumQ & <Ttemp	Partially Mobile and diverse	-	--	0.13	0.44	0.24	0.19
>TsumQ & <Ttemp	Partially Mobile and diverse	-	-	0.12	0.41	0.28	0.19
>TsumQ & <Ttemp	Partially Mobile and diverse	-	0	0.11	0.42	0.30	0.17
>TsumQ & <Ttemp	Partially Mobile and diverse	-	+	0.44	0.36	0.12	0.07
>TsumQ & <Ttemp	Largely imobile and homogeneous	+	--	0.14	0.29	0.30	0.28
>TsumQ & <Ttemp	Largely imobile and homogeneous	+	-	0.12	0.26	0.34	0.28
>TsumQ & <Ttemp	Largely imobile and homogeneous	+	0	0.10	0.30	0.37	0.23
>TsumQ & <Ttemp	Largely imobile and homogeneous	+	+	0.52	0.28	0.12	0.09
>TsumQ & <Ttemp	Largely imobile and homogeneous	0	--	0.10	0.32	0.35	0.23
>TsumQ & <Ttemp	Largely imobile and homogeneous	0	-	0.09	0.30	0.38	0.23
>TsumQ & <Ttemp	Largely imobile and homogeneous	0	0	0.08	0.33	0.40	0.20
>TsumQ & <Ttemp	Largely imobile and homogeneous	0	+	0.45	0.30	0.17	0.08
>TsumQ & <Ttemp	Largely imobile and homogeneous	-	--	0.22	0.44	0.24	0.10
>TsumQ & <Ttemp	Largely imobile and homogeneous	-	-	0.20	0.41	0.28	0.11
>TsumQ & <Ttemp	Largely imobile and homogeneous	-	0	0.18	0.42	0.30	0.10
>TsumQ & <Ttemp	Largely imobile and homogeneous	-	+	0.49	0.36	0.12	0.03
>TsumQ & <Ttemp	Entrenched	+	--	0.41	0.15	0.16	0.28
>TsumQ & <Ttemp	Entrenched	+	-	0.37	0.14	0.22	0.28
>TsumQ & <Ttemp	Entrenched	+	0	0.31	0.20	0.27	0.23
>TsumQ & <Ttemp	Entrenched	+	+	0.64	0.22	0.06	0.09
>TsumQ & <Ttemp	Entrenched	0	--	0.31	0.22	0.25	0.23
>TsumQ & <Ttemp	Entrenched	0	-	0.28	0.20	0.28	0.23
>TsumQ & <Ttemp	Entrenched	0	0	0.25	0.24	0.31	0.20
>TsumQ & <Ttemp	Entrenched	0	+	0.56	0.25	0.11	0.08
>TsumQ & <Ttemp	Entrenched	-	--	0.39	0.36	0.16	0.10
>TsumQ & <Ttemp	Entrenched	-	-	0.36	0.33	0.20	0.11
>TsumQ & <Ttemp	Entrenched	-	0	0.32	0.35	0.23	0.10
>TsumQ & <Ttemp	Entrenched	-	+	0.58	0.32	0.08	0.03
>TsumQ & >Ttemp	Clean and diverse	+	--	0.00	0.05	0.35	0.60
>TsumQ & >Ttemp	Clean and diverse	+	-	0.00	0.04	0.39	0.57
>TsumQ & >Ttemp	Clean and diverse	+	0	0.00	0.11	0.41	0.48
>TsumQ & >Ttemp	Clean and diverse	+	+	0.44	0.17	0.15	0.24
>TsumQ & >Ttemp	Clean and diverse	0	--	0.00	0.14	0.39	0.48
>TsumQ & >Ttemp	Clean and diverse	0	-	0.00	0.13	0.41	0.46
>TsumQ & >Ttemp	Clean and diverse	0	0	0.00	0.17	0.42	0.40
>TsumQ & >Ttemp	Clean and diverse	0	+	0.39	0.20	0.19	0.22
>TsumQ & >Ttemp	Clean and diverse	-	--	0.12	0.27	0.28	0.32
>TsumQ & >Ttemp	Clean and diverse	-	-	0.11	0.26	0.31	0.32
>TsumQ & >Ttemp	Clean and diverse	-	0	0.10	0.28	0.33	0.28
>TsumQ & >Ttemp	Clean and diverse	-	+	0.42	0.27	0.15	0.15
>TsumQ & >Ttemp	Partially Mobile and diverse	+	--	0.00	0.29	0.35	0.35
>TsumQ & >Ttemp	Partially Mobile and diverse	+	-	0.00	0.27	0.39	0.34
>TsumQ & >Ttemp	Partially Mobile and diverse	+	0	0.00	0.30	0.41	0.29
>TsumQ & >Ttemp	Partially Mobile and diverse	+	+	0.44	0.28	0.15	0.13
>TsumQ & >Ttemp	Partially Mobile and diverse	0	--	0.00	0.33	0.39	0.29
>TsumQ & >Ttemp	Partially Mobile and diverse	0	-	0.00	0.30	0.41	0.29
>TsumQ & >Ttemp	Partially Mobile and diverse	0	0	0.00	0.33	0.42	0.25
>TsumQ & >Ttemp	Partially Mobile and diverse	0	+	0.39	0.30	0.19	0.12
>TsumQ & >Ttemp	Partially Mobile and diverse	-	--	0.12	0.44	0.28	0.16
>TsumQ & >Ttemp	Partially Mobile and diverse	-	-	0.11	0.41	0.31	0.17
>TsumQ & >Ttemp	Partially Mobile and diverse	-	0	0.10	0.42	0.33	0.15
>TsumQ & >Ttemp	Partially Mobile and diverse	-	+	0.42	0.36	0.15	0.06
>TsumQ & >Ttemp	Largely imobile and homogeneous	+	--	0.12	0.29	0.35	0.23
>TsumQ & >Ttemp	Largely imobile and homogeneous	+	-	0.11	0.27	0.39	0.23
>TsumQ & >Ttemp	Largely imobile and homogeneous	+	0	0.09	0.30	0.41	0.20
>TsumQ & >Ttemp	Largely imobile and homogeneous	+	+	0.49	0.28	0.15	0.07
>TsumQ & >Ttemp	Largely imobile and homogeneous	0	--	0.09	0.33	0.39	0.19
>TsumQ & >Ttemp	Largely imobile and homogeneous	0	-	0.09	0.30	0.41	0.20
>TsumQ & >Ttemp	Largely imobile and homogeneous	0	0	0.08	0.33	0.42	0.17
>TsumQ & >Ttemp	Largely imobile and homogeneous	0	+	0.44	0.30	0.19	0.07
>TsumQ & >Ttemp	Largely imobile and homogeneous	-	--	0.20	0.44	0.28	0.08
>TsumQ & >Ttemp	Largely imobile and homogeneous	-	-	0.19	0.41	0.31	0.09
>TsumQ & >Ttemp	Largely imobile and homogeneous	-	0	0.17	0.42	0.33	0.08
>TsumQ & >Ttemp	Largely imobile and homogeneous	-	+	0.47	0.36	0.15	0.02
>TsumQ & >Ttemp	Entrenched	+	--	0.37	0.17	0.23	0.23
>TsumQ & >Ttemp	Entrenched	+	-	0.33	0.16	0.28	0.23
>TsumQ & >Ttemp	Entrenched	+	0	0.28	0.21	0.31	0.20
>TsumQ & >Ttemp	Entrenched	+	+	0.61	0.22	0.10	0.07
>TsumQ & >Ttemp	Entrenched	0	--	0.28	0.23	0.29	0.19
>TsumQ & >Ttemp	Entrenched	0	-	0.26	0.21	0.32	0.20
>TsumQ & >Ttemp	Entrenched	0	0	0.23	0.25	0.35	0.17
>TsumQ & >Ttemp	Entrenched	0	+	0.53	0.25	0.14	0.07
>TsumQ & >Ttemp	Entrenched	-	--	0.36	0.35	0.20	0.08
>TsumQ & >Ttemp	Entrenched	-	-	0.34	0.33	0.23	0.09
>TsumQ & >Ttemp	Entrenched	-	0	0.30	0.35	0.26	0.08
>TsumQ & >Ttemp	Entrenched	-	+	0.56	0.32	0.10	0.02
<TsumQ & <Ttemp	Clean and diverse	+	--	0.08	0.16	0.30	0.46
<TsumQ & <Ttemp	Clean and diverse	+	-	0.08	0.15	0.33	0.44
<TsumQ & <Ttemp	Clean and diverse	+	0	0.07	0.20	0.35	0.39
<TsumQ & <Ttemp	Clean and diverse	+	+	0.44	0.22	0.14	0.20
<TsumQ & <Ttemp	Clean and diverse	0	--	0.07	0.22	0.34	0.38
<TsumQ & <Ttemp	Clean and diverse	0	-	0.06	0.20	0.36	0.37
<TsumQ & <Ttemp	Clean and diverse	0	0	0.05	0.24	0.38	0.33
<TsumQ & <Ttemp	Clean and diverse	0	+	0.39	0.24	0.18	0.19
<TsumQ & <Ttemp	Clean and diverse	-	--	0.16	0.33	0.25	0.26
<TsumQ & <Ttemp	Clean and diverse	-	-	0.16	0.31	0.28	0.26
<TsumQ & <Ttemp	Clean and diverse	-	0	0.14	0.33	0.30	0.23
<TsumQ & <Ttemp	Clean and diverse	-	+	0.43	0.31	0.14	0.13
<TsumQ & <Ttemp	Partially Mobile and diverse	+	--	0.08	0.37	0.30	0.26
<TsumQ & <Ttemp	Partially Mobile and diverse	+	-	0.08	0.34	0.33	0.25
<TsumQ & <Ttemp	Partially Mobile and diverse	+	0	0.07	0.36	0.35	0.22
<TsumQ & <Ttemp	Partially Mobile and diverse	+	+	0.44	0.32	0.14	0.10
<TsumQ & <Ttemp	Partially Mobile and diverse	0	--	0.07	0.38	0.34	0.22
<TsumQ & <Ttemp	Partially Mobile and diverse	0	-	0.06	0.36	0.36	0.22
<TsumQ & <Ttemp	Partially Mobile and diverse	0	0	0.05	0.37	0.38	0.20
<TsumQ & <Ttemp	Partially Mobile and diverse	0	+	0.39	0.33	0.18	0.09
<TsumQ & <Ttemp	Partially Mobile and diverse	-	--	0.16	0.47	0.25	0.11
<TsumQ & <Ttemp	Partially Mobile and diverse	-	-	0.16	0.45	0.28	0.12
<TsumQ & <Ttemp	Partially Mobile and diverse	-	0	0.14	0.45	0.30	0.11
<TsumQ & <Ttemp	Partially Mobile and diverse	-	+	0.43	0.39	0.14	0.04
<TsumQ & <Ttemp	Largely imobile and homogeneous	+	--	0.18	0.37	0.30	0.15
<TsumQ & <Ttemp	Largely imobile and homogeneous	+	-	0.17	0.34	0.33	0.16
<TsumQ & <Ttemp	Largely imobile and homogeneous	+	0	0.15	0.36	0.35	0.14
<TsumQ & <Ttemp	Largely imobile and homogeneous	+	+	0.49	0.32	0.14	0.05
<TsumQ & <Ttemp	Largely imobile and homogeneous	0	--	0.15	0.38	0.34	0.14
<TsumQ & <Ttemp	Largely imobile and homogeneous	0	-	0.14	0.36	0.36	0.14
<TsumQ & <Ttemp	Largely imobile and homogeneous	0	0	0.12	0.37	0.38	0.13
<TsumQ & <Ttemp	Largely imobile and homogeneous	0	+	0.44	0.33	0.18	0.05
<TsumQ & <Ttemp	Largely imobile and homogeneous	-	--	0.24	0.47	0.25	0.04
<TsumQ & <Ttemp	Largely imobile and homogeneous	-	-	0.22	0.45	0.28	0.05
<TsumQ & <Ttemp	Largely imobile and homogeneous	-	0	0.20	0.45	0.30	0.05
<TsumQ & <Ttemp	Largely imobile and homogeneous	-	+	0.47	0.39	0.14	0.00
<TsumQ & <Ttemp	Entrenched	+	--	0.39	0.27	0.19	0.15
<TsumQ & <Ttemp	Entrenched	+	-	0.36	0.25	0.24	0.16
<TsumQ & <Ttemp	Entrenched	+	0	0.31	0.28	0.27	0.14
<TsumQ & <Ttemp	Entrenched	+	+	0.60	0.27	0.09	0.05
<TsumQ & <Ttemp	Entrenched	0	--	0.31	0.30	0.25	0.14
<TsumQ & <Ttemp	Entrenched	0	-	0.29	0.28	0.28	0.14
<TsumQ & <Ttemp	Entrenched	0	0	0.26	0.30	0.31	0.13
<TsumQ & <Ttemp	Entrenched	0	+	0.53	0.29	0.13	0.05
<TsumQ & <Ttemp	Entrenched	-	--	0.38	0.40	0.18	0.04
<TsumQ & <Ttemp	Entrenched	-	-	0.36	0.38	0.21	0.05
<TsumQ & <Ttemp	Entrenched	-	0	0.32	0.39	0.24	0.05
<TsumQ & <Ttemp	Entrenched	-	+	0.56	0.35	0.10	0.00
<TsumQ & >Ttemp	Clean and diverse	+	--	0.43	0.09	0.22	0.26
<TsumQ & >Ttemp	Clean and diverse	+	-	0.41	0.09	0.24	0.26
<TsumQ & >Ttemp	Clean and diverse	+	0	0.38	0.12	0.26	0.24
<TsumQ & >Ttemp	Clean and diverse	+	+	0.57	0.16	0.13	0.15
<TsumQ & >Ttemp	Clean and diverse	0	--	0.38	0.13	0.25	0.24
<TsumQ & >Ttemp	Clean and diverse	0	-	0.36	0.13	0.27	0.24
<TsumQ & >Ttemp	Clean and diverse	0	0	0.33	0.16	0.29	0.22
<TsumQ & >Ttemp	Clean and diverse	0	+	0.52	0.18	0.16	0.14
<TsumQ & >Ttemp	Clean and diverse	-	--	0.41	0.22	0.20	0.17
<TsumQ & >Ttemp	Clean and diverse	-	-	0.40	0.21	0.22	0.17
<TsumQ & >Ttemp	Clean and diverse	-	0	0.37	0.23	0.24	0.16
<TsumQ & >Ttemp	Clean and diverse	-	+	0.54	0.23	0.13	0.10
<TsumQ & >Ttemp	Partially Mobile and diverse	+	--	0.43	0.21	0.22	0.15
<TsumQ & >Ttemp	Partially Mobile and diverse	+	-	0.41	0.20	0.24	0.15
<TsumQ & >Ttemp	Partially Mobile and diverse	+	0	0.38	0.22	0.26	0.14
<TsumQ & >Ttemp	Partially Mobile and diverse	+	+	0.57	0.23	0.13	0.07
<TsumQ & >Ttemp	Partially Mobile and diverse	0	--	0.38	0.24	0.25	0.14
<TsumQ & >Ttemp	Partially Mobile and diverse	0	-	0.36	0.23	0.27	0.14
<TsumQ & >Ttemp	Partially Mobile and diverse	0	0	0.33	0.25	0.29	0.13
<TsumQ & >Ttemp	Partially Mobile and diverse	0	+	0.52	0.25	0.16	0.07
<TsumQ & >Ttemp	Partially Mobile and diverse	-	--	0.41	0.31	0.20	0.08
<TsumQ & >Ttemp	Partially Mobile and diverse	-	-	0.40	0.30	0.22	0.08
<TsumQ & >Ttemp	Partially Mobile and diverse	-	0	0.37	0.31	0.24	0.08
<TsumQ & >Ttemp	Partially Mobile and diverse	-	+	0.54	0.30	0.13	0.03
<TsumQ & >Ttemp	Largely imobile and homogeneous	+	--	0.49	0.21	0.22	0.09
<TsumQ & >Ttemp	Largely imobile and homogeneous	+	-	0.47	0.20	0.24	0.10
<TsumQ & >Ttemp	Largely imobile and homogeneous	+	0	0.43	0.22	0.26	0.09
<TsumQ & >Ttemp	Largely imobile and homogeneous	+	+	0.60	0.23	0.13	0.03
<TsumQ & >Ttemp	Largely imobile and homogeneous	0	--	0.43	0.24	0.25	0.09
<TsumQ & >Ttemp	Largely imobile and homogeneous	0	-	0.41	0.23	0.27	0.09
<TsumQ & >Ttemp	Largely imobile and homogeneous	0	0	0.38	0.25	0.29	0.08
<TsumQ & >Ttemp	Largely imobile and homogeneous	0	+	0.55	0.25	0.16	0.04
<TsumQ & >Ttemp	Largely imobile and homogeneous	-	--	0.46	0.31	0.20	0.03
<TsumQ & >Ttemp	Largely imobile and homogeneous	-	-	0.44	0.30	0.22	0.04
<TsumQ & >Ttemp	Largely imobile and homogeneous	-	0	0.41	0.31	0.24	0.03
<TsumQ & >Ttemp	Largely imobile and homogeneous	-	+	0.57	0.30	0.13	0.00
<TsumQ & >Ttemp	Entrenched	+	--	0.60	0.15	0.16	0.09
<TsumQ & >Ttemp	Entrenched	+	-	0.58	0.14	0.18	0.10
<TsumQ & >Ttemp	Entrenched	+	0	0.53	0.17	0.21	0.09
<TsumQ & >Ttemp	Entrenched	+	+	0.68	0.19	0.09	0.03
<TsumQ & >Ttemp	Entrenched	0	--	0.53	0.19	0.20	0.09
<TsumQ & >Ttemp	Entrenched	0	-	0.51	0.18	0.22	0.09
<TsumQ & >Ttemp	Entrenched	0	0	0.47	0.20	0.24	0.08
<TsumQ & >Ttemp	Entrenched	0	+	0.62	0.21	0.13	0.04
<TsumQ & >Ttemp	Entrenched	-	--	0.56	0.26	0.15	0.03
<TsumQ & >Ttemp	Entrenched	-	-	0.54	0.25	0.18	0.04
<TsumQ & >Ttemp	Entrenched	-	0	0.50	0.27	0.20	0.03
<TsumQ & >Ttemp	Entrenched	-	+	0.64	0.26	0.10	0.00
Conditional Probability Table for the Rejuvenating Mosaic
Class of expected	Class of channel	Class of	Minimal	Small	Moderate	Substantial
annual days of movement	stabilization	5-yr floodplain width
None	Minimal	Minimal	1	0	0	0
None	Minimal	Narrow	1	0	0	0			See Shanahan et al. 2014 for probability tables or relationships associated with various drivers of channel the rejuvenating mosaic indicator variable
None	Minimal	Moderate	1	0	0	0
None	Minimal	Wide	1	0	0	0
None	Altered	Minimal	1	0	0	0
None	Altered	Narrow	1	0	0	0
None	Altered	Moderate	1	0	0	0
None	Altered	Wide	1	0	0	0
None	Protected	Minimal	1	0	0	0
None	Protected	Narrow	1	0	0	0
None	Protected	Moderate	1	0	0	0
None	Protected	Wide	1	0	0	0
None	Stabilized	Minimal	1	0	0	0
None	Stabilized	Narrow	1	0	0	0
None	Stabilized	Moderate	1	0	0	0
None	Stabilized	Wide	1	0	0	0
Rare	Minimal	Minimal	0.48	0.52	0	0
Rare	Minimal	Narrow	0.04	0.96	0	0
Rare	Minimal	Moderate	0	0.54	0.46	0
Rare	Minimal	Wide	0	0.25	0.52	0.23
Rare	Altered	Minimal	0.82	0.18	0	0
Rare	Altered	Narrow	0.13	0.87	0	0
Rare	Altered	Moderate	0	0.92	0.08	0
Rare	Altered	Wide	0	0.47	0.53	0
Rare	Protected	Minimal	1	0	0	0
Rare	Protected	Narrow	0.3	0.7	0	0
Rare	Protected	Moderate	0.08	0.92	0	0
Rare	Protected	Wide	0	0.91	0.09	0
Rare	Stabilized	Minimal	1	0	0	0
Rare	Stabilized	Narrow	1	0	0	0
Rare	Stabilized	Moderate	1	0	0	0
Rare	Stabilized	Wide	0.73	0.27	0	0
Infrequent	Minimal	Minimal	0.02	0.98	0	0
Infrequent	Minimal	Narrow	0	0.19	0.43	0.38
Infrequent	Minimal	Moderate	0	0.03	0.19	0.78
Infrequent	Minimal	Wide	0	0	0.07	0.93
Infrequent	Altered	Minimal	0.08	0.92	0	0
Infrequent	Altered	Narrow	0	0.36	0.64	0
Infrequent	Altered	Moderate	0	0.1	0.31	0.59
Infrequent	Altered	Wide	0	0.01	0.17	0.82
Infrequent	Protected	Minimal	0.22	0.78	0	0
Infrequent	Protected	Narrow	0	0.71	0.29	0
Infrequent	Protected	Moderate	0	0.26	0.54	0.2
Infrequent	Protected	Wide	0	0.1	0.3	0.6
Infrequent	Stabilized	Minimal	1	0	0	0
Infrequent	Stabilized	Narrow	0.57	0.43	0	0
Infrequent	Stabilized	Moderate	0.2	0.8	0	0
Infrequent	Stabilized	Wide	0.07	0.93	0	0
Occasional	Minimal	Minimal	0	0.45	0.55	0
Occasional	Minimal	Narrow	0	0.04	0.21	0.75
Occasional	Minimal	Moderate	0	0	0.05	0.95
Occasional	Minimal	Wide	0	0	0	1
Occasional	Altered	Minimal	0	0.77	0.23	0
Occasional	Altered	Narrow	0	0.12	0.33	0.55
Occasional	Altered	Moderate	0	0	0.14	0.86
Occasional	Altered	Wide	0	0	0.04	0.96
Occasional	Protected	Minimal	0.05	0.95	0	0
Occasional	Protected	Narrow	0	0.28	0.57	0.15
Occasional	Protected	Moderate	0	0.07	0.25	0.68
Occasional	Protected	Wide	0	0	0.14	0.86
Occasional	Stabilized	Minimal	0.53	0.47	0	0
Occasional	Stabilized	Narrow	0.21	0.79	0	0
Occasional	Stabilized	Moderate	0.04	0.96	0	0
Occasional	Stabilized	Wide	0	0.69	0.31	0
Conditional Probability Table for the Functioning Riparian Area
Reach	Discharge	Probability by width classa
	(cfs)	Minimal	Narrow	Moderate	Wide
3a	200	1	0	0	0
3a	300	1	0	0	0			See Shanahan et al. 2014 for probability tables or relationships associated with various drivers of channel the functioning riparian indicator variable
3a	400	1	0	0	0
3a	500	1	0	0	0
3a	600	1	0	0	0
3a	700	1	0	0	0
3a	800	1	0	0	0
3a	900	1	0	0	0
3a	1000	1	0	0	0
3a	1500	0.92	0.08	0	0
3a	2000	0.61	0.39	0	0
3a	2500	0.44	0.56	0	0
3a	3000	0.35	0.65	0	0
3a	3500	0.29	0.71	0	0
3a	4000	0.23	0.77	0	0
3a	4500	0.15	0.85	0	0
3a	5000	0.03	0.98	0	0
3a	5500	0	0.95	0.05	0
3a	6000	0	0.64	0.36	0
3a	6500	0	0.38	0.62	0
3a	7000	0	0.22	0.78	0
3b	200	1	0	0	0
3b	300	1	0	0	0
3b	400	1	0	0	0
3b	500	1	0	0	0
3b	600	1	0	0	0
3b	700	1	0	0	0
3b	800	1	0	0	0
3b	900	0.89	0.11	0	0
3b	1000	0.66	0.34	0	0
3b	1500	0.16	0.84	0	0
3b	2000	0	0.77	0.23	0
3b	2500	0	0.4	0.6	0
3b	3000	0	0.12	0.72	0.16
3b	3500	0	0	0.53	0.47
3b	4000	0	0	0.3	0.7
3b	4500	0	0	0.16	0.84
3b	5000	0	0	0.04	0.96
3b	5500	0	0	0	1
3b	6000	0	0	0	1
3b	6500	0	0	0	1
3b	7000	0	0	0	1
7	200	1	0	0	0
7	300	1	0	0	0
7	400	1	0	0	0
7	500	0.69	0.31	0	0
7	600	0.46	0.54	0	0
7	700	0.32	0.68	0	0
7	800	0.19	0.81	0	0
7	900	0.11	0.89	0	0
7	1000	0.03	0.97	0	0
7	1500	0	0.55	0.45	0
7	2000	0	0.16	0.76	0.07
7	2500	0	0	0.54	0.46
7	3000	0	0	0.32	0.68
7	3500	0	0	0.2	0.8
7	4000	0	0	0.12	0.88
7	4500	0	0	0.05	0.95
7	5000	0	0	0	1
7	5500	0	0	0	1
7	6000	0	0	0	1
7	6500	0	0	0	1
7	7000	0	0	0	1
a Width classes: Minimal (< 15 m); Narrow (15�45 m); Moderate (45�90 m); and Wide (> 90 m).
Conditional Probability table for Wetlands
Reach	Discharge (cfs)	Probability by width classa
		Minimal	Narrow	Moderate	Wide
3a	200	1	0	0	0
3a	300	1	0	0	0			See Shanahan et al. 2014 for probability tables or relationships associated with various drivers of channel the wetland indicator variable
3a	400	1	0	0	0
3a	500	0.83	0.17	0	0
3a	600	0.54	0.46	0	0
3a	700	0.36	0.64	0	0
3a	800	0.23	0.77	0	0
3a	900	0.14	0.86	0	0
3a	1000	0.08	0.92	0	0
3a	1500	0	0.92	0.08	0
3a	2000	0	0.61	0.39	0
3a	2500	0	0.44	0.56	0
3a	3000	0	0.35	0.65	0
3a	3500	0	0.29	0.71	0
3a	4000	0	0.23	0.77	0
3a	4500	0	0.15	0.75	0.09
3a	5000	0	0.03	0.62	0.35
3a	5500	0	0	0.43	0.57
3a	6000	0	0	0.22	0.78
3a	6500	0	0	0.05	0.95
3a	7000	0	0	0	1
3b	200	1	0	0	0
3b	300	1	0	0	0
3b	400	1	0	0	0
3b	500	0.65	0.35	0	0
3b	600	0.38	0.62	0	0
3b	700	0.15	0.85	0	0
3b	800	0	1	0	0
3b	900	0	0.89	0.11	0
3b	1000	0	0.66	0.34	0
3b	1500	0	0.16	0.76	0.08
3b	2000	0	0	0.31	0.69
3b	2500	0	0	0.07	0.93
3b	3000	0	0	0	1
3b	3500	0	0	0	1
3b	4000	0	0	0	1
3b	4500	0	0	0	1
3b	5000	0	0	0	1
3b	5500	0	0	0	1
3b	6000	0	0	0	1
3b	6500	0	0	0	1
3b	7000	0	0	0	1
7	200	1	0	0	0
7	300	0.49	0.51	0	0
7	400	0	1	0	0
7	500	0	0.69	0.31	0
7	600	0	0.46	0.54	0
7	700	0	0.32	0.68	0
7	800	0	0.19	0.79	0.01
7	900	0	0.11	0.71	0.18
7	1000	0	0.03	0.63	0.34
7	1500	0	0	0.17	0.83
7	2000	0	0	0	1
7	2500	0	0	0	1
7	3000	0	0	0	1
7	3500	0	0	0	1
7	4000	0	0	0	1
7	4500	0	0	0	1
7	5000	0	0	0	1
7	5500	0	0	0	1
7	6000	0	0	0	1
7	6500	0	0	0	1
7	7000	0	0	0	1
a Width classes: Minimal (< 5 m); Narrow (5�15 m); Moderate (15�30 m); and Wide (> 30 m).
Conditional Probability table for the combined Summer Baseflow and Water Temperature variable
		Summer Baseflow		Summer Temperature
Scenario	Reach	Higher	Lower	TempLow	TempHigh	<Ttemp & > Q	<Ttemp & <Q	>Ttemp & > Q	>Ttemp & <Q
Rec. Native	3a	0.31	0.69	0.5	0.5	0.155	0.345	0.155	0.345
Rec. Native	3b	0.31	0.69	0.5	0.5	0.155	0.345	0.155	0.345		See Shanahan et al. 2014 for probability tables or relationships associated with various drivers of indicator variables
Rec. Native	7	0.31	0.69	0.5	0.5	0.155	0.345	0.155	0.345		https://www.fcgov.com/naturalareas/eco-response.php
Recent Past	3a	0	1	0.5	0.5	0	0.5	0	0.5
Recent Past	3b	0	1	0.5	0.5	0	0.5	0	0.5
Recent Past	7	0	1	0.5	0.5	0	0.5	0	0.5
Present Operations	3a	0	1	0.5	0.5	0	0.5	0	0.5
Present Operations	3b	0	1	0.5	0.5	0	0.5	0	0.5
Present Operations	7	0	1	0.5	0.5	0	0.5	0	0.5
Add'l Water Dev	3a	0	1	0.5	0.5	0	0.5	0	0.5
Add'l Water Dev	3b	0	1	0.5	0.5	0	0.5	0	0.5
Add'l Water Dev	7	0	1	0.5	0.5	0	0.5	0	0.5
Driest Climate	3a	0	1	0.5	0.5	0	0.5	0	0.5
Driest Climate	3b	0	1	0.5	0.5	0	0.5	0	0.5
Driest Climate	7	0	1	0.5	0.5	0	0.5	0	0.5
HighBase-ModeratePeak	3a	1	0	0.5	0.5	0.5	0	0.5	0
HighBase-ModeratePeak	3b	1	0	0.5	0.5	0.5	0	0.5	0
HighBase-ModeratePeak	7	1	0	0.5	0.5	0.5	0	0.5	0
StableBase-HighPeak	3a	1	0	0.5	0.5	0.5	0	0.5	0
StableBase-HighPeak	3b	1	0	0.5	0.5	0.5	0	0.5	0
StableBase-HighPeak	7	1	0	0.5	0.5	0.5	0	0.5	0
DryBase-HighPeak	3a	0	1	0.5	0.5	0	0.5	0	0.5
DryBase-HighPeak	3b	0	1	0.5	0.5	0	0.5	0	0.5
DryBase-HighPeak	7	0	1	0.5	0.5	0	0.5	0	0.5
StableBase-LowPeak	3a	0.75	0.25	0.5	0.5	0.375	0.125	0.375	0.125
StableBase-LowPeak	3b	0.75	0.25	0.5	0.5	0.375	0.125	0.375	0.125
StableBase-LowPeak	7	0.75	0.25	0.5	0.5	0.375	0.125	0.375	0.125
It was assumed that cool water temperatures (our observations show brown trout can persist when summer water temperatures are consistently < 23�C) would benefit trout and other cool-water fishes. It was also assumed that moderate to relatively high summer flows that are sufficient to maintain connections between pools, along with relatively deep riffles to support riffle-dependent fishes and aqua…
To meet the summer base flow criterion, average flow from July 1�September 30 must be greater than 35 cfs and daily flow must also remain above 20 cfs. Meeting both of these is designated as adequate flow in the table. Temperature data are limited, but this factor is included as a categorical variable as shown in Table II.19 (Shanahan et al. (2014).
Suitable flows for native fish are the same as those for trout. Suitable summer water temperatures for native fish range between 18-30�C, whereas water temperatures outside of that range were determined not suitable.
