# Supplementary material for: Designing flows to enhance ecosystem functioning in heavily altered rivers
Source: Ecol Appl. 2019 Oct 18;30(1):e02005. doi: 10.1002/eap.2005 (PMC9285520; doi:10.1002/eap.2005)
Supplement: Supplementary file 4 [file EAP-30-e02005-s001.zip › Final_ERMflowscenario_Data_All.txt]

Recent Past
all flows in cfs		Reaches							3a+3b				7
Date	Water Year	Canyon Gage	Below Greeley Diversion	Below Hansen Canal	Below Pleasant Valley Pipeline	Below Jackson Ditch	Below New Mercer Diversion	Below Arthur	Below Larimer & Weld Diversion	Below Lake Canal	Lincoln Gage	Boxelder Ditch	Boxelder Gage
11/1/1969	1970	43	34.9	37.98	39.71	34.82	41.91	56.03	6.13	18.4	24.14	26.06	7.13
11/2/1969	1970	42	33.6	36.37	37.92	30.95	37.32	49.99	10.87	21.88	27.02	26.22	6.92
11/3/1969	1970	34	25.84	28.86	30.55	25.24	32.19	46.02	7.08	19.1	24.72	26.09	6.7
11/4/1969	1970	38	29.72	32.61	34.23	28.1	34.75	48.01	8.97	20.49	25.87	26.15	7.06
11/5/1969	1970	40	31.66	34.49	36.07	29.53	36.04	49	9.92	21.18	26.45	26.19	7.06
11/6/1969	1970	40	31.66	34.49	36.07	29.53	36.04	49	9.92	21.18	26.45	26.19	6.84
11/7/1969	1970	37	28.29	30.74	32.1	48.02	53.63	64.82	25.48	35.19	39.73	36.13	16.09
11/8/1969	1970	30	21.14	23.42	24.69	39.54	44.78	55.21	20.75	29.82	34.05	49.04	25.5
11/9/1969	1970	30	21.1	23.34	24.6	39.19	44.34	54.59	20.11	29.02	33.19	47.84	24.18
11/10/1969	1970	30	21.01	23.16	24.35	38.32	43.25	53.06	18.51	27.04	31.02	44.84	20.88
11/11/1969	1970	29	19.92	21.97	23.11	36.45	41.15	50.52	15.91	24.05	27.86	40.85	16.59
11/12/1969	1970	84	74.42	75.94	76.79	86.66	90.14	97.08	62.11	68.14	70.96	79.38	53.48
11/13/1969	1970	125	115.83	117.78	118.87	131.58	136.06	144.99	26.31	34.07	37.7	49.86	25.3
11/14/1969	1970	57	50.2	54.66	57.16	86.26	96.52	116.97	0	9.38	13.76	29.42	5.8
11/15/1969	1970	24	16.69	20.61	22.8	48.36	57.38	75.33	0	10.44	15.32	21.29	5.8
11/16/1969	1970	24	17.63	21.49	23.65	48.82	57.7	75.38	0	10.44	15.32	21.29	5.72
11/17/1969	1970	23	15.74	19.72	21.95	47.91	57.06	75.29	0	10.44	15.32	21.29	5.72
11/18/1969	1970	16	10.08	14.42	16.86	45.17	55.16	75.05	0	10.44	15.32	21.29	5.51
11/19/1969	1970	17	10.08	14.42	16.86	45.17	55.16	75.05	0	10.44	15.32	21.29	5.44
11/20/1969	1970	17	10.08	14.42	16.86	45.17	55.16	75.05	0	10.44	15.32	21.29	5.44
11/21/1969	1970	19	11.97	16.19	18.55	46.08	55.79	75.13	0	10.44	15.32	21.29	5.36
11/22/1969	1970	22	12.74	14.59	15.63	27.71	31.97	40.45	7.71	15.09	18.53	28.86	15
11/23/1969	1970	20	10.72	12.56	13.58	25.53	29.75	38.15	5.39	12.69	16.1	26.26	12.35
11/24/1969	1970	14	4.84	6.8	7.9	20.67	25.17	34.14	1.47	9.27	12.91	24.16	10.63
11/25/1969	1970	14	4.97	7.06	8.23	21.89	26.7	36.29	3.71	12.05	15.94	28.35	15.24
11/26/1969	1970	15	5.92	7.97	9.11	22.45	27.15	36.52	3.91	12.05	15.86	27.85	14.59
11/27/1969	1970	13	3.9	5.93	7.07	20.28	24.94	34.22	1.59	9.66	13.43	25.25	11.93
11/28/1969	1970	14	4.86	6.84	7.94	20.84	25.39	34.45	1.79	9.67	13.34	24.75	11.29
11/29/1969	1970	17	8.72	11.62	13.24	32.11	38.77	52.03	0	7.82	11.47	22.76	9.25
11/30/1969	1970	22	13.44	16.03	17.48	34.39	40.36	52.24	0	7.73	11.34	22.43	8.85
12/1/1969	1970	21	12.49	15.15	16.63	33.94	40.04	52.2	0	7.68	11.27	21.26	7.64
12/2/1969	1970	16	7.78	10.73	12.39	31.66	38.45	51.99	0	7.68	11.27	21.26	7.64
12/3/1969	1970	17	8.72	11.62	13.24	32.11	38.77	52.03	0	7.5	11	20.6	6.84
12/4/1969	1970	24	15.32	17.8	19.18	35.31	40.99	52.32	0	7.31	10.73	19.94	6.03
12/5/1969	1970	21	12.49	15.15	16.63	33.94	40.04	52.2	0	7.22	10.6	19.6	5.63
12/6/1969	1970	13	5.57	7.24	8.17	19.05	22.89	30.54	20.67	27.31	30.42	26.17	10.75
12/7/1969	1970	11	4.54	6.18	7.1	17.79	21.57	29.08	19.19	25.72	28.77	24.27	8.76
12/8/1969	1970	16	7.53	9.16	10.08	20.71	24.46	31.92	22.03	28.52	31.55	26.98	11.43
12/9/1969	1970	18	9.51	11.13	12.03	22.53	26.24	33.62	23.71	30.12	33.12	28.38	12.77
12/10/1969	1970	21	11.53	13.16	14.08	24.71	28.46	35.92	26.03	32.52	35.55	30.98	15.43
12/11/1969	1970	26	16.42	17.94	18.79	28.66	32.14	39.08	29.11	35.14	37.96	32.38	16.48
12/12/1969	1970	22	12.31	13.69	14.47	23.53	26.72	33.09	23.03	28.56	31.14	48.49	32.2
12/13/1969	1970	19	10.64	12.39	13.37	24.78	28.8	36.81	0	6.98	10.24	30.72	4.5
12/14/1969	1970	16	7.81	9.74	10.83	23.41	27.85	36.69	0	6.98	10.24	30.72	4.32
12/15/1969	1970	16	7.81	9.74	10.83	23.41	27.85	36.69	0	6.98	10.24	30.72	4.32
12/16/1969	1970	10	2.15	4.45	5.73	20.67	25.94	36.44	0	6.98	10.24	30.72	4.25
12/17/1969	1970	8.3	0	2.43	3.79	19.63	25.22	36.35	0	6.98	10.24	30.72	4.17
12/18/1969	1970	7.3	0	2.43	3.79	19.63	25.22	36.35	0	6.98	10.24	30.72	4.07
12/19/1969	1970	7.19	0	2.43	3.79	19.63	25.22	36.35	0	6.98	10.24	30.72	4.14
12/20/1969	1970	9.39	1.58	3.91	5.21	20.39	25.75	36.42	0	5.9	8.65	26.79	4.78
12/21/1969	1970	13	4.98	7.1	8.28	22.04	26.9	36.56	0	5.65	8.29	25.89	3.67
12/22/1969	1970	14	5.93	7.98	9.13	22.5	27.21	36.61	0	5.65	8.29	25.89	3.27
12/23/1969	1970	10	3.1	5.33	6.58	21.13	26.26	36.48	0	5.65	8.29	25.89	3.2
12/24/1969	1970	12	4.04	6.21	7.43	21.59	26.58	36.52	0	5.65	8.29	25.89	3.13
12/25/1969	1970	7.19	0	2.43	3.79	19.63	25.22	36.35	0	5.65	8.29	25.89	3.02
12/26/1969	1970	14	5.93	7.98	9.13	22.5	27.21	36.61	0	5.65	8.29	25.89	3.16
12/27/1969	1970	6.9	0	2.11	3.29	17.05	21.9	31.57	0	4.62	6.77	22.14	6.14
12/28/1969	1970	7.9	0	2.11	3.29	17.05	21.9	31.57	0	4.3	6.3	20.98	4.73
12/29/1969	1970	10	1.87	3.86	4.98	17.95	22.53	31.65	0	4.3	6.3	20.98	4.73
12/30/1969	1970	16	7.53	9.16	10.07	20.69	24.43	31.89	0	4.48	6.57	21.65	5.54
12/31/1969	1970	19	10.36	11.81	12.62	22.06	25.39	32.02	0	4.43	6.5	21.48	5.33
1/1/1970	1970	20	11.3	12.69	13.47	22.51	25.7	32.06	0	4.43	6.5	21.27	5.33
1/2/1970	1970	20	11.3	12.69	13.47	22.51	25.7	32.06	0	4.43	6.5	21.27	5.33
1/3/1970	1970	19	9.82	10.7	11.19	16.92	18.93	22.95	16.55	20.04	21.67	34.41	21.74
1/4/1970	1970	19	9.78	10.61	11.07	16.48	18.39	22.19	15.75	19.05	20.59	32.91	20.09
1/5/1970	1970	19	9.8	10.65	11.12	16.65	18.61	22.49	16.07	19.45	21.02	33.51	20.75
1/6/1970	1970	18	8.76	9.57	10.02	15.31	17.17	20.88	14.43	17.65	19.16	31.31	18.44
1/7/1970	1970	16	6.85	7.76	8.27	14.18	16.26	20.41	14.03	17.64	19.32	32.31	19.73
1/8/1970	1970	15	5.85	6.76	7.27	13.18	15.26	19.41	13.03	16.64	18.32	31.31	18.73
1/9/1970	1970	15	5.86	6.78	7.29	13.26	15.37	19.57	13.19	16.84	18.54	31.61	19.06
1/10/1970	1970	14	6.53	8.15	9.06	19.65	23.39	30.83	20.94	27.4	30.43	49.59	2.98
1/11/1970	1970	14	5.56	7.21	8.14	18.94	22.75	30.34	20.46	27.06	30.14	49.57	3.06
1/12/1970	1970	14	5.56	7.21	8.14	18.94	22.75	30.34	20.46	27.06	30.14	49.57	3.13
1/13/1970	1970	13	4.59	6.27	7.22	18.23	22.11	29.84	19.99	26.71	29.85	49.56	3.06
1/14/1970	1970	13	4.59	6.27	7.22	18.23	22.11	29.84	19.99	26.71	29.85	49.56	2.98
1/15/1970	1970	13	4.59	6.27	7.22	18.23	22.11	29.84	19.99	26.71	29.85	49.56	3.27
1/16/1970	1970	13	4.59	6.27	7.22	18.23	22.11	29.84	19.99	26.71	29.85	49.56	3.63
1/17/1970	1970	13	3.84	4.73	5.23	11.06	13.11	17.2	17.81	21.36	23.02	35.89	38.66
1/18/1970	1970	13	3.94	4.94	5.5	12.01	14.31	18.89	19.57	23.54	25.4	39.19	42.28
1/19/1970	1970	12	3.05	4.16	4.79	12.06	14.62	19.73	20.49	24.93	27	41.78	45.24
1/20/1970	1970	12	3.15	4.37	5.05	13.02	15.82	21.42	22.25	27.11	29.38	45.07	48.86
1/21/1970	1970	12	3.18	4.44	5.15	13.36	16.26	22.03	22.89	27.9	30.25	46.27	50.18
1/22/1970	1970	12	3.26	4.59	5.34	14.06	17.14	23.26	24.17	29.49	31.98	48.67	52.81
1/23/1970	1970	12	3.3	4.69	5.46	14.5	17.68	24.03	24.97	30.48	33.06	50.16	54.46
1/24/1970	1970	12	3.3	4.69	5.46	14.5	17.68	24.03	24.97	30.48	33.06	50.16	54.46
1/25/1970	1970	9	0.33	1.74	2.54	11.76	15.01	21.49	22.45	28.08	30.71	48.06	52.45
1/26/1970	1970	9	0.35	1.78	2.58	11.93	15.23	21.79	22.77	28.47	31.14	48.66	53.1
1/27/1970	1970	8.69	0	1.31	2.04	10.59	13.6	19.6	20.49	25.71	28.15	44.61	48.67
1/28/1970	1970	14	4.21	5.5	6.22	14.63	17.59	23.49	24.37	29.5	31.89	48.17	52.16
1/29/1970	1970	17	7.07	8.2	8.84	16.23	18.84	24.04	24.81	29.32	31.43	46.38	49.89
1/30/1970	1970	17	8.1	9.28	9.93	17.58	20.28	25.65	26.45	31.12	33.3	48.58	52.21
1/31/1970	1970	12	3.2	4.48	5.2	13.54	16.48	22.34	23.21	28.3	30.68	46.87	50.83
2/1/1970	1970	8	0	1.35	2.11	10.92	14.03	20.21	20.13	25.51	28.02	44.64	48.83
2/2/1970	1970	8	0	1.31	2.05	10.6	13.62	19.63	19.52	24.75	27.19	43.47	47.54
2/3/1970	1970	9	0	1.33	2.08	10.76	13.82	19.92	19.83	25.13	27.6	44.06	48.19
2/4/1970	1970	9	0.3	1.69	2.47	11.51	14.7	21.06	21	26.52	29.1	46.03	50.33
2/5/1970	1970	9	0.2	1.47	2.18	10.47	13.39	19.21	19.08	24.14	26.5	42.44	46.38
2/6/1970	1970	12	3.26	4.6	5.35	14.08	17.16	23.29	23.2	28.53	31.02	47.53	51.68
2/7/1970	1970	12	3.26	4.6	5.35	14.08	17.16	23.29	23.2	28.53	31.02	47.53	51.68
2/8/1970	1970	10	0.25	1.58	2.32	10.99	14.05	20.14	20.04	25.33	27.8	44.23	48.35
2/9/1970	1970	11	2.25	3.58	4.32	12.99	16.05	22.14	22.04	27.33	29.8	46.23	50.35
2/10/1970	1970	12	2.29	3.65	4.42	13.34	16.48	22.75	22.68	28.12	30.67	47.43	51.67
2/11/1970	1970	12	3.24	4.56	5.3	13.9	16.94	22.98	22.88	28.13	30.59	46.93	51.02
2/12/1970	1970	12	2.25	3.58	4.32	12.99	16.05	22.14	22.04	27.33	29.8	46.23	50.35
2/13/1970	1970	12	3.24	4.56	5.3	13.9	16.94	22.98	22.88	28.13	30.59	46.93	51.02
2/14/1970	1970	11	1.26	2.6	3.35	12.08	15.16	21.29	21.2	26.53	29.02	45.53	49.68
2/15/1970	1970	11	2.2	3.47	4.18	12.47	15.39	21.21	21.08	26.14	28.5	44.44	48.38
2/16/1970	1970	11	1.2	2.49	3.2	11.55	14.5	20.37	20.24	25.34	27.72	43.74	47.71
2/17/1970	1970	11	2.21	3.5	4.23	12.64	15.61	21.52	21.4	26.54	28.94	45.04	49.04
2/18/1970	1970	11	1.16	2.39	3.08	11.12	13.95	19.6	19.44	24.34	26.64	42.24	46.06
2/19/1970	1970	11	2.15	3.37	4.06	12.03	14.85	20.45	20.28	25.15	27.42	42.94	46.73
2/20/1970	1970	11	1.2	2.49	3.2	11.55	14.5	20.37	20.24	25.34	27.72	43.74	47.71
2/21/1970	1970	11	2.16	3.39	4.08	12.12	14.95	20.6	20.44	25.34	27.64	43.24	47.06
2/22/1970	1970	11	1.1	2.28	2.94	10.6	13.3	18.68	18.48	23.15	25.34	40.44	44.08
2/23/1970	1970	11	2.1	3.26	3.91	11.51	14.19	19.53	19.32	23.96	26.12	41.14	44.76
2/24/1970	1970	11	1.1	2.28	2.94	10.6	13.3	18.68	18.48	23.15	25.34	40.44	44.08
2/25/1970	1970	13	2.1	3.26	3.91	11.51	14.19	19.53	19.32	23.96	26.12	41.14	44.76
2/26/1970	1970	13	1.1	2.28	2.94	10.6	13.3	18.68	18.48	23.15	25.34	40.44	44.08
2/27/1970	1970	14	2.1	3.26	3.91	11.51	14.19	19.53	19.32	23.96	26.12	41.14	44.76
2/28/1970	1970	14	2.05	3.17	3.79	11.07	13.64	18.76	18.52	22.96	25.04	39.65	43.11
3/1/1970	1970	13	2.05	3.17	3.8	11.09	13.67	18.79	3.55	8	10.08	24.51	27.97
3/2/1970	1970	13	2.05	3.17	3.8	11.09	13.67	18.79	3.55	8	10.08	24.51	27.97
3/3/1970	1970	13	2.02	3.1	3.7	10.74	13.23	18.18	2.91	7.21	9.22	23.31	26.66
3/4/1970	1970	13	2	3.06	3.65	10.57	13.01	17.87	2.59	6.81	8.79	22.71	26
3/5/1970	1970	13	2	3.06	3.65	10.57	13.01	17.87	2.59	6.81	8.79	22.71	26
3/6/1970	1970	13	2.04	3.15	3.77	11	13.56	18.64	3.39	7.8	9.87	24.21	27.64
3/7/1970	1970	12	2.13	3.34	4.02	11.88	14.66	20.18	0	4.57	6.71	21.38	24.94
3/8/1970	1970	12	2.13	3.34	4.02	11.88	14.66	20.18	0	4.43	6.5	20.88	24.33
3/9/1970	1970	12	2.13	3.34	4.02	11.88	14.66	20.18	0	4.62	6.77	21.54	25.14
3/10/1970	1970	11	1.19	2.46	3.17	11.42	14.34	20.14	0	4.71	6.91	21.88	25.54
3/11/1970	1970	11	1.19	2.46	3.17	11.42	14.34	20.14	0	4.84	7.11	22.37	26.15
3/12/1970	1970	9.5	0	1.34	2.09	10.85	13.94	20.09	0	4.94	7.24	22.71	26.55
3/13/1970	1970	12	2.2	3.47	4.18	12.48	15.41	21.24	1.11	6.18	8.55	24.3	28.24
3/14/1970	1970	12	2.15	3.38	4.06	12.05	14.87	20.48	4.31	9.19	11.46	26.8	30.6
3/15/1970	1970	12	2.15	3.38	4.06	12.05	14.87	20.48	4.31	9.19	11.46	26.8	30.6
3/16/1970	1970	12	2.2	3.47	4.18	12.48	15.41	21.24	5.11	10.18	12.55	28.3	32.24
3/17/1970	1970	11	1.22	2.53	3.26	11.75	14.74	20.71	4.59	9.77	12.2	28.19	32.23
3/18/1970	1970	8.69	0	1.32	2.07	10.7	13.74	19.81	3.71	8.97	11.44	27.62	31.73
3/19/1970	1970	6.09	0	1.36	2.13	11.01	14.15	20.39	4.31	9.74	12.27	28.79	33.02
3/20/1970	1970	9.6	0.85	2.19	2.94	11.64	14.71	20.83	4.73	10.05	12.53	28.81	32.95
3/21/1970	1970	18	8.19	9.45	10.16	18.4	12.3	18.09	5.95	10.98	13.33	29	32.91
3/22/1970	1970	25	16.23	17.55	18.28	26.83	7.85	13.86	1.75	6.97	9.41	25.49	29.56
3/23/1970	1970	22	13.53	15.16	16.07	26.69	4.43	11.89	0	5.3	7.78	24.03	28.16
3/24/1970	1970	25	16.31	17.69	18.47	27.53	5.72	12.09	0.03	5.56	8.14	24.89	29.2
3/25/1970	1970	27	18.38	19.84	20.67	30.23	5.6	12.31	0.31	6.15	8.87	26.29	30.83
3/26/1970	1970	27	18.38	19.84	20.67	30.23	5.6	12.31	0.31	6.15	8.87	26.29	30.83
3/27/1970	1970	45	36.28	37.64	38.4	47.27	15.4	21.63	9.55	14.96	17.49	33.99	38.21
3/28/1970	1970	39	29.59	31.28	32.22	43.23	2.12	9.85	0	5.85	8.58	26.03	30.58
3/29/1970	1970	53	44.32	45.73	46.52	55.7	8.94	15.39	5.35	10.96	13.58	30.49	34.85
3/30/1970	1970	91	81.14	82.36	83.04	90.96	36.76	42.32	32.15	36.99	39.25	54.5	58.27
3/31/1970	1970	125	116.45	117.99	118.86	128.92	11.47	18.54	8.59	14.74	17.61	35.68	40.47
4/1/1970	1970	128	119.44	120.98	121.84	131.86	7.4	14.43	4.48	10.6	13.45	32.17	36.93
4/2/1970	1970	122	112.83	114.77	115.86	128.53	0	9.58	0	6.32	9.28	28.43	33.36
4/3/1970	1970	103	94.64	96.39	97.37	108.78	1.8	9.81	0	6.82	10.01	30.26	35.58
4/4/1970	1970	92	83.58	85.26	86.2	97.17	9.04	16.74	6.88	13.57	16.7	36.66	41.87
4/5/1970	1970	103	94.59	96.28	97.23	108.25	4.14	11.89	2.04	8.77	11.92	31.96	37.2
4/6/1970	1970	110	101.99	104.11	105.3	119.12	0	9.58	0	6.82	10.01	30.26	35.58
4/7/1970	1970	122	115.24	118.68	120.61	143.08	0	9.58	0	7.37	10.82	20.25	25.99
4/8/1970	1970	110	103.32	106.86	108.83	131.87	0	9.58	0	7.01	10.28	18.92	24.38
4/9/1970	1970	98	90.82	93.83	95.51	115.09	0	9.58	0	6.5	9.54	17.1	22.16
4/10/1970	1970	128	119.07	122.34	124.17	145.48	0	7.31	8.39	14.74	17.71	19.93	24.87
4/11/1970	1970	136	124.74	127.66	129.29	148.3	0	7.06	8.11	14.24	17.11	18.86	23.64
4/12/1970	1970	128	116.49	119.14	120.63	137.9	0	6.61	7.59	13.34	16.02	16.94	21.41
4/13/1970	1970	105	94.32	97.86	99.83	122.87	0	6.31	7.25	12.74	15.3	15.66	19.93
4/14/1970	1970	105	94.99	98.17	99.95	120.69	0	6.16	7.08	12.44	14.94	15.02	19.19
4/15/1970	1970	96	85.99	89.17	90.95	111.69	0	6.02	6.91	12.14	14.58	14.38	18.45
4/16/1970	1970	94	81.99	85.17	86.95	107.69	0	5.87	6.74	11.84	14.22	13.74	17.71
4/17/1970	1970	100	86.24	89.68	91.61	114.08	0	6.07	6.97	12.24	14.7	13.59	17.69
4/18/1970	1970	103	92.66	95.48	97.07	115.5	0	6.71	7.71	13.54	16.26	16.36	20.91
4/19/1970	1970	94	85.49	88.14	89.63	106.9	0	6.21	7.14	12.54	15.06	14.23	18.44
4/20/1970	1970	96	87.82	90.83	92.51	112.09	0	6.31	7.25	12.74	15.3	14.66	18.93
4/21/1970	1970	96	88.66	91.48	93.07	111.5	0	5.97	6.85	12.04	14.46	13.16	17.2
4/22/1970	1970	100	91.66	94.48	96.07	114.5	0	6.56	7.54	13.24	15.9	15.72	20.17
4/23/1970	1970	65	56.74	59.66	48.29	67.3	0	6.31	7.25	12.74	15.3	14.66	18.93
4/24/1970	1970	40	30.16	31.4	10.09	18.16	21.01	26.68	27.52	32.44	34.75	16.89	20.73
4/25/1970	1970	42	32.1	33.27	11.92	19.55	22.24	27.6	28.4	33.05	35.23	16.79	20.42
4/26/1970	1970	30	18.88	20.88	0	8.2	11.1	16.86	17.72	22.72	25.06	7.39	11.29
4/27/1970	1970	26	14.51	19.31	0	7.88	10.66	16.2	17.02	21.83	24.08	5.98	9.72
4/28/1970	1970	50	30.92	31.9	25.44	31.81	34.06	38.53	39.2	43.09	44.9	24.8	27.83
4/29/1970	1970	88	69.41	70.9	71.74	5.76	8.81	14.89	15.79	21.07	23.54	5.32	8.71
4/30/1970	1970	98	79.81	82.8	84.48	5.76	8.81	14.89	15.79	21.07	23.54	5.32	8.71
5/1/1970	1970	96	81.62	86.53	89.29	4.14	6.34	10.71	11.36	15.16	16.93	11.44	14.4
5/2/1970	1970	64	51.02	55.29	57.68	3.48	5.33	9.01	9.55	12.75	14.24	7.44	9.93
5/3/1970	1970	54	38.01	41.22	43.01	3.18	4.86	8.21	8.71	11.62	12.99	5.58	7.85
5/4/1970	1970	54	35.62	39.46	41.62	3.48	5.33	9.01	9.55	12.75	14.24	7.44	9.93
5/5/1970	1970	55	33.68	34.41	34.82	17.57	19.24	22.57	23.07	25.97	27.32	19.88	22.14
5/6/1970	1970	154	131.98	131.95	131.94	109.77	89.72	89.6	89.59	89.49	89.44	75.52	75.45
5/7/1970	1970	239	214.21	214.44	214.56	152.04	62.56	63.59	63.75	64.65	65.07	73.31	74.01
5/8/1970	1970	300	271.17	270.28	269.79	264.03	171.99	167.94	167.34	163.82	162.18	160.88	158.14
5/9/1970	1970	352	323.51	323	322.71	139.33	138.14	135.78	135.42	133.36	132.4	134.25	132.65
5/10/1970	1970	358	329.99	329.99	329.99	126.95	124.94	124.91	124.91	124.88	124.87	131.12	131.11
5/11/1970	1970	392	364.06	364.12	364.15	156.56	153.7	153.98	114.03	114.27	114.39	121.22	121.41
5/12/1970	1970	492	464.1	465.27	453.93	223.57	202.27	207.63	28.43	33.09	35.27	51.65	55.29
5/13/1970	1970	577	552.75	554.6	512.64	271.75	245.02	243.53	12.79	20.18	23.64	39.91	45.67
5/14/1970	1970	640	623.02	626.23	585.03	327.96	296.34	297.04	59.22	0	4.49	21.54	29.03
5/15/1970	1970	672	656.83	659.85	620.54	365.2	335.14	334.95	80	0	2.88	13.14	19.62
5/16/1970	1970	720	701.75	703.6	663.64	382.75	349.02	343.53	102.79	18.18	17.64	22.91	28.67
5/17/1970	1970	928	904.57	906.25	860.18	573.1	538.95	531.61	118.75	32.41	31.53	35.22	40.41
5/18/1970	1970	1210	1186.17	1187.42	1124.12	799.27	763.14	746.86	187.71	78.68	77.01	71.05	74.92
5/19/1970	1970	1460	1435.61	1436.26	1372.63	993.87	958.37	923.35	318.79	205.38	204.59	187.48	189.5
5/20/1970	1970	1690	1666.48	1668.06	1592.94	1183.23	1140.86	1105.08	486.15	369.43	370.36	330.23	335.12
5/21/1970	1970	1900	1875.31	1876.7	1795.48	1364.57	1232.78	1194.16	570.11	451.66	452.25	412.54	416.86
5/22/1970	1970	2040	2021.81	2023.74	1924.82	1498.38	1347.81	1302.64	687.95	564.61	568.2	496.07	449.84
5/23/1970	1970	1880	1865.02	1867.17	1771.37	1350.38	1268.32	1246.17	665.63	545.18	549.17	480.95	435.42
5/24/1970	1970	1640	1619.7	1622.57	1528.18	1097.91	1019.52	1006.68	473.63	367.06	372.41	316.41	273.12
5/25/1970	1970	1620	1600.16	1603.53	1508.41	1069.35	966.09	942.5	419.79	331.18	337.44	287.68	245.91
5/26/1970	1970	1740	1719.58	1722.33	1625.87	1163.78	982.1	955.68	465.55	392.48	397.59	343.52	299.83
5/27/1970	1970	1930	1908.12	1910.37	1810.64	1325.34	1133.53	1112.85	636.39	566.36	570.56	512.25	467.04
5/28/1970	1970	1810	1792.3	1808.75	1708.12	1230.08	1033.71	1030.92	532.59	475.33	478.88	417.24	372.62
5/29/1970	1970	1610	1597.87	1631.93	1524.64	1050.56	853.59	863.59	373.67	326.83	329.52	233.1	228.38
5/30/1970	1970	1640	1627.91	1647	1537.74	1082.91	886.03	900.2	478.31	437.62	440.38	343.29	338.7
5/31/1970	1970	1500	1488	1491.19	1385.98	997.78	839.12	853.74	489.91	451.61	454.54	364.29	359.99
6/1/1970	1970	1150	1153.09	1157.07	1052.91	639.31	454.86	469.9	169.13	137.2	140.3	152.44	144.61
6/2/1970	1970	1080	1081.46	1085.84	980.9	569.88	369.34	386.19	143.69	121.33	125.18	141.71	135.12
6/3/1970	1970	1160	1159.18	1163.16	1057.05	640.09	493.87	509.35	286.65	263.1	265.39	278.36	270.84
6/4/1970	1970	1220	1221.67	1225.11	1118.7	700.22	556.75	559.75	336.68	304.99	304.27	309.59	300.4
6/5/1970	1970	1270	1272.13	1275	1276.28	853.08	660.3	655.7	431.24	392.28	393.5	342.93	273.96
6/6/1970	1970	1270	1272.27	1275.29	1276.64	842.38	609.94	604	379.64	341.26	342.75	294.42	225.91
6/7/1970	1970	1240	1242.79	1246.35	1248.01	815.35	585.17	570.75	312.77	273.57	275.08	232.49	165.68
6/8/1970	1970	1640	1627.25	1629.09	1629.84	1182.54	904.61	869.73	535.63	481.95	479.43	421.81	349.95
6/9/1970	1970	1690	1667.28	1670.21	1671.56	1236.38	969.96	940.07	571.72	511.37	509.89	452.65	384.17
6/10/1970	1970	1570	1552.09	1554.91	1556.16	1117.64	886.75	870.93	544.44	469.29	467.42	397.43	328.32
6/11/1970	1970	1750	1736.28	1735.14	1734.12	1410.17	1260.95	1247.56	857.31	762.02	756.61	688.74	607.06
6/12/1970	1970	1830	1816	1815.17	1807.98	1794.1	1705.21	1695.46	1241.01	1210.54	1206.58	1161.18	1154.58
6/13/1970	1970	1660	1650.92	1654.63	1652.38	1542.65	1465.81	1480.05	1173.17	1165.54	1171.33	1170.98	1180.62
6/14/1970	1970	1810	1796.63	1797.46	1794.64	1565.11	1476.75	1470.05	1469.06	1445.24	1442.52	1402.84	1398.31
6/15/1970	1970	1980	1964.15	1967.24	1958.73	1840.8	1754.71	1750.54	1749.93	1728.31	1726.62	1691.7	1688.88
6/16/1970	1970	1780	1760.87	1765.48	1756.79	1783.62	1711.08	1729.93	1732.73	1732.1	1739.76	1748.05	1760.8
6/17/1970	1970	1720	1695.29	1698.99	1689.95	1712.77	1635.82	1626.85	1629.23	1624.16	1630.67	1633.67	1644.52
6/18/1970	1970	1890	1864.36	1863.98	1853.6	1849.16	1763.6	1714.48	1714.02	1693.31	1692.05	1659.09	1656.98
6/19/1970	1970	1890	1868.08	1869.22	1849.87	1856.34	1771.98	1734.23	1735.01	1718.58	1720.71	1738.47	1742.03
6/20/1970	1970	2030	2007.59	2008.21	1989.56	1884.64	1799.08	1768.95	1769.37	1750.86	1752.03	1765.31	1767.24
6/21/1970	1970	1900	1880.98	1885.22	1867.59	1692.21	1609.95	1610.35	1613.23	1608.08	1615.96	1660.29	1673.42
6/22/1970	1970	2100	2078.74	2080.59	2051.63	1775.7	1646.96	1635.44	1636.7	1614.07	1617.51	1641.33	1647.07
6/23/1970	1970	2380	2354.78	2355.61	2300.07	1985.47	1843.38	1828.17	1739.73	1695.03	1696.57	1708.59	1711.16
6/24/1970	1970	2430	2410.62	2415.53	2359.28	2067.3	1934.6	1938.09	1611.43	1568.98	1578.11	1624.25	1639.47
6/25/1970	1970	2650	2627.63	2630.43	2560.99	2120.23	1985.67	1979.48	1591.38	1528.51	1533.72	1563.68	1572.35
6/26/1970	1970	2680	2666	2669.19	2595.98	2253.8	2132.15	2120.77	1656.94	1580.65	1583.59	1608.95	1618.85
6/27/1970	1970	2460	2457.79	2464.55	2380	2036.17	1839.33	1837.55	1304.74	1239.26	1247.71	1292.59	1311.69
6/28/1970	1970	2300	2298.64	2304.07	2216.84	1845.02	1635.37	1617.97	1056.33	983.97	990.15	1016.5	1031.8
6/29/1970	1970	2300	2300.23	2304.17	2207.1	1807.52	1578.43	1542.18	974.52	898.21	901.61	904.09	914.75
6/30/1970	1970	2000	2002.58	2009.02	1915.35	1534.07	1330.73	1307.93	713.97	651.61	659.66	678.64	697.05
7/1/1970	1970	1550	1553.58	1561.09	1467.01	1096.68	895.8	868.88	299.64	174.52	181.55	210.29	232.01
7/2/1970	1970	1590	1591.88	1597.47	1499.38	1102.22	898.16	859.94	289.47	158.13	161.79	178.93	195.02
7/3/1970	1970	1430	1417.13	1421.92	1324.38	946	727.1	747.2	192.19	65.66	67.83	86.08	99.69
7/4/1970	1970	1460	1436.8	1441.24	1343.51	978.86	734.16	752.68	220.43	79.52	81.03	99.3	111.83
7/5/1970	1970	1460	1439.78	1444.21	1347.46	983.69	738.94	750.37	228.11	95.12	96.6	115.7	128.17
7/6/1970	1970	1440	1418.74	1529.66	1431.29	1045.31	796.02	762.38	258.37	122.98	121.4	126.99	136.03
7/7/1970	1970	1520	1497.59	1651.34	1562.88	1165.83	941.16	906.77	458.64	321.6	319.72	312.9	321.43
7/8/1970	1970	1230	1210.37	1369.02	1316.62	942.92	732.61	706.9	288.06	171.56	174.2	185.67	200.08
7/9/1970	1970	1100	1078.31	1251.84	1196.81	842.8	611.91	582.05	184.45	70.48	71.03	73.85	84.78
7/10/1970	1970	1070	1048.53	1217.29	1163.39	796.89	575.53	549.73	206.29	115.24	115.23	116.04	127.68
7/11/1970	1970	976	951.16	1106.52	1052.4	681.32	474.05	455.44	437.73	349.1	347.36	342.76	353.18
7/12/1970	1970	952	931.97	1090.2	1036.57	677.13	471.85	456.21	260.08	170.9	171.76	178.61	191.72
7/13/1970	1970	928	906.3	1063.82	1009.79	647.71	442.8	429.9	137.29	20.28	19.82	22.55	33.45
7/14/1970	1970	800	776.08	933.35	877.19	542.53	352.06	347.06	114.29	7.32	7.41	28.07	38.22
7/15/1970	1970	832	807.21	964.63	910.55	596.84	491.7	480.36	187.69	106.29	105.65	84.56	95.16
7/16/1970	1970	784	759.22	916.65	861.57	544.93	442.81	421.52	128.85	114.49	113.87	119.86	130.49
7/17/1970	1970	704	678.07	835.33	786.16	466.45	361.95	335.91	119.13	124.12	123.19	143.77	153.89
7/18/1970	1970	626	601.04	758.28	720.09	423.19	325.63	303.45	283.65	285.52	284.54	308.87	318.9
7/19/1970	1970	736	712.1	951.39	911.23	624.71	524.28	501.37	259.61	261.72	261.84	290.67	300.88
7/20/1970	1970	992	974.99	1461.22	1421.6	1129.24	1030.99	1008.41	348.29	358.16	360.05	400.01	413.15
7/21/1970	1970	760	743.22	1204.71	1161.23	895.5	797.83	779.4	184.45	198.32	202.68	249.79	263.71
7/22/1970	1970	633	612.94	1144.13	1093.48	788.8	690.44	670.64	78.49	92.17	95.97	127.51	140.5
7/23/1970	1970	656	636.96	1186.17	1145.53	827.98	730.66	709.95	104.81	118.57	122.4	150.11	163.16
7/24/1970	1970	557	538.26	873.79	832.32	515.85	420.27	420.01	42.09	44.12	49.54	80.99	95.03
7/25/1970	1970	524	503.35	710.91	667.91	347.15	247.34	263.66	242.09	241.27	243.9	270.05	281.1
7/26/1970	1970	544	522.61	785.38	740.93	435.01	332.38	338.08	122.96	126	127.15	152.5	161.09
7/27/1970	1970	577	554.5	1022.23	979.32	688.63	586.2	569.27	86.81	81.65	84.58	115.14	126.7
7/28/1970	1970	524	502.28	970.84	940.4	665.11	567.6	554.47	77.57	71.71	77.19	110.89	125.02
7/29/1970	1970	453	431.37	896.02	865.62	594.92	501.61	485.9	69.06	60.56	65.2	96.67	111.08
7/30/1970	1970	440	415.8	849.85	819.12	552.5	474.81	457.34	13.09	16.19	20.72	46.02	58.56
7/31/1970	1970	347	323.22	634.76	605.87	328.05	251.81	258.23	0	10.1	13.96	33.16	44.59
8/1/1970	1970	239	215.57	350.37	321.5	104.27	10.01	9.42	0	9.56	12.05	28.05	38.86
8/2/1970	1970	262	237.08	570.3	540.54	304	213.1	201.25	88.76	90.59	90.71	95.78	102.65
8/3/1970	1970	347	324.81	1092.74	1060.82	753.39	667.82	640.65	172.96	122.63	122.22	117.8	123.77
8/4/1970	1970	352	328.32	1102.73	1062.52	762.69	660.92	660.36	190.32	138.92	137.53	119.63	123.99
8/5/1970	1970	392	366.02	1131.17	1091.37	804.39	705.33	686.18	212.64	172.2	172.2	160.68	167.35
8/6/1970	1970	416	390.3	1115.75	1073.12	769.09	672.72	646.94	173.6	176.35	176.91	164.97	172.56
8/7/1970	1970	479	454	889.19	819.98	497.79	407.14	386.76	93.93	103.63	104.57	96.02	105.92
8/8/1970	1970	564	543.51	648.36	572.64	222.83	137.3	127.12	110.1	130.41	137.3	145.67	9.33
8/9/1970	1970	440	419.85	840.01	778.9	455.53	364.4	359.02	114.53	133.06	138.66	146.02	8.36
8/10/1970	1970	422	399.27	1127.68	1080.03	759.74	619.28	613.32	108.96	80.56	81.04	68.77	76.24
8/11/1970	1970	336	312.09	1044.38	997.22	719.66	583.23	586.29	117.53	91.62	93.73	90.02	100.21
8/12/1970	1970	262	237.05	975.29	928.1	648.23	514.68	527.52	58.73	40.62	42.65	40.52	50.56
8/13/1970	1970	226	200.96	912.12	864.88	588.45	462.7	480.14	13.29	19.84	21.7	24.82	34.6
8/14/1970	1970	208	184.42	626.13	578.76	337.43	251.25	276.8	0	9.29	11.59	20.74	31.24
8/15/1970	1970	194	171.1	317.4	269.25	98.75	42.34	62.44	42.69	47.81	49.95	59.32	69.54
8/16/1970	1970	190	168.12	644.38	594.64	387.35	315.54	330.87	94.4	95.38	95.58	96.98	103.97
8/17/1970	1970	178	156.47	976.11	926.58	643.74	523.8	540.85	81.64	43.12	45.02	45.66	53.82
8/18/1970	1970	190	166.32	982.79	934.17	657.26	544.94	558.25	94.92	51.75	53.34	49.56	57.22
8/19/1970	1970	182	156.65	954.46	906.04	624.4	546.87	552.77	85.68	56.89	59.13	57.34	66.07
8/20/1970	1970	174	149.81	894.8	847.47	571.97	513.84	521.53	56.57	58.46	61.02	59.73	69
8/21/1970	1970	239	221.53	683.28	634.38	374.84	323.47	345.66	77.21	88.14	92.12	98.39	110.02
8/22/1970	1970	290	276.59	423.41	375.55	90.45	34.24	49.73	31.33	43.53	47.64	61.48	73.32
8/23/1970	1970	280	262.58	671.33	621.87	378.79	305.11	312.7	92.56	101.5	103.61	114.25	122.77
8/24/1970	1970	310	309.23	1005.66	956.58	647.97	510.87	517.59	73.93	36.59	39.98	53.51	64.15
8/25/1970	1970	266	269.56	960.35	912.48	631.19	497.91	507.27	65.85	30.94	34.99	48.59	60.34
8/26/1970	1970	234	237.55	889.32	841.43	564.02	451.69	469.96	41.53	14.54	18.55	33.99	45.68
8/27/1970	1970	221	224.69	746.62	698.81	426.41	375.44	396.42	22.09	33.71	38.01	59.78	71.94
8/28/1970	1970	230	233.2	523.6	474.51	221.71	172.54	194.13	9.45	22	25.33	48.61	59.16
8/29/1970	1970	171	174.25	261.7	213.63	84.14	29.09	43.9	20.25	32.99	36.41	61.11	71.81
8/30/1970	1970	136	138.32	447.79	397.17	306.26	221.94	230.25	58.92	67.75	69.34	86.56	94.22
8/31/1970	1970	257	259.76	859.69	810.33	538.44	411.19	429.61	51.61	16.27	18.73	38.94	48.02
9/1/1970	1970	300	302.58	899.32	848.86	537.74	413.05	430.62	62.48	26.4	28.51	46.6	55.1
9/2/1970	1970	310	312.69	884.55	835.15	529.79	418.37	437.46	57.41	25.78	28.1	47.19	56.05
9/3/1970	1970	310	312.93	614.04	564.78	259.08	200.24	213.49	5.61	0	3.81	24.31	33.68
9/4/1970	1970	198	201.4	290.03	244.05	56.67	0	18.64	0	4.68	7.6	32.5	42.38
9/5/1970	1970	142	145	202.2	152.99	60.83	5.19	14.83	0	9.31	11.59	33.52	42.33
9/6/1970	1970	136	138.36	207.87	158.28	67.66	14.43	21.94	13.64	22.64	24.31	43.41	51.2
9/7/1970	1970	128	130.42	254	204.45	70.26	6.2	14.01	1.76	11.03	12.83	33.51	41.5
9/8/1970	1970	136	138.36	302.87	261.28	128.66	7.43	14.94	1.64	10.64	12.31	32.41	40.2
9/9/1970	1970	103	105.61	270.38	231.94	90.03	4.41	13.11	0	8.71	10.24	29.71	37.27
9/10/1970	1970	94	96.82	210.83	173.51	65.09	0	11.67	0	8.39	9.77	28.55	35.86
9/11/1970	1970	88	90.27	148.68	111.03	29.76	3.31	10.36	0	9.48	11.91	29.88	37.27
9/12/1970	1970	90	77.27	131.68	94.03	23.76	1.31	9.36	0	9.39	11.77	33.55	40.86
9/13/1970	1970	92	74.65	453.41	414.4	203.86	179.91	174.96	59.16	65.16	66.43	85.06	90.51
9/14/1970	1970	115	102.27	723.69	684.04	411.78	391.34	402.4	80.04	28.66	31.15	55.42	62.91
9/15/1970	1970	103	89.71	705.58	667.2	402.96	383.58	396.77	83.73	31.18	34.54	62.79	71.71
9/16/1970	1970	110	92.85	714.88	676.58	413.36	383.33	397.22	84.29	32.36	34	60.58	69.98
9/17/1970	1970	133	111.12	503.45	468.31	254.97	183.61	198.83	2.09	9.31	11.49	40.56	50.86
9/18/1970	1970	84	58.82	153.81	127.49	68.03	10.93	24.65	26.69	38.62	41.19	67.46	76.76
9/19/1970	1970	53	29.1	84.39	60.24	29.73	17.31	32.41	34.65	47.77	50.9	79.75	7.2
9/20/1970	1970	33	8.83	63.84	41.53	36.16	23.08	36.87	38.92	50.9	53.5	79.89	6.99
9/21/1970	1970	26	6.1	62.39	36.24	28.73	17.31	32.41	34.65	47.77	50.9	79.75	6.99
9/22/1970	1970	54	41.8	98.78	70.45	42.87	31.72	45.36	47.39	59.25	61.79	87.9	15.74
9/23/1970	1970	43	30.52	85.2	57.7	32.17	27.33	39.61	41.43	52.09	54.08	80.62	7.53
9/24/1970	1970	46	32.91	86.94	59.08	61.34	64.01	73.32	74.71	82.8	83.58	107.56	32.46
9/25/1970	1970	29	18.18	73.51	45.81	25.95	31.29	41.93	43.51	52.75	54.07	81.54	7.34
9/26/1970	1970	35	25.59	81.35	60.89	14.87	21.21	33.84	35.71	46.68	48.81	80.02	5.04
9/27/1970	1970	35	25.14	80.43	62.7	25.58	30.82	41.27	42.82	51.9	53.14	80.26	4.64
9/28/1970	1970	38	28.41	83.97	65.4	44.11	0	17.44	20.02	35.18	39.26	79.5	4.21
9/29/1970	1970	42	34.73	129.77	112.59	66.42	0	17.44	20.02	35.18	39.26	79.5	4.28
9/30/1970	1970	50	38.24	145.68	126.61	70.08	0	17.44	20.02	35.18	39.26	79.5	3.63
10/1/1970	1970	57	40.91	169	150.73	70.89	0	17.07	19.61	34.44	41.37	80.23	3.14
10/2/1970	1970	58	40.66	153.43	134.42	45.94	0	14.8	17	29.87	35.88	70.47	3.36
10/3/1970	1970	53	36.51	141.19	122.69	40.12	11.27	23.52	25.34	35.98	40.96	70.75	3.29
10/4/1970	1970	51	34.48	139.13	120.61	37.83	11.91	24.01	25.81	36.33	41.24	70.77	3.14
10/5/1970	1970	58	42.13	147.39	128.65	43.4	19.6	29.96	31.5	40.5	44.71	70.96	2.96
10/6/1970	1970	73	59.89	165.9	147.02	60.11	24.73	33.93	35.29	43.28	47.02	71.09	2.6
10/7/1970	1970	86	76.5	182.1	173.99	84.39	33.06	40.37	41.45	47.8	50.77	71.29	3.43
10/8/1970	1970	92	82.29	185.67	186.44	95.4	38.56	44.85	45.79	51.26	53.82	72.44	4.61
10/9/1970	1970	112	101.93	203.92	204.47	110.92	68.19	72.72	73.39	77.32	79.16	94.46	26.43
10/10/1970	1970	130	119.57	189.17	189.51	126.43	103.82	106.58	106.99	109.38	110.5	122.48	53.26
10/11/1970	1970	128	117.55	169.13	169.46	123.26	100.6	103.27	103.67	105.99	107.07	118.89	49.6
10/12/1970	1970	128	117.74	169.52	169.96	125.09	102.89	106.49	107.03	110.15	111.62	125.17	56.52
10/13/1970	1970	128	118.12	170.31	170.98	128.74	107.48	112.94	113.75	118.49	120.7	95.75	28.35
10/14/1970	1970	130	120.17	172.4	173.1	131.18	111.03	116.71	117.55	122.48	124.79	100.25	33
10/15/1970	1970	117	107.26	159.61	160.36	119.14	99.23	105.39	106.31	111.66	114.17	90.54	23.62
10/16/1970	1970	120	110.09	161.25	161.91	119.48	122.16	127.48	128.27	132.89	135.06	84.85	33.36
10/17/1970	1970	117	107.12	158.31	158.98	116.74	119.48	124.94	125.75	130.49	132.7	82.75	31.35
10/18/1970	1970	96	85.31	104.7	105.48	97.57	100.78	107.16	108.11	113.66	116.25	68.04	17.27
10/19/1970	1970	90	79.45	80.98	81.85	91.88	95.42	102.46	103.51	109.63	112.5	65.53	15.21
10/20/1970	1970	92	82.47	84.04	84.92	95.14	98.74	105.92	106.99	113.23	116.14	69.43	19.2
10/21/1970	1970	90	80.44	81.97	82.82	92.79	96.31	103.31	104.35	110.44	113.28	66.23	15.88
10/22/1970	1970	86	76.47	78.04	78.92	89.14	92.74	99.92	100.99	107.23	110.14	63.43	13.2
10/23/1970	1970	56	46.33	47.74	46.53	55.74	51.99	58.45	59.42	65.04	67.66	19.61	23.99
10/24/1970	1970	26	16.91	18.95	18.08	31.34	30.02	39.33	40.72	48.81	52.59	8.73	14.3
10/25/1970	1970	25	15.98	18.09	17.28	31.03	28.89	38.55	39.99	48.38	52.31	8.35	13.68
10/26/1970	1970	22	13.24	15.61	9.94	25.45	24.92	35.81	37.42	46.89	51.31	9.23	15.12
10/27/1970	1970	17	7.42	23.93	14.77	24.61	21.08	27.99	29.02	35.02	37.83	57.6	62.28
10/28/1970	1970	12	2.45	88.98	79.84	40.87	38.41	45.45	46.5	52.62	55.48	75.5	80.27
10/29/1970	1970	18	8.63	95.36	86.33	14.61	11.59	19.52	20.7	27.59	30.8	52.49	57.85
10/30/1970	1970	71	61.38	111.85	103.68	29.26	32.64	39.38	40.38	46.23	48.96	68.4	72.96
10/31/1970	1970	64	54.18	55.44	47.14	55.35	58.24	64	64.85	69.86	72.2	89.82	93.72
11/1/1970	1971	55	45.46	47.01	38.88	49.01	52.58	59.7	60.75	66.94	69.82	89.37	94.19
11/2/1970	1971	46	36.51	38.13	30.03	40.53	44.24	51.62	52.71	59.13	62.12	82.17	87.16
11/3/1970	1971	30	20.56	22.22	14.15	24.97	28.79	36.39	37.51	44.12	47.21	67.67	72.81
11/4/1970	1971	45	35.31	36.71	28.5	37.62	40.83	47.24	48.19	53.76	56.36	74.58	78.92
11/5/1970	1971	35	25.41	26.9	18.74	28.49	31.93	38.78	39.79	45.74	48.53	67.58	72.21
11/6/1970	1971	64	55.22	56.51	39.23	47.66	50.63	56.55	57.43	62.58	64.98	82.29	86.3
11/7/1970	1971	60	50.29	51.66	34.42	43.36	46.51	52.78	53.71	59.16	61.71	79.68	83.93
11/8/1970	1971	55	45.36	46.81	29.62	39.05	42.38	49.01	49.99	55.75	58.44	77.08	81.57
11/9/1970	1971	48	38.32	39.73	22.52	31.7	34.94	41.4	42.35	47.96	50.58	68.88	73.25
11/10/1970	1971	66	56.14	57.36	39.04	46.96	49.76	55.33	56.15	60.99	63.25	79.89	83.66
11/11/1970	1971	94	86.66	87.37	87.76	92.35	93.97	97.19	97.67	100.47	101.78	114.02	116.21
11/12/1970	1971	90	80.03	81.13	81.75	88.92	91.45	96.48	97.23	101.61	103.65	119.3	122.71
11/13/1970	1971	100	90.13	91.34	92.01	99.88	102.65	108.17	108.99	113.79	116.03	132.59	136.33
11/14/1970	1971	96	86.42	87.94	88.79	75.66	79.15	86.08	87.11	93.14	95.96	115.18	119.87
11/15/1970	1971	78	68.75	70.61	71.66	37.8	42.08	50.61	51.87	59.29	62.75	84.95	90.73
11/16/1970	1971	76	66.45	67.99	68.86	32.92	36.47	43.54	44.59	50.74	53.61	73.07	77.86
11/17/1970	1971	94	85.18	86.43	87.14	48.31	51.2	56.94	57.79	62.78	65.12	82.09	85.98
11/18/1970	1971	92	83.31	84.7	85.47	47.53	50.73	57.09	58.03	63.56	66.15	84.28	88.59
11/19/1970	1971	80	71.37	72.83	73.64	35.14	38.49	45.16	46.15	51.95	54.66	73.38	77.89
11/20/1970	1971	76	66.39	67.86	68.69	30.31	33.71	40.47	41.47	47.35	50.09	68.98	73.55
11/21/1970	1971	92	83.21	84.49	85.21	45.57	48.52	54.4	55.27	60.38	62.77	79.99	83.97
11/22/1970	1971	90	79.96	80.98	81.56	68.22	70.57	75.26	75.95	80.02	81.92	96.9	100.07
11/23/1970	1971	61	52.05	53.17	53.8	61.09	63.67	68.79	69.55	74	76.09	91.9	95.37
11/24/1970	1971	73	64.26	65.6	66.35	75.1	78.18	84.32	85.23	90.57	93.06	110.79	114.94
11/25/1970	1971	98	88.92	89.91	90.46	96.87	99.14	103.64	104.31	108.23	110.06	124.71	127.76
11/26/1970	1971	84	75.4	76.88	77.71	87.4	90.82	97.62	98.63	104.55	107.31	126.28	130.88
11/27/1970	1971	75	66.42	67.94	68.79	78.66	82.15	89.08	90.11	96.14	98.96	118.18	122.87
11/28/1970	1971	63	54.43	55.96	56.81	66.75	70.26	77.24	78.27	84.34	87.18	106.47	111.2
11/29/1970	1971	46	36.51	38.13	39.03	49.53	53.24	60.62	61.71	68.13	71.12	91.17	96.16
11/30/1970	1971	60	50.31	51.7	52.47	61.53	64.73	71.09	72.03	77.56	80.15	98.28	102.59
12/1/1970	1971	48	39.38	40.86	41.68	51.29	54.68	61.42	62.42	68.29	71.03	89.19	93.76
12/2/1970	1971	28	18.58	20.25	21.19	32.12	35.97	43.64	44.78	51.45	54.57	74.48	79.68
12/3/1970	1971	47	38.29	39.67	40.44	49.42	52.58	58.89	59.82	65.3	67.86	85.2	89.47
12/4/1970	1971	40	30.47	32.03	32.9	43.07	46.66	53.8	54.86	61.07	63.97	82.89	87.73
12/5/1970	1971	36	27.39	28.88	29.71	39.37	42.78	49.58	50.58	56.48	59.24	77.49	82.09
12/6/1970	1971	44	34.25	35.58	36.32	44.98	48.04	54.12	55.02	60.31	62.78	79.7	83.82
12/7/1970	1971	48	39.18	40.43	41.13	49.28	52.16	57.89	58.74	63.72	66.05	82.31	86.19
12/8/1970	1971	51	41.21	42.5	43.22	51.63	54.6	60.51	61.38	66.52	68.91	85.51	89.5
12/9/1970	1971	47	38.27	39.61	40.37	49.16	52.25	58.43	59.34	64.71	67.21	84.3	88.48
12/10/1970	1971	46	36.37	37.82	38.63	48.11	51.46	58.11	59.1	64.89	67.59	85.6	90.1
12/11/1970	1971	33	24.45	25.99	26.85	36.9	40.44	47.5	48.54	54.68	57.54	76.29	81.07
12/12/1970	1971	21	11.48	13.06	13.95	24.24	27.88	35.11	36.18	42.47	45.41	64.49	69.38
12/13/1970	1971	10	1.48	3.05	3.92	14.16	17.77	24.96	26.02	32.27	35.19	54.19	59.05
12/14/1970	1971	13	3.43	4.95	5.8	15.72	19.22	26.19	27.22	33.28	36.11	54.69	59.41
12/15/1970	1971	19	10.34	11.76	12.56	21.85	25.13	31.65	32.62	38.29	40.94	58.7	63.11
12/16/1970	1971	29	19.16	20.39	21.08	29.11	31.94	37.58	38.42	43.32	45.62	61.71	65.53
12/17/1970	1971	31	22.16	23.39	24.08	32.11	34.94	40.58	41.42	46.32	48.62	64.71	68.53
12/18/1970	1971	25	15.39	16.88	17.71	27.37	30.78	37.58	38.58	44.48	47.24	65.49	70.09
12/19/1970	1971	20	11.54	13.18	14.09	24.77	28.53	36.03	14.14	20.66	23.71	43.28	48.36
12/20/1970	1971	20	10.25	11.58	12.32	20.98	24.04	30.12	8.02	13.31	15.78	32.7	36.82
12/21/1970	1971	25	16.21	17.5	18.22	26.63	29.6	35.51	13.38	18.52	20.91	37.51	41.5
12/22/1970	1971	30	20.08	21.22	21.86	29.33	31.96	37.2	14.98	19.54	21.67	37.01	40.56
12/23/1970	1971	25	15.89	16.85	17.38	23.59	25.77	30.13	7.78	11.57	13.34	27.03	29.98
12/24/1970	1971	30	20.08	21.22	21.86	29.33	31.96	37.2	14.98	19.54	21.67	37.01	40.56
12/25/1970	1971	28	19.08	20.22	20.86	28.33	30.96	36.2	3.98	8.54	10.67	26.01	29.56
12/26/1970	1971	30	20.17	21.41	22.1	30.2	33.05	38.74	6.58	11.52	13.83	30.01	33.86
12/27/1970	1971	25	16.16	17.39	18.08	26.11	28.94	34.58	2.42	7.32	9.62	25.71	29.53
12/28/1970	1971	25	15.14	16.35	17.03	24.94	27.72	33.28	1.1	5.93	8.18	24.11	27.87
12/29/1970	1971	23	14.13	15.34	16.02	23.88	26.66	32.18	0	4.65	6.82	22.36	25.98
12/30/1970	1971	23	13.19	14.46	15.17	23.42	26.34	32.14	0	4.74	6.95	22.69	26.38
12/31/1970	1971	23	14.13	15.34	16.02	23.88	26.66	32.18	0	4.74	6.95	22.69	26.38
1/1/1971	1971	25	15.19	16.46	17.17	25.42	28.34	34.14	0	4.88	7.15	23.19	26.99
1/2/1971	1971	23	14.25	15.57	16.32	24.97	28.02	34.1	0	4.74	6.95	22.69	26.38
1/3/1971	1971	20	10.47	12.04	12.92	23.14	26.75	33.93	0	2.86	4.2	15.89	18.12
1/4/1971	1971	15	6.7	8.51	9.52	21.32	25.48	33.77	0	3.69	5.41	18.88	21.75
1/5/1971	1971	12	2.93	4.98	6.13	19.5	24.21	33.61	0	4.51	6.62	21.86	25.38
1/6/1971	1971	10	1.98	4.1	5.28	19.04	23.9	33.56	0	4.28	6.28	21.03	24.37
1/7/1971	1971	15	5.76	7.63	8.67	20.86	25.17	33.73	0	4.14	6.08	20.54	23.76
1/8/1971	1971	25	16.19	17.46	18.17	26.42	29.34	35.14	0	4.28	6.28	21.03	24.37
1/9/1971	1971	33	23.07	24.2	24.84	32.24	34.85	40.05	4.82	9.34	11.45	26.71	30.23
1/10/1971	1971	33	23.09	24.26	24.91	32.5	35.18	40.51	5.3	9.94	12.1	27.61	31.22
1/11/1971	1971	30	21.14	22.35	23.03	30.94	33.72	39.28	4.1	8.93	11.18	27.11	30.87
1/12/1971	1971	30	20.15	21.37	22.06	30.02	32.83	38.43	3.26	8.13	10.4	26.41	30.2
1/13/1971	1971	33	24.11	25.3	25.96	33.68	36.4	41.82	6.62	11.33	13.53	29.21	32.88
1/14/1971	1971	35	25.05	26.16	26.79	34.07	36.63	41.74	6.5	10.94	13.02	28.12	31.58
1/15/1971	1971	36	27.59	29.28	30.22	41.23	45.12	52.85	0	5.01	7.36	23.69	27.59
1/16/1971	1971	36	26.64	28.39	29.37	40.78	44.8	52.81	0	4.88	7.15	23.19	26.99
1/17/1971	1971	40	31.36	32.81	33.62	43.06	46.39	53.02	0	5.24	7.69	24.52	28.6
1/18/1971	1971	40	31.41	32.91	33.76	43.55	47	53.88	0.9	6.88	9.68	28.09	32.75
1/19/1971	1971	43	34.36	35.8	36.61	46.03	49.35	55.96	2.94	8.69	11.38	29.3	33.77
1/20/1971	1971	45	36.34	37.76	38.56	47.85	51.13	57.65	4.62	10.29	12.94	30.7	35.11
1/21/1971	1971	35	25.7	27.51	28.52	40.32	44.48	52.77	0	6.02	8.83	27.34	32.03
1/22/1971	1971	30	21.25	22.58	23.32	31.98	35.04	41.12	5.02	10.31	12.78	29.7	33.82
1/23/1971	1971	27	17.21	18.5	19.22	27.63	30.6	36.51	0.38	5.52	7.91	24.51	28.5
1/24/1971	1971	27	18.22	19.52	20.25	28.72	31.71	37.66	1.54	6.71	9.13	25.81	29.83
1/25/1971	1971	27	18.2	19.48	20.2	28.55	31.49	37.35	1.22	6.32	8.7	25.21	29.17
1/26/1971	1971	30	21.18	22.43	23.13	31.28	34.16	39.89	3.74	8.72	11.05	27.31	31.19
1/27/1971	1971	25	15.3	16.69	17.47	26.51	29.7	36.06	0	5.38	7.89	25.02	29.21
1/28/1971	1971	30	21.22	22.52	23.25	31.72	34.71	40.66	4.54	9.71	12.13	28.81	32.83
1/29/1971	1971	40	31.05	32.16	32.79	40.07	42.63	47.74	15.5	19.94	22.02	37.12	40.58
1/30/1971	1971	45	36.02	37.11	37.72	44.8	47.3	52.28	20.02	24.35	26.37	41.22	44.59
1/31/1971	1971	40	30.08	31.22	31.86	39.33	41.96	47.2	14.98	19.54	21.67	37.01	40.56
2/1/1971	1971	35	26.12	27.31	27.98	35.74	38.47	43.92	11.73	16.47	18.69	34.72	38.41
2/2/1971	1971	39	30.08	31.23	31.88	39.39	42.04	47.31	15.09	19.68	21.82	37.52	41.09
2/3/1971	1971	34	25.16	26.38	27.07	35.08	37.91	43.54	11.37	16.27	18.55	34.92	38.73
2/4/1971	1971	19	9.42	10.93	11.77	21.6	25.07	31.97	0	5.41	7.94	25.43	29.65
2/5/1971	1971	15	6.53	8.16	9.07	19.69	23.43	30.89	0	5.27	7.74	24.93	29.04
2/6/1971	1971	9	0.87	2.86	3.98	16.95	21.53	30.65	0	4.54	6.66	22.28	25.82
2/7/1971	1971	10	0.87	2.86	3.98	16.95	21.53	30.65	0	3.72	5.46	19.29	22.19
2/8/1971	1971	20	11.25	12.57	13.32	21.97	25.02	31.1	0	4.18	6.13	20.95	24.2
2/9/1971	1971	25	15.98	17.03	17.61	24.43	26.83	31.62	0.33	4.49	6.44	21.23	24.47
2/10/1971	1971	30	21.11	22.29	22.95	30.65	33.36	38.77	7.57	12.27	14.47	30.42	34.08
2/11/1971	1971	30	21.08	22.23	22.88	30.39	33.04	38.31	7.09	11.68	13.82	29.52	33.09
2/12/1971	1971	28	18.47	20.04	20.92	31.14	34.75	41.93	0	4.54	6.66	22.28	25.82
2/13/1971	1971	34	25.08	26.22	26.86	34.34	36.97	42.22	0	4.54	6.66	22.28	25.82
2/14/1971	1971	34	25.08	26.22	26.86	34.34	36.97	42.22	0	4.54	6.66	22.28	25.82
2/15/1971	1971	28	19.42	20.93	21.77	31.6	35.07	41.97	0	4.68	6.87	22.78	26.42
2/16/1971	1971	32	23.19	24.46	25.17	33.42	36.34	42.14	0	4.68	6.87	22.78	26.42
2/17/1971	1971	24	15.64	17.39	18.37	29.78	33.8	41.81	0	4.77	7	23.11	26.83
2/18/1971	1971	30	21.36	22.81	23.63	33.09	36.42	43.07	1.06	6.83	9.53	27.81	32.3
2/19/1971	1971	26	17.29	18.66	19.43	28.39	31.55	37.84	1.78	7.24	9.8	27.41	31.67
2/20/1971	1971	28	19.34	20.76	21.56	30.85	34.13	40.65	4.62	10.29	12.94	30.99	35.41
2/21/1971	1971	24	14.36	15.81	16.62	26.06	29.39	36.02	0	4.27	6.26	21.28	24.61
2/22/1971	1971	25	16.25	17.57	18.32	26.97	30.02	36.1	0	3.35	4.92	17.96	20.58
2/23/1971	1971	24	15.3	16.69	17.47	26.51	29.7	36.06	0	5.18	7.6	24.6	28.64
2/24/1971	1971	20	11.53	13.16	14.07	24.69	28.43	35.89	0	5.69	8.34	26.43	30.86
2/25/1971	1971	25	16.3	17.68	18.46	27.48	30.66	36.99	0.94	6.44	9.01	26.71	31
2/26/1971	1971	15	5.47	7.04	7.92	18.14	21.75	28.93	0	5.18	7.6	24.6	28.64
2/27/1971	1971	10	0.76	2.63	3.67	15.86	20.17	28.73	0	4.18	6.13	20.95	24.2
2/28/1971	1971	10	1.7	3.51	4.52	16.32	20.48	28.77	0	5.18	7.6	24.6	28.64
3/1/1971	1971	12	3.59	5.28	6.22	17.23	21.12	28.85	0	5.2	7.63	24.27	28.32
3/2/1971	1971	10	1.7	3.51	4.52	16.32	20.48	28.77	0	4.56	6.69	21.95	25.5
3/3/1971	1971	19	10.2	11.47	12.18	20.47	23.39	29.21	0.08	5.14	7.5	23.84	27.78
3/4/1971	1971	33	23.12	24.32	24.99	32.77	35.52	40.99	11.8	16.55	18.77	34.44	38.14
3/5/1971	1971	24	15.64	17.39	18.37	29.78	33.8	41.81	0	4.38	6.42	21.28	24.69
3/6/1971	1971	19	10.93	12.98	14.13	27.5	32.21	41.61	0	3.97	5.82	19.79	22.88
3/7/1971	1971	20	10.93	12.98	14.13	27.5	32.21	41.61	0	3.51	5.15	18.13	20.86
3/8/1971	1971	27	18.47	20.04	20.92	31.14	34.75	41.93	0	3.69	5.42	18.79	21.67
3/9/1971	1971	28	19.42	20.93	21.77	31.6	35.07	41.97	0	3.74	5.48	18.96	21.87
3/10/1971	1971	29	20.36	21.81	22.62	32.06	35.39	42.02	0	3.69	5.42	18.79	21.67
3/11/1971	1971	28	19.42	20.93	21.77	31.6	35.07	41.97	0	3.74	5.48	18.96	21.87
3/12/1971	1971	32	23.02	24.11	24.72	31.81	34.32	39.3	10.04	14.37	16.39	31.15	34.52
3/13/1971	1971	33	24	25.05	25.65	32.55	34.99	39.84	10.56	14.77	16.74	31.25	34.53
3/14/1971	1971	25	16.04	17.15	17.77	24.99	27.53	32.61	3.36	7.76	9.82	24.75	28.18
3/15/1971	1971	19	10.19	11.46	12.17	20.42	23.34	29.14	0	4.42	6.49	21.45	24.89
3/16/1971	1971	25	16.01	17.09	17.7	24.73	27.21	32.14	2.88	7.17	9.18	23.85	27.19
3/17/1971	1971	25	16.07	17.2	17.84	25.25	27.86	33.07	3.84	8.36	10.47	25.64	29.17
3/18/1971	1971	25	16	17.05	17.65	24.55	26.99	31.84	2.56	6.77	8.74	23.25	26.53
3/19/1971	1971	19	10.25	11.57	12.32	20.97	24.02	30.1	0	4.42	6.49	21.45	24.89
3/20/1971	1971	27	18	19.07	19.67	26.64	29.1	33.99	3.72	7.97	9.96	24.55	27.86
3/21/1971	1971	32	22.94	23.94	24.5	31.03	33.33	37.92	7.6	11.58	13.44	27.45	30.56
3/22/1971	1971	35	24.92	25.9	26.45	32.86	35.11	39.61	9.28	13.18	15.01	28.85	31.9
3/23/1971	1971	30	20.98	22.02	22.6	29.38	31.77	36.53	6.24	10.38	12.31	26.65	29.87
3/24/1971	1971	34	24.94	25.94	26.5	33.03	35.33	39.92	9.6	13.58	15.44	29.45	32.56
3/25/1971	1971	44	32.8	33.64	34.12	39.64	41.58	45.46	15.04	18.41	19.98	32.66	35.29
3/26/1971	1971	45	32.9	33.85	34.38	40.59	42.79	47.15	3.8	7.59	9.36	14.96	17.91
3/27/1971	1971	57	44.76	45.57	46.02	51.29	53.15	56.85	13.4	16.61	18.12	22.46	24.97
3/28/1971	1971	70	58.59	59.21	59.56	63.63	65.07	67.93	24.36	26.84	28	30.78	32.71
3/29/1971	1971	58	47.67	48.38	48.78	53.42	55.05	58.31	14.8	17.63	18.95	22.47	24.68
3/30/1971	1971	50	36.77	37.59	38.04	43.38	45.26	49	5.56	8.81	10.33	14.76	17.3
3/31/1971	1971	53	39.74	40.53	40.97	46.11	47.93	51.54	8.08	11.22	12.68	16.87	19.31
4/1/1971	1971	53	39.7	40.44	40.85	45.69	47.39	50.79	7.29	10.24	11.62	16.3	18.6
4/2/1971	1971	34	20.42	21.93	22.77	32.6	36.07	42.97	0	3.42	5.02	10.71	13.38
4/3/1971	1971	26	14.76	16.63	17.67	29.86	34.17	42.73	0	3.42	5.02	10.71	13.38
4/4/1971	1971	32	23.25	24.57	25.32	33.97	37.02	43.1	0	3.28	4.82	10.22	12.77
4/5/1971	1971	27	18.53	20.16	21.07	31.69	35.43	42.89	0	3.19	4.69	9.88	12.37
4/6/1971	1971	24	14.76	16.63	17.67	29.86	34.17	42.73	0	3.19	4.69	9.88	12.37
4/7/1971	1971	22	9.1	11.33	12.58	27.13	32.26	42.48	0	3.06	4.48	9.39	11.77
4/8/1971	1971	27	11.93	13.98	15.13	28.5	33.21	42.61	0	2.96	4.35	9.05	11.36
4/9/1971	1971	27	10.79	11.64	12.11	17.62	19.56	23.43	0	2.96	4.35	9.05	11.36
4/10/1971	1971	24	7.02	8.11	8.71	15.79	18.29	23.26	0	2.83	4.15	8.56	10.76
4/11/1971	1971	29	12.68	13.4	13.81	18.53	20.19	23.51	0	2.83	4.15	8.56	10.76
4/12/1971	1971	38	21.72	22.48	22.9	27.86	29.61	33.1	9.61	12.64	14.06	18.9	17.26
4/13/1971	1971	48	31.61	32.25	32.61	36.82	38.3	41.25	17.69	20.26	21.46	25.3	23.3
4/14/1971	1971	53	36.58	37.19	37.54	41.56	42.97	45.79	22.21	24.66	25.81	29.41	27.32
4/15/1971	1971	58	39.6	40.23	40.59	44.73	46.19	49.1	25.53	28.06	29.24	33	30.97
4/16/1971	1971	64	44.87	46.86	47.98	60.95	53.53	62.65	0	7.35	10.79	21.76	2.35
4/17/1971	1971	73	53.14	57.54	60.01	88.71	40.84	61.01	0	7.35	10.79	21.76	3.25
4/18/1971	1971	76	53.66	56.48	58.07	76.5	0	55.73	0	7.35	10.79	21.76	3.76
4/19/1971	1971	117	99	102.2	103.99	124.83	47.19	61.83	0	7.35	10.79	6.85	11.22
4/20/1971	1971	122	106.38	108.91	110.33	126.85	50.68	62.28	0	7.35	10.79	6.72	11.01
4/21/1971	1971	100	85.58	87.26	88.2	50.14	0	5.7	6.54	11.5	13.81	6.81	10.67
4/22/1971	1971	130	118.7	120.52	101.53	47.35	33.52	41.82	43.06	50.27	53.64	51.53	57.15
4/23/1971	1971	125	118.58	125.57	99.49	53.11	69.2	101.24	0	16.08	23.59	7.85	12.86
4/24/1971	1971	122	114.82	121.02	94.49	38.66	59.15	99.94	0	16.08	23.59	5.34	8.75
4/25/1971	1971	221	210.15	212.43	198.71	105.58	110.83	121.29	16.84	25.92	30.16	78.88	2.71
4/26/1971	1971	878	864.29	861.42	859.8	733.04	726.42	713.24	605.28	593.82	588.47	525.02	429.09
4/27/1971	1971	992	981.85	982.76	983.26	915.17	917.25	921.4	816.01	819.62	821.3	790.39	706.2
4/28/1971	1971	1520	1507.24	1505.36	1504.31	1390.09	1385.78	1377.2	1269.92	1262.46	1258.98	1204.16	1111.34
4/29/1971	1971	596	598.05	611.94	619.72	608.27	640.21	703.82	607.27	662.54	688.37	769.11	725.16
4/30/1971	1971	208	198.14	202.55	205.02	131.77	141.91	162.11	165.11	182.66	189.86	234.08	247.75
5/1/1971	1971	342	329.51	331.11	332.01	243.47	247.16	254.51	255.6	261.99	263.97	208.67	213.64
5/2/1971	1971	792	776.29	774.46	773.44	638.56	634.37	626.03	624.79	617.53	613.14	528.37	522.72
5/3/1971	1971	688	674.12	676.37	677.63	584.3	589.48	599.79	601.32	610.28	613.47	563.73	570.71
5/4/1971	1971	720	699.95	700.95	701.51	611.07	613.39	617.99	618.68	622.68	623.55	563.1	566.22
5/5/1971	1971	816	804.8	805.65	806.13	718.68	720.64	724.54	725.12	728.51	729.09	667.31	669.95
5/6/1971	1971	784	785.71	787.52	788.54	725.39	729.57	737.89	739.12	746.35	748.73	695.25	700.89
5/7/1971	1971	712	714.04	716.22	717.43	645.61	650.61	660.56	662.04	670.69	673.74	699.33	706.07
5/8/1971	1971	664	665.64	667.39	668.37	621.78	625.8	633.81	635	641.96	644.22	666.16	671.58
5/9/1971	1971	648	649.76	651.64	652.69	608.91	613.22	621.81	623.08	630.54	633.03	656.05	661.86
5/10/1971	1971	704	705.15	706.36	707.05	670.99	673.79	679.37	680.2	685.05	686.31	703.69	707.47
5/11/1971	1971	720	722.6	725.36	726.91	729.92	661.27	673.93	599.8	610.8	614.94	645.6	654.16
5/12/1971	1971	704	704.62	705.28	705.65	709.94	678.45	681.47	681.92	684.54	684.76	697.32	699.36
5/13/1971	1971	736	736.86	737.78	738.3	744.29	746.4	750.61	751.24	754.89	755.6	770.41	773.26
5/14/1971	1971	808	808.48	809	809.28	812.63	813.81	816.17	816.52	818.56	818.52	829.83	831.42
5/15/1971	1971	920	920	920	920.01	920.02	920.02	920.03	920.03	920.04	919.05	925.96	925.97
5/16/1971	1971	984	984.09	984.19	984.25	984.89	985.12	985.57	985.63	986.03	985.21	992.96	993.26
5/17/1971	1971	1200	1198.84	1197.61	1196.92	1188.87	1186.04	1180.39	1179.55	1174.64	1171.35	1167.64	1163.81
5/18/1971	1971	1170	1171.17	1172.42	1173.12	1181.25	1181.12	1186.83	1187.68	1192.64	1192.96	1210.59	1214.45
5/19/1971	1971	1070	1071.67	1073.45	1074.45	1086.04	1086.13	1094.27	1095.48	1102.56	1102.86	1122.06	1127.57
5/20/1971	1971	1050	1050.99	1052.05	1052.64	1059.51	1057.93	1062.76	1063.48	1067.67	1066.63	1077.6	1080.87
5/21/1971	1971	976	977.35	978.79	979.6	988.99	988.3	994.9	995.88	1001.61	1003.29	1017.58	1022.04
5/22/1971	1971	1010	1010.46	1010.94	1011.21	1014.37	1011.49	1013.71	1014.04	1015.96	1015.87	1021.93	1023.44
5/23/1971	1971	1160	1160.89	1161.84	1162.37	1167.55	1165.73	1170.07	1170.72	1174.49	1175.25	1185.31	1188.24
5/24/1971	1971	1060	1062.04	1064.22	1065.43	1076.61	1077.61	1087.56	1089.04	1090.69	1093.74	1114.33	1121.07
5/25/1971	1971	992	994.53	997.23	998.74	1013.31	1015.51	1027.85	1029.68	992.41	996.42	1019.5	1027.86
5/26/1971	1971	1060	1061.2	1062.48	1063.19	1068.51	1067.45	1073.29	1074.16	1012.24	1013.61	1023.49	1027.44
5/27/1971	1971	1260	1260.67	1261.39	1261.79	1125.46	1123.11	1126.39	1126.88	1058.73	1059.06	1064.12	1066.34
5/28/1971	1971	1480	1479.12	1478.19	1477.66	1345.57	1339.42	1335.15	1334.51	1256.79	1255.05	1245.92	1243.02
5/29/1971	1971	1940	1936.89	1933.58	1931.73	1751.15	1738.54	1723.39	1688.14	1599.97	1593.82	1564.26	1554
5/30/1971	1971	2230	2230.67	2231.39	2231.79	2019.46	2016.11	2019.39	1822.88	1754.73	1756.06	1761.12	1763.34
5/31/1971	1971	2030	2032.91	2036.01	2037.75	1940.97	1943.1	1957.3	1672.41	1613.75	1619.51	1645.08	1654.69
6/1/1971	1971	1930	1933.65	1937.54	1933.71	1862.04	1865.97	1875.76	1433.4	1377.86	1384.09	1416.99	1429.03
6/2/1971	1971	2110	2112.18	2114.5	2089.8	1790.93	1783.27	1782.9	1262.48	1200.71	1204.03	1224.49	1231.68
6/3/1971	1971	2120	2121.04	2122.14	2091.76	1728.96	1714.5	1714.56	1158.31	1091.71	1092.76	1101.76	1105.18
6/4/1971	1971	2230	2230.93	2231.92	2202.47	1760.92	1700.19	1698.72	1105.39	1035.33	1034.16	1040.17	1043.23
6/5/1971	1971	2010	2012.15	2014.45	1978.73	1555.67	1505.94	1509.44	924	863.12	864.38	880.59	887.69
6/6/1971	1971	1970	1971.38	1972.85	1930.68	1491.27	1436.65	1434.39	871.39	808.25	807.99	817.14	821.7
6/7/1971	1971	2010	2012.47	2015.1	1966.58	1504.73	1423.78	1406.82	802.61	734.08	735.97	733.1	693.16
6/8/1971	1971	2100	2102.14	2104.41	2044.68	1555.5	1433.73	1399.14	756.69	678.74	679.97	664.02	622.97
6/9/1971	1971	1970	1973	1976.19	1911.98	1413.78	1250.11	1213.72	584.89	510.59	513.53	503.46	465.26
6/10/1971	1971	1940	1942	1944.13	1880.32	1375.2	1184.09	1144.84	521.29	456.76	457.72	435.53	394.03
6/11/1971	1971	1910	1912.06	1914.26	1850.49	1339.81	1136.86	1107.92	486.41	429.15	429.24	407.62	332.34
6/12/1971	1971	1830	1833.47	1837.16	1772.23	1324.3	1054.8	1045.71	428.22	387.91	391.78	385.03	314.39
6/13/1971	1971	1800	1802.27	1804.69	1726.04	1283.8	1053.36	1047.43	428.08	383.7	385.19	364.48	371.97
6/14/1971	1971	2070	2069.9	2069.8	1988.74	1532.08	1325.84	1304.38	679.31	621.9	617.71	581.33	581.02
6/15/1971	1971	2320	2318.12	2316.11	2233.99	1767.93	1553.32	1513.14	886.78	821.8	815.08	768.35	762.13
6/16/1971	1971	2550	2548.58	2547.07	2467.22	2001.37	1760.89	1721.97	1099.94	1038.93	1033.11	995.62	990.93
6/17/1971	1971	3340	3332.71	3324.95	3235.61	2734.04	2468.2	2399.67	1784.4	1689.53	1672.1	1580.89	1556.85
6/18/1971	1971	3220	3218.97	3217.87	3123.26	2732.11	2484.59	2438.57	1915.82	1829.46	1824.42	1789.49	1786.09
6/19/1971	1971	3060	3061.36	3062.8	2966.61	2575.01	2333.33	2291.93	1837.91	1755.65	1753.34	1738.24	1742.71
6/20/1971	1971	3220	3218.14	3216.17	3118.06	2647.19	2410.65	2353.6	1898.26	1804.4	1796.73	1751.24	1745.12
6/21/1971	1971	2990	2990.76	2991.56	2898.01	2447.26	2260.12	2214.8	1719.35	1620.56	1618.05	1591.48	1593.97
6/22/1971	1971	3090	3089.35	3088.66	2998.27	2531.77	2339.18	2272.01	1711.54	1592.79	1587.51	1532.07	1529.93
6/23/1971	1971	2910	2911.17	2912.4	2823.1	2372.18	2182.03	2124.71	1541.55	1410.49	1408.79	1372.95	1376.79
6/24/1971	1971	2740	2742.08	2744.3	2650.54	2205.97	1983.07	1931.21	1311.72	1181.53	1181.65	1155.19	1162.06
6/25/1971	1971	2910	2910.27	2910.55	2817.71	2337.56	2112.21	2046.52	1401.71	1251.84	1249.37	1202.31	1203.19
6/26/1971	1971	2650	2652.38	2654.91	2558.33	2084.85	1865.67	1810.27	1162	1016.08	1017.79	988.07	995.93
6/27/1971	1971	2550	2552.45	2555.06	2454.53	1983.54	1762.55	1708.5	1045.28	899.67	901.52	879.47	887.56
6/28/1971	1971	2290	2293.55	2297.33	2201.45	1734.08	1519.77	1471.07	803.64	660.68	664.71	643.7	655.41
6/29/1971	1971	1910	1915.48	1921.32	1817.59	1361.62	1146.04	1101.76	430.73	302.95	311.8	305.48	323.56
6/30/1971	1971	1690	1694.38	1699.03	1588.64	1126	917.71	870.04	218.21	99.74	105.4	93.95	108.38
7/1/1971	1971	1980	1982.43	1985.02	1914.47	1457.33	1222.27	1156.12	542.88	402.17	401.98	369.91	377.93
7/2/1971	1971	1550	1544.09	2413.18	2302.23	1858.83	1574.04	1514.46	896.52	753.89	749.06	702.54	616.23
7/3/1971	1971	1480	1467.45	2809.73	2692.21	2210.49	1953.24	1889.8	1289.95	1143.14	1133.08	1081.41	986.39
7/4/1971	1971	1360	1350.69	2723.41	2608.82	2117.57	1898.25	1855.59	1171.08	1053.99	1050.34	1033.3	948.97
7/5/1971	1971	1280	1272.22	2650.58	2538.9	2036.29	1805.72	1773.53	1015.13	907.52	907.91	905.9	826.63
7/6/1971	1971	1170	1163.39	2539	2426.02	1930.53	1742.82	1711.34	923.79	815.14	817.85	779.46	704.05
7/7/1971	1971	1180	1173.53	2553.28	2440.38	1927.83	1736.46	1699.64	889.19	778.12	781.1	742.95	667.99
7/8/1971	1971	1190	1183.41	2563.03	2450.06	1946.7	1755.04	1716.65	876.11	767.54	770.28	731.06	655.71
7/9/1971	1971	1040	1033.36	2412.93	2300.93	1797.21	1635.42	1597.77	760.2	659.41	662.05	667.45	678.52
7/10/1971	1971	992	984.47	2359.09	2246.56	1748.67	1608.71	1565.73	752.52	657.96	658.85	656.11	664.25
7/11/1971	1971	984	975.63	2345.37	2232.34	1741.66	1617.66	1608.61	814.79	725.71	724.94	714.56	719.95
7/12/1971	1971	792	785.95	2158.14	2048.5	1578.87	1482.52	1468.75	676.6	588.31	592.12	590.91	603.93
7/13/1971	1971	944	937.07	2308.33	2196.15	1698.42	1532.92	1506.86	719.08	618.06	620.13	599.87	609.98
7/14/1971	1971	856	840.84	1649.98	1573.86	1162.4	1055.23	1040.79	378.29	285.76	291.33	289.26	305.2
7/15/1971	1971	984	958.25	1147.78	1094.32	720.83	618.24	602.97	89.05	40.06	45.48	45.09	59.13
7/16/1971	1971	1000	985.16	1078.52	1024.4	654.29	551.02	530.4	129.68	60.05	60.29	48.86	59.28
7/17/1971	1971	864	857.04	863.08	808.89	437.98	332.42	314.23	157.43	67.31	68.32	75.83	85.86
7/18/1971	1971	936	928.44	1128.04	1072.49	702.41	595.38	571.27	204.04	118.37	118.2	134.21	142.26
7/19/1971	1971	888	885.61	1348.39	1296.95	938.07	837.46	813.19	180.08	108.14	108.31	123.9	132.51
7/20/1971	1971	792	777.04	1234.27	1195.08	849.16	769.6	747.4	168.6	129.47	130.48	150.97	160.99
7/21/1971	1971	688	664.71	1119.6	1079.21	765.03	682.66	659.88	139.84	101.32	101.69	118.19	127.14
7/22/1971	1971	680	658.15	1127.44	1086.72	782.63	691.89	666.36	167.92	158.02	157.27	172.63	179.72
7/23/1971	1971	664	641.74	867.59	822.63	485.71	397.97	381.45	125.71	129.09	128.53	142.15	147.9
7/24/1971	1971	557	533.49	592.15	544.63	171.94	91.04	83.19	85	93.56	94.5	116.01	124.23
7/25/1971	1971	612	588.99	815.1	764.28	411.06	317.92	310.6	113.04	121.45	120.38	136.24	142.79
7/26/1971	1971	605	584.24	1051.68	1002.61	683.08	540	528.78	101.12	68.83	70.24	97.56	108.24
7/27/1971	1971	564	543.84	1006.86	957.55	646.24	503.19	498.03	98.08	60.1	60.72	81.38	90.75
7/28/1971	1971	544	522.08	958.37	910.2	604.6	476.14	484.17	81.4	44.46	45.56	67.47	77.64
7/29/1971	1971	538	519.88	908.95	859.67	566.68	474.74	480.79	57.88	61.09	61.8	83.88	93.39
7/30/1971	1971	446	426.59	652.41	602.55	328.47	243.26	245.76	28.36	41.57	43.68	53.24	65.08
7/31/1971	1971	325	302.45	399.11	351.17	103.08	30.51	28.31	14.8	29.4	31.22	30.45	41.81
8/1/1971	1971	336	312.33	678.81	629.2	398.36	308.06	300.41	106.1	115.97	115.58	100.19	107.88
8/2/1971	1971	374	350.5	993.16	944.66	663.01	554.14	566.33	129.14	93.74	93.69	88.88	97.14
8/3/1971	1971	369	344.68	1013.54	965.14	674.75	544.32	557.4	120.34	83.71	84.02	88.87	97.72
8/4/1971	1971	358	330.88	984.95	936.67	651.67	522.73	531.78	98.86	71.07	71.78	79.46	88.97
8/5/1971	1971	320	293.42	899.06	850.09	567.81	456.17	462.83	21.3	18.78	20.55	38.12	49.4
8/6/1971	1971	310	284.31	638.89	591.46	332.35	247.89	253.88	0	12.62	13.99	27.72	38.33
8/7/1971	1971	275	248.07	337.33	290.15	139.41	57.91	75.85	7.06	20.04	21.11	35.45	45.56
8/8/1971	1971	270	242.11	651.36	602.62	379.27	282.44	295.73	73.26	82.2	81.38	86.01	92.97
8/9/1971	1971	226	198.82	986.82	937.5	646.06	500.96	515.7	71.74	40.68	41.26	48.36	57.66
8/10/1971	1971	248	220.69	1005.56	957.16	683.84	554.43	569.55	109.5	75.9	76.23	79.17	88.05
8/11/1971	1971	208	181.05	950.29	901.1	624.24	521.69	539.54	62.74	38.64	39.67	43.85	53.9
8/12/1971	1971	198	170.24	874.62	824.96	552.49	518.97	531.88	73.5	68.98	68.41	61.2	68.59
8/13/1971	1971	198	170.8	591.78	543.45	299.89	270.75	287.41	50.44	61.3	61.85	60.79	70.03
8/14/1971	1971	171	144.13	231.45	182.32	76	8.65	26.89	8.15	21.39	22.58	29.48	39.79
8/15/1971	1971	174	146.1	548.34	498.59	316.18	241.33	255.58	64.1	73	72.17	74.71	81.65
8/16/1971	1971	164	136.56	962.28	912.8	628.54	508.79	523.25	69.1	38.93	38.99	45.68	54.11
8/17/1971	1971	164	137.79	968.83	920.09	652.41	533.7	553.19	26.93	0	4.09	14.27	24.32
8/18/1971	1971	168	145.94	963.38	917.11	685.16	587.59	626.26	0	0	3.88	12.68	22.23
8/19/1971	1971	182	167.11	938.73	893.56	646.8	563.63	603.14	0	0	3.88	12.68	22.23
8/20/1971	1971	154	143.41	639.42	596.03	395.31	313.34	360.19	0	9.53	11.85	25.39	35.92
8/21/1971	1971	130	115.95	342.29	295.83	148.12	75.69	107.69	0	10.02	11.64	20.91	30.27
8/22/1971	1971	128	112.75	577.67	528.31	328.36	248.09	264.47	3.46	13.09	14.53	25.97	35.03
8/23/1971	1971	112	97.69	861.61	813.8	552.36	439.38	455.33	0	0	3.97	18.37	28.14
8/24/1971	1971	139	124.66	888.55	841.73	582.1	488.05	501.87	26.51	0	3.86	14.54	24.04
8/25/1971	1971	136	121.91	871.07	823.4	564.54	494.11	509.17	0	0	4.49	18.44	29.49
8/26/1971	1971	125	109.79	808.76	760.43	487.8	408.63	421.24	19.26	12.09	12.61	22.46	31.68
8/27/1971	1971	117	109.11	576.73	531.56	314.8	253.63	297.14	0	8.74	9.67	20.39	30.28
8/28/1971	1971	310	296.29	490.73	441.1	275.01	194.62	207.8	88.46	94.17	93.71	98	105.56
8/29/1971	1971	305	302.47	675.09	627.56	428.67	336.7	339.72	104.5	114.94	114.82	128.69	136.82
8/30/1971	1971	198	194.78	905.75	857.4	558.71	426.52	418.09	68.1	45.89	46.4	66.17	75.35
8/31/1971	1971	160	156.32	869.79	827.17	533.27	429.95	425.26	83.94	60.77	61.36	77.89	85.55
9/1/1971	1971	144	139.29	849.72	801.08	517.93	441.53	436.66	98.32	77.99	77.52	93.73	101.27
9/2/1971	1971	108	99.69	567.56	522.17	244.85	207.44	204.57	36.52	45.93	46.26	66.2	75.09
9/3/1971	1971	84	74.49	369.13	323.61	69.85	49.93	51.04	31.84	42.36	42.28	61.32	69.51
9/4/1971	1971	94	83.83	218.84	175.53	74.16	56.08	63.87	44.92	56.9	57.5	79.7	89.03
9/5/1971	1971	110	100.72	270.62	228.24	91.11	70.77	78.03	59	70.52	70.91	92.1	101.08
9/6/1971	1971	86	75.79	272.77	232.43	69.81	50.65	57.26	39.28	51.11	51.64	72.5	81.71
9/7/1971	1971	105	96.07	339.33	305.15	56.42	36.92	41.86	23.08	36.06	37.13	61.48	71.59
9/8/1971	1971	266	253.68	471.54	443.14	102.76	80.33	83.42	64.36	75.73	77.04	97.9	106.76
9/9/1971	1971	330	316.33	538.81	499.2	122.37	81.07	82.43	63.12	72.99	72.6	89.23	96.91
9/10/1971	1971	244	235.62	408.41	370.97	117.16	70.57	73.34	35.24	46.34	45.52	64.81	73.45
9/11/1971	1971	198	190.63	217.43	178	72.24	40.68	46.5	29.4	40.54	39.74	59.11	67.78
9/12/1971	1971	194	184.25	291.64	250.98	100.59	64.09	67.05	55.68	65.2	63.65	80.53	87.95
9/13/1971	1971	185	177.05	479.23	439.45	249.67	184.69	191.67	78.16	61.84	59.89	79.95	86.71
9/14/1971	1971	212	205.9	593.93	552.07	277.28	211.94	221.22	65.6	50.66	49.43	70.15	76.44
9/15/1971	1971	248	241.92	609.97	569.11	296.45	243.16	252.52	81.92	62.06	59.86	80.75	87.09
9/16/1971	1971	234	229.32	463.79	426.18	160.28	150.96	162.28	74.96	82.79	81.38	105.93	113.59
9/17/1971	1971	239	227.24	319.62	283.95	179.47	184.95	195.85	128.47	137.94	139.37	169.14	62.83
9/18/1971	1971	194	182.98	187.21	156.58	184.17	193.91	213.29	44.17	61.01	65.88	111.57	10.11
9/19/1971	1971	174	165.89	170.03	139.34	166.31	175.83	194.77	44.59	61.05	66.75	111.62	8.95
9/20/1971	1971	139	130.16	134.58	106.06	134.89	145.06	165.31	40.32	57.92	64.15	111.48	6.86
9/21/1971	1971	105	97.01	101.27	74.66	102.46	112.26	131.79	42.69	59.66	65.59	111.56	5.89
9/22/1971	1971	110	101.8	105.84	80.1	106.45	115.75	134.26	46.01	62.09	67.61	111.67	5.89
9/23/1971	1971	139	130.68	134.59	107.79	133.31	142.31	160.24	47.91	63.49	68.77	111.73	5.67
9/24/1971	1971	210	199.47	201.03	176.9	187.07	190.66	197.8	43.87	50.07	50.98	73.69	42.83
9/25/1971	1971	187	177.04	179.21	160.43	174.59	179.58	189.52	0	9.96	12.62	34.45	5.2
9/26/1971	1971	133	122.02	123.11	108.72	115.81	118.31	123.28	75.02	79.35	79.37	89.02	56.69
9/27/1971	1971	133	122.98	199.1	187.28	91.04	95.9	105.56	0	9.96	12.62	34.45	5.02
9/28/1971	1971	86	75.07	214.2	201.84	92.24	94.85	100.05	70.82	75.34	75.45	85.52	53.34
9/29/1971	1971	64	52.88	205.81	193.33	79.41	81.56	85.83	86.46	90.17	89.91	98.23	65.42
9/30/1971	1971	63	51.8	204.66	193.14	88.72	90.68	94.6	95.18	98.59	98.18	105.83	72.79
10/1/1971	1971	51	40.26	192.59	181.34	90.05	93.12	99.24	100.15	105.47	104.96	67.45	31.89
10/2/1971	1971	40	29.42	181.93	170.77	80.62	84.09	91.01	92.03	98.04	98.85	62.84	27.82
10/3/1971	1971	39	27.29	179.67	176.44	85.4	88.56	94.86	95.79	101.26	101.82	64.64	29.21
10/4/1971	1971	38	24.27	176.61	177.36	88.14	91.23	97.4	98.31	103.67	104.17	66.75	31.22
10/5/1971	1971	39	24.13	245.33	246	157.83	107.59	113.1	113.91	118.69	118.93	80.25	44.28
10/6/1971	1971	39	23.26	278.59	279.34	192.05	97.12	103.24	104.15	109.47	109.96	72.45	36.89
10/7/1971	1971	39	23.43	278.95	279.8	194.71	100.2	107.16	108.19	114.24	115.07	79.13	44.15
10/8/1971	1971	29	10.51	266.12	267.02	184.49	90.18	97.54	98.63	105.02	106.01	63.83	63.12
10/9/1971	1971	25	4.59	260.28	261.23	182.27	88.17	95.92	97.07	103.81	104.96	63.52	63.08
10/10/1971	1971	32	14.49	189.08	189.97	169.31	74.96	82.23	83.31	89.63	90.58	48.23	47.46
10/11/1971	1971	29	13.85	117.81	118.91	131.71	38.23	47.22	48.55	56.37	58.02	18.91	19.3
10/12/1971	1971	26	10.33	113.74	114.53	123.75	29	35.47	36.43	42.06	42.68	46.84	45.53
10/13/1971	1971	29	13.29	115.67	116.44	125.4	30.56	36.86	37.79	43.26	43.82	47.64	46.21
10/14/1971	1971	33	17.2	119.48	120.2	128.53	33.47	39.32	40.19	45.28	45.65	48.65	46.92
10/15/1971	1971	33	18.23	120.54	121.28	129.82	32.83	38.83	39.72	44.93	45.37	34.64	38.7
10/16/1971	1971	33	16.41	118.92	119.76	129.56	18.01	24.9	25.92	31.9	32.7	23.63	28.29
10/17/1971	1971	33	18.47	121.03	121.9	132.08	12.67	19.82	20.88	27.09	28	19.42	24.26
10/18/1971	1971	33	22.66	125.42	126.41	137.91	16.97	25.04	26.24	33.26	34.54	27.71	33.18
10/19/1971	1971	32	21.58	124.25	125.19	136.13	4.98	12.66	13.8	20.48	21.59	14.02	19.21
10/20/1971	1971	30	19.46	122.01	122.88	132.99	8.56	15.67	16.72	22.9	23.78	15.12	19.93
10/21/1971	1971	32	20.39	122.88	123.71	133.38	14.8	21.59	22.6	28.51	29.27	20.03	24.63
10/22/1971	1971	32	20.3	122.69	123.47	132.51	20.7	27.06	28	33.52	34.1	27.03	31.33
10/23/1971	1971	30	18.28	120.64	121.4	130.25	23.38	29.6	30.52	35.93	36.45	29.13	33.35
10/24/1971	1971	29	17.21	119.5	120.23	128.64	26.61	32.52	33.4	38.54	38.94	31.04	35.04
10/25/1971	1971	28	16.24	63.56	64.3	72.9	23.94	29.98	30.88	36.13	36.59	28.94	33.03
10/26/1971	1971	24	11.2	12.49	13.2	21.56	24.5	30.37	31.24	36.34	36.72	28.74	32.71
10/27/1971	1971	22	8.26	9.6	10.35	19.08	22.16	28.29	29.2	34.53	35.02	27.54	31.69
10/28/1971	1971	22	11.21	12.5	13.23	21.64	24.61	30.52	31.4	36.54	38.94	31.04	35.04
10/29/1971	1971	77	65.89	66.83	67.36	73.51	75.68	80	80.64	84.39	86.15	61.26	64.18
10/30/1971	1971	110	98.64	99.32	99.71	104.16	105.73	108.85	109.32	112.03	113.3	86.18	88.29
10/31/1971	1971	163	151.54	152.12	152.44	156.2	157.53	160.17	160.56	162.85	163.92	176.88	178.67
11/1/1971	1972	280	271.99	276.24	278.62	306.32	316.09	335.55	338.44	355.34	363.25	365.58	378.75
11/2/1971	1972	208	196.45	196.94	197.21	200.36	201.48	203.69	204.02	205.95	206.85	176.81	178.31
11/3/1971	1972	157	145.55	146.13	146.45	150.23	151.57	154.23	154.62	156.93	158.01	169.8	171.6
11/4/1971	1972	115	104.52	106.13	107.03	117.55	121.26	128.65	129.75	136.17	139.17	159.84	164.84
11/5/1971	1972	98	87.32	88.72	89.5	98.63	101.86	108.27	109.22	114.8	117.41	136.25	140.59
11/6/1971	1972	75	65.39	66.87	67.69	77.33	80.73	87.5	88.51	94.39	97.14	116.65	121.23
11/7/1971	1972	54	44.5	46.09	46.98	57.38	61.04	68.34	69.43	75.77	78.73	99.24	104.18
11/8/1971	1972	84	74.09	75.25	75.9	83.46	86.13	91.44	92.22	96.84	99	115.77	119.36
11/9/1971	1972	71	60.41	61.9	62.74	72.51	75.95	82.81	83.83	89.78	92.57	112.25	116.89
11/10/1971	1972	80	70.29	71.66	72.43	81.37	84.53	90.81	91.74	97.2	99.76	118.35	122.61
11/11/1971	1972	76	66.35	67.79	68.6	77.98	81.29	87.89	88.86	94.59	97.27	116.45	120.91
11/12/1971	1972	75	65.36	66.81	67.62	77.07	80.4	87.04	88.02	93.79	96.49	115.75	120.24
11/13/1971	1972	66	56.44	57.98	58.84	68.85	72.39	79.42	80.47	86.58	89.44	109.44	114.21
11/14/1971	1972	61	51.38	52.85	53.67	63.24	66.62	73.35	74.35	80.19	82.92	102.35	106.9
11/15/1971	1972	51	40.48	42.05	42.94	53.2	56.82	64.03	65.11	71.37	74.3	94.64	99.52
11/16/1971	1972	61	51.33	52.74	53.53	62.72	65.97	72.43	73.38	79	81.62	100.55	104.92
11/17/1971	1972	63	53.53	55.17	56.08	66.72	54.48	61.96	63.07	69.56	72.6	93.44	98.5
11/18/1971	1972	33	22.76	24.64	25.68	37.9	26.21	34.79	36.07	43.52	47.01	69.92	75.73
11/19/1971	1972	28	18.59	20.28	21.23	32.25	23.13	30.88	32.03	38.75	41.9	63.23	68.47
11/20/1971	1972	29	19.53	21.15	22.06	32.64	23.37	30.8	31.91	38.36	41.38	62.14	67.17
11/21/1971	1972	53	43.25	44.59	45.33	54.03	44.09	50.2	51.1	56.41	58.89	77.16	81.29
11/22/1971	1972	60	49.25	50.59	51.33	60.03	50.09	56.2	57.1	62.41	64.89	83.16	87.29
11/23/1971	1972	60	50.33	51.74	52.53	61.72	51.97	58.43	59.38	65	67.62	86.55	90.92
11/24/1971	1972	45	34.5	36.09	36.98	47.38	38.04	45.34	46.43	52.77	55.73	76.24	81.18
11/25/1971	1972	54	44.41	45.9	46.74	56.51	46.95	53.81	54.83	60.78	63.57	83.25	87.89
11/26/1971	1972	48	38.59	40.28	41.23	52.25	23.13	30.88	32.03	38.75	41.9	63.23	68.47
11/27/1971	1972	47	36.61	38.32	39.27	50.42	21.35	29.18	30.35	37.15	40.33	61.83	67.13
11/28/1971	1972	51	40.46	42.02	42.89	53.03	23.61	30.73	31.79	37.98	40.87	61.04	65.86
11/29/1971	1972	45	34.5	36.09	36.98	47.38	18.04	25.34	26.43	32.77	35.73	56.24	61.18
11/30/1971	1972	47	34.47	36.04	36.91	47.12	17.71	24.88	25.95	32.17	35.08	55.34	60.19
12/1/1971	1972	51	38.4	39.88	40.72	50.41	20.83	27.64	28.65	34.57	37.33	55.31	59.92
12/2/1971	1972	51	38.37	39.83	40.64	50.15	20.5	27.18	28.17	33.97	36.68	54.41	58.93
12/3/1971	1972	43	31.37	32.83	33.64	43.15	18.5	25.18	26.17	31.97	34.68	52.41	56.93
12/4/1971	1972	38	27.3	28.68	29.45	38.45	13.63	19.95	20.89	26.39	28.95	46.02	50.3
12/5/1971	1972	40	30.27	31.62	32.38	41.19	16.3	22.49	23.41	28.79	31.3	48.12	52.31
12/6/1971	1972	42	32.25	33.58	34.33	43.02	18.08	24.18	25.09	30.39	32.87	49.52	53.65
12/7/1971	1972	42	32.25	33.58	34.33	43.02	18.08	24.18	25.09	30.39	32.87	49.52	53.65
12/8/1971	1972	40	30.17	31.42	32.11	40.23	15.1	20.8	21.65	26.61	28.92	44.82	48.69
12/9/1971	1972	40	30.14	31.36	32.04	39.97	14.77	20.34	21.17	26.01	28.27	43.93	47.7
12/10/1971	1972	38	28.23	29.55	30.28	38.84	11.86	17.88	18.77	24	26.44	42.92	46.99
12/11/1971	1972	37	27.24	28.57	29.31	37.93	10.97	17.03	17.93	23.19	25.65	42.22	46.32
12/12/1971	1972	35	25.23	26.55	27.28	35.84	8.86	14.88	15.77	21	23.44	39.92	43.99
12/13/1971	1972	34	24	25.06	25.66	32.58	35.02	39.89	40.61	44.84	46.81	61.14	64.43
12/14/1971	1972	33	23.16	24.4	25.09	33.15	35.99	41.65	42.49	47.41	49.71	65.52	69.36
12/15/1971	1972	32	22.14	23.36	24.04	31.97	34.77	40.34	41.17	46.01	48.27	63.93	67.7
12/16/1971	1972	31	21.1	22.27	22.92	30.54	33.22	38.58	39.37	44.02	46.19	61.43	65.05
12/17/1971	1972	31	21.1	22.27	22.92	30.54	33.22	38.58	39.37	44.02	46.19	61.43	65.05
12/18/1971	1972	32	22.14	23.36	24.04	31.97	34.77	40.34	41.17	46.01	48.27	63.93	67.7
12/19/1971	1972	33	23.19	24.45	25.16	33.41	36.32	42.11	42.97	48	50.36	66.42	70.34
12/20/1971	1972	33	23.19	24.45	25.16	33.41	36.32	42.11	42.97	48	50.36	66.42	70.34
12/21/1971	1972	33	23.19	24.45	25.16	33.41	36.32	42.11	42.97	48	50.36	66.42	70.34
12/22/1971	1972	33	23.19	24.45	25.16	33.41	36.32	42.11	42.97	48	50.36	66.42	70.34
12/23/1971	1972	34	24.18	25.43	26.14	34.32	37.21	42.96	43.81	48.81	51.14	67.12	71.01
12/24/1971	1972	34	23.23	24.55	25.28	33.84	36.86	42.88	43.77	49	51.44	67.92	71.99
12/25/1971	1972	34	24.23	25.53	26.26	34.76	37.75	43.72	44.61	49.8	52.22	68.62	72.66
12/26/1971	1972	33	23.29	24.66	25.43	34.37	37.52	43.8	44.73	50.19	52.74	69.72	73.97
12/27/1971	1972	31	21.33	22.75	23.55	32.8	36.07	42.57	43.53	49.18	51.82	69.21	73.61
12/28/1971	1972	29	19.3	20.68	21.45	30.45	33.63	39.95	40.89	46.39	48.95	66.02	70.3
12/29/1971	1972	28	18.21	19.49	20.21	28.58	31.54	37.42	38.29	43.4	45.79	62.02	66
12/30/1971	1972	27	17.16	18.4	19.09	27.15	29.99	35.65	36.49	41.41	43.71	59.52	63.36
12/31/1971	1972	27	17.03	18.14	18.75	25.93	28.46	33.5	34.25	38.63	40.68	55.33	58.75
1/1/1972	1972	26	16.13	17.34	17.02	24.88	27.66	33.19	34.01	38.81	41.06	56.33	60.07
1/2/1972	1972	26	16.15	17.38	17.07	25.06	27.88	33.49	34.33	39.21	41.49	56.93	60.73
1/3/1972	1972	24	14	15.06	14.65	21.58	24.02	28.89	29.61	33.83	35.81	49.84	53.13
1/4/1972	1972	21	10.9	11.85	11.39	17.62	19.82	24.2	24.85	28.65	30.43	43.55	46.51
1/5/1972	1972	23	13.03	14.14	13.75	20.93	23.46	28.5	29.25	33.63	35.67	50.04	53.45
1/6/1972	1972	25	15.06	16.19	15.82	23.19	25.79	30.96	31.73	36.22	38.32	52.94	56.44
1/7/1972	1972	25	14.1	15.27	14.92	22.54	25.22	30.57	31.37	36.02	38.19	53.14	56.76
1/8/1972	1972	26	16.13	17.34	17.02	24.88	27.66	33.19	34.01	38.81	41.06	56.33	60.07
1/9/1972	1972	26	16.11	17.28	16.94	24.62	27.33	32.73	33.53	38.22	40.41	55.44	59.09
1/10/1972	1972	26	15.14	16.36	16.04	23.97	26.77	32.34	33.17	38.01	40.27	55.63	59.4
1/11/1972	1972	25	13.11	14.28	13.94	21.62	24.33	29.73	30.53	35.22	37.41	52.44	56.09
1/12/1972	1972	25	14.1	15.27	14.92	22.54	25.22	30.57	31.37	36.02	38.19	53.14	56.76
1/13/1972	1972	23	10.97	12	11.58	18.32	20.69	25.42	26.13	30.24	32.16	45.94	49.15
1/14/1972	1972	22	10.03	11.14	10.75	17.93	20.46	25.5	26.25	30.63	32.67	47.04	50.45
1/15/1972	1972	24	11.99	13.04	12.63	19.49	21.91	26.73	27.45	31.64	33.59	47.54	50.81
1/16/1972	1972	27	14.93	15.93	15.49	21.97	24.26	28.81	29.49	33.44	35.29	48.75	51.83
1/17/1972	1972	30	18.95	19.97	19.53	26.14	28.48	33.12	33.81	37.84	39.73	53.35	56.49
1/18/1972	1972	31	20.98	22.02	21.61	28.4	30.8	35.58	36.29	40.44	42.38	56.24	59.48
1/19/1972	1972	31	21.03	22.14	21.75	28.93	31.46	36.5	37.25	41.63	43.67	58.04	61.45
1/20/1972	1972	31	21.06	22.19	21.82	29.19	31.79	36.96	37.73	42.22	44.32	58.94	62.44
1/21/1972	1972	31	21.09	22.25	21.9	29.45	32.11	37.42	38.21	42.82	44.97	59.84	63.43
1/22/1972	1972	31	21.06	22.19	21.82	29.19	31.79	36.96	37.73	42.22	44.32	58.94	62.44
1/23/1972	1972	30	20.14	21.36	21.04	28.97	31.77	37.34	38.17	43.01	45.27	60.63	64.4
1/24/1972	1972	28	18.12	19.3	18.97	26.71	29.44	34.88	35.69	40.41	42.62	57.73	61.42
1/25/1972	1972	27	17.13	18.32	17.99	25.8	28.55	34.03	34.85	39.61	41.84	57.03	60.75
1/26/1972	1972	26	16.01	17.08	16.68	23.67	26.13	31.04	31.77	36.03	38.03	52.14	55.46
1/27/1972	1972	25	14.93	15.93	15.49	21.97	24.26	28.81	29.49	33.44	35.29	48.75	51.83
1/28/1972	1972	27	17	18.06	17.65	24.58	27.02	31.89	32.61	36.83	38.81	52.84	56.13
1/29/1972	1972	27	17.02	18.1	17.7	24.75	27.24	32.19	32.93	37.23	39.24	53.44	56.79
1/30/1972	1972	27	17.04	18.15	17.78	25.01	27.57	32.65	33.41	37.83	39.89	54.34	57.78
1/31/1972	1972	28	18.09	19.25	18.9	26.45	29.11	34.42	35.21	39.82	41.97	56.84	60.43
2/1/1972	1972	27	17.09	18.25	17.91	25.48	28.16	33.48	34.27	38.9	41.06	57.25	60.85
2/2/1972	1972	26	16	17.07	16.66	23.61	26.07	30.95	31.67	35.91	37.9	53.25	56.56
2/3/1972	1972	29	19.05	20.16	19.79	27.05	29.61	34.71	35.47	39.91	41.98	57.75	61.2
2/4/1972	1972	31	21.09	22.25	22.91	30.48	33.16	38.48	39.27	43.9	46.06	62.25	65.85
2/5/1972	1972	33	22.07	23.2	23.83	31.22	33.83	39.02	39.79	44.3	46.41	62.35	65.86
2/6/1972	1972	32	21.07	22.22	22.86	30.31	32.94	38.17	38.95	43.5	45.63	61.65	65.19
2/7/1972	1972	30	20.13	21.33	22	29.83	32.59	38.1	38.91	43.69	45.93	62.44	66.17
2/8/1972	1972	30	19.17	20.4	21.1	29.18	32.03	37.71	38.55	43.49	45.79	62.64	66.48
2/9/1972	1972	30	18.2	19.48	20.2	28.53	31.47	37.32	38.19	43.28	45.66	62.84	66.8
2/10/1972	1972	28	16.19	17.46	18.17	26.44	29.36	35.17	36.03	41.08	43.44	60.54	64.47
2/11/1972	1972	30	18.15	19.37	20.05	28.01	30.81	36.4	37.23	42.09	44.36	61.04	64.83
2/12/1972	1972	31	21.05	22.16	22.79	30.05	32.61	37.71	38.47	42.91	44.98	60.75	64.2
2/13/1972	1972	31	21.02	22.11	22.71	29.79	32.28	37.25	37.99	42.31	44.33	59.85	63.21
2/14/1972	1972	31	21.02	22.11	22.71	29.79	32.28	37.25	37.99	42.31	44.33	59.85	63.21
2/15/1972	1972	31	21.02	22.11	22.71	29.79	32.28	37.25	37.99	42.31	44.33	59.85	63.21
2/16/1972	1972	33	23.06	24.18	24.81	32.14	34.72	39.87	40.63	45.1	47.19	63.05	66.53
2/17/1972	1972	33	23.06	24.18	24.81	32.14	34.72	39.87	40.63	45.1	47.19	63.05	66.53
2/18/1972	1972	33	23	24.07	24.66	31.61	34.07	38.95	39.67	43.91	45.9	61.25	64.56
2/19/1972	1972	33	23	24.07	24.66	31.61	34.07	38.95	39.67	43.91	45.9	61.25	64.56
2/20/1972	1972	33	22.97	24.01	24.59	31.35	33.74	38.49	39.19	43.32	45.25	60.35	63.57
2/21/1972	1972	33	22.97	24.01	24.59	31.35	33.74	38.49	39.19	43.32	45.25	60.35	63.57
2/22/1972	1972	32	22.07	23.2	23.83	31.22	33.83	39.02	39.79	44.3	46.41	62.35	65.86
2/23/1972	1972	32	22.11	23.29	23.95	31.66	34.38	39.79	40.59	45.29	47.49	63.85	67.51
2/24/1972	1972	32	22.17	23.4	24.1	32.18	35.03	40.71	41.55	46.49	48.79	65.64	69.48
2/25/1972	1972	30	20.28	21.65	22.41	31.31	34.45	40.7	41.63	47.07	49.6	67.53	71.77
2/26/1972	1972	30	20.18	21.44	22.15	30.36	33.25	39.02	39.87	44.88	47.22	64.24	68.14
2/27/1972	1972	35	25.08	26.24	26.88	34.4	37.05	42.33	43.11	47.7	49.84	65.95	69.52
2/28/1972	1972	45	35.05	36.16	36.79	44.05	46.61	51.71	52.47	56.91	58.98	74.75	78.2
2/29/1972	1972	35	25.18	26.44	27.15	35.36	38.25	44.02	44.87	49.88	52.22	69.24	73.14
3/1/1972	1972	30	20.14	21.35	22.02	29.91	32.69	38.23	39.06	43.87	46.12	62.21	65.96
3/2/1972	1972	27	17.14	18.35	19.02	26.91	29.69	35.23	36.06	40.87	43.12	59.21	62.96
3/3/1972	1972	37	27.03	28.12	28.73	35.87	38.38	43.39	44.14	48.49	50.52	65.62	69.01
3/4/1972	1972	34	24	25.07	25.66	32.61	35.05	39.93	40.66	44.89	46.87	61.72	65.02
3/5/1972	1972	28	18.06	19.18	19.81	27.13	29.71	34.85	35.62	40.08	42.17	57.52	61
3/6/1972	1972	43	32.92	33.9	34.44	40.82	43.07	47.55	48.22	52.11	53.93	68.03	71.06
3/7/1972	1972	42	31.93	32.92	33.47	39.91	42.18	46.7	47.38	51.31	53.14	67.33	70.39
3/8/1972	1972	30	19.1	20.27	20.93	28.56	31.26	36.62	37.42	42.08	44.25	60.02	63.65
3/9/1972	1972	36	21.08	22.23	22.88	30.39	33.04	38.31	39.1	43.68	45.82	61.42	64.99
3/10/1972	1972	37	20.16	21.4	22.1	30.17	33.02	38.69	39.54	44.47	46.77	63.11	66.95
3/11/1972	1972	38	23.06	24.2	24.83	32.21	34.82	40.01	40.78	45.28	47.39	62.82	66.33
3/12/1972	1972	38	21.08	22.23	22.88	30.39	33.04	38.31	39.1	43.68	45.82	61.42	64.99
3/13/1972	1972	37	21.13	22.33	23	30.82	33.58	39.08	39.9	44.67	46.9	62.91	66.63
3/14/1972	1972	36	20.09	21.25	21.9	29.48	32.15	37.47	38.26	42.88	45.04	60.72	64.32
3/15/1972	1972	39	25.33	26.74	27.53	36.74	39.99	46.46	20.42	26.04	28.67	32.5	36.88
3/16/1972	1972	37	22.55	24.19	25.11	35.83	39.61	47.14	13.26	19.8	22.86	28.69	33.78
3/17/1972	1972	35	17.15	18.37	19.05	27	17.8	23.39	12.22	17.07	19.34	27.51	31.29
3/18/1972	1972	37	19.09	20.25	20.9	28.48	17.15	22.47	9.26	13.88	16.04	23.72	27.32
3/19/1972	1972	37	20	21.07	21.66	28.61	16.05	20.93	7.66	11.89	12.87	19.72	23.02
3/20/1972	1972	39	25.93	26.92	19.47	25.91	14.18	18.7	5.38	9.31	11.14	17.33	20.39
3/21/1972	1972	36	22.86	23.78	16.3	22.3	15.42	19.63	11.25	14.92	16.63	22.23	25.08
3/22/1972	1972	34	15.91	16.88	9.42	9.73	7.96	12.4	10.06	13.91	14.71	20.73	23.73
3/23/1972	1972	36	23.94	24.93	17.49	6	5.29	9.86	8.54	12.5	14.36	20.63	23.72
3/24/1972	1972	40	27.41	29.97	21.41	5.59	4.55	10.44	9.32	14.44	16.83	21.59	25.58
3/25/1972	1972	36	23.41	25.97	17.41	5.41	4.28	9.99	8.84	13.8	15.12	19.53	23.39
3/26/1972	1972	36	23.21	25.56	16.88	5.15	3.88	9.31	8.11	12.83	15.04	18.93	22.61
3/27/1972	1972	36	23.21	25.56	16.88	5.06	3.74	9.08	7.87	12.51	14.68	18.4	22.01
3/28/1972	1972	33	19.81	21.73	12.81	5.02	3.67	8.97	7.75	12.35	14.5	18.13	21.71
3/29/1972	1972	28	16.62	20.46	12.62	5.1	3.81	9.19	7.99	12.67	14.86	18.66	22.31
3/30/1972	1972	26	14.81	16.73	17.81	5.06	3.74	9.08	7.87	12.51	14.68	18.4	22.01
3/31/1972	1972	39	27.87	28.8	29.32	9.39	4.52	8.78	7.41	11.12	11.84	19.53	22.41
4/1/1972	1972	38	26.82	27.7	28.19	7.91	2.92	6.94	5.53	9.02	10.65	18.49	21.21
4/2/1972	1972	40	28.79	29.63	30.09	9.56	4.49	8.32	6.89	10.23	11.79	19.29	21.89
4/3/1972	1972	38	27.79	28.63	29.09	8.56	3.49	7.32	5.89	9.23	9.79	17.29	19.89
4/4/1972	1972	35	24.83	25.72	26.22	8.99	4.03	8.09	6.69	10.22	11.87	19.79	22.54
4/5/1972	1972	37	25.83	26.72	27.22	8.99	4.03	8.09	6.69	10.22	11.87	19.79	22.54
4/6/1972	1972	37	21.84	22.74	23.24	9.08	4.14	8.24	6.85	10.42	11.08	19.09	21.87
4/7/1972	1972	40	16.36	16.75	16.96	11.47	10.35	12.11	11.37	12.9	13.62	23.22	24.41
4/8/1972	1972	38	10.33	10.69	10.89	13.2	14.02	15.65	15.89	17.31	17.97	27.32	28.42
4/9/1972	1972	38	11.45	11.93	12.2	15.34	16.44	18.64	18.97	20.89	20.78	31.21	32.7
4/10/1972	1972	39	12.57	13.18	13.52	17.47	18.86	21.64	22.05	24.46	25.59	37.11	38.99
4/11/1972	1972	43	16.52	17.06	17.37	20.95	22.21	24.72	25.09	27.27	28.29	39.31	41.01
4/12/1972	1972	55	28.42	28.88	29.13	32.08	33.11	35.18	35.49	37.29	37.13	47.32	48.72
4/13/1972	1972	73	46.51	47.05	47.35	50.86	52.1	54.57	54.93	57.08	58.08	69.01	70.68
4/14/1972	1972	82	67.25	68.58	69.33	78	81.06	87.15	88.05	93.35	95.82	113.56	117.69
4/15/1972	1972	76	65.21	66.51	67.23	75.65	78.62	84.54	85.41	90.56	91.96	109.37	113.37
4/16/1972	1972	64	49.07	50.21	50.84	58.26	60.87	66.08	66.85	71.38	73.5	89.57	93.1
4/17/1972	1972	63	40.3	41.67	42.45	51.43	54.6	60.92	61.86	67.34	69.91	88.06	92.33
4/18/1972	1972	64	41.69	43.5	44.51	56.26	60.41	68.67	69.9	77.07	79.43	101.23	106.82
4/19/1972	1972	84	68.92	70.97	72.11	85.44	90.14	99.51	100.9	109.03	112.84	136.72	143.06
4/20/1972	1972	86	75.04	77.21	78.42	92.57	97.56	107.5	108.98	117.61	121.65	146.61	153.34
4/21/1972	1972	78	63.18	65.49	66.79	81.88	87.2	97.8	99.38	108.59	111.9	138.1	145.28
4/22/1972	1972	88	70.15	72.43	73.71	70.62	75.88	86.34	87.9	97	101.25	127.21	134.29
4/23/1972	1972	82	59.35	61.85	63.25	55.53	61.28	72.72	74.42	84.36	89.01	116.79	124.54
4/24/1972	1972	78	54.19	56.53	57.84	47.05	52.42	63.11	64.7	73.99	77.33	103.7	110.94
4/25/1972	1972	82	57.19	59.53	60.84	51.05	56.42	67.11	68.7	77.99	82.33	108.7	115.94
4/26/1972	1972	105	82.28	84.7	86.05	61.84	67.41	78.49	80.14	89.77	94.28	115.4	122.9
4/27/1972	1972	115	97.43	100.01	101.46	50.32	56.26	68.1	69.86	80.15	83.96	104.49	112.5
4/28/1972	1972	105	93.39	95.94	97.37	42.97	48.83	60.49	62.22	72.35	77.09	97.29	105.18
4/29/1972	1972	110	97.8	99.72	100.8	34.31	38.72	47.51	48.82	56.45	60.02	74.83	80.78
4/30/1972	1972	90	77.45	78.99	79.86	17.91	21.46	28.53	29.58	35.72	37.58	49.15	53.93
5/1/1972	1972	105	90.16	91.39	92.08	52.13	54.97	60.62	61.46	66.37	68.66	78.17	82
5/2/1972	1972	105	84.05	85.17	85.79	37.08	39.66	44.78	45.54	49.99	52.06	60.58	64.04
5/3/1972	1972	105	80.23	81.54	82.28	32.83	17.84	23.84	24.74	29.95	31.39	39.57	43.63
5/4/1972	1972	112	87.24	88.56	74.3	28.91	7.95	13	13.9	19.15	21.61	28.87	32.96
5/5/1972	1972	136	109.18	110.43	71.13	23.3	3.18	6.92	7.78	12.76	15.09	22.77	26.66
5/6/1972	1972	234	210.01	211.09	170.7	87.74	10.22	13.16	13.9	18.19	19.2	26.38	29.73
5/7/1972	1972	257	237.15	238.37	199.06	101.04	21.86	22.46	21.3	26.17	28.45	37.87	41.67
5/8/1972	1972	285	270.4	280.82	240.06	133.82	57.79	52.73	53.01	54.7	55.48	60.02	61.33
5/9/1972	1972	275	260.7	307.44	267.85	158.69	83.39	78.79	26.29	29.25	29.62	38.9	41.2
5/10/1972	1972	300	286.65	361.34	320.73	169.25	94.85	88.02	46.49	49.25	50.54	59.4	61.55
5/11/1972	1972	336	322.9	374.85	335.38	174.6	100.8	76.17	23.82	27.61	29.39	40.49	43.45
5/12/1972	1972	310	297.01	330.08	290.67	134.65	61.11	44.01	7.74	11.99	12.98	23.08	26.4
5/13/1972	1972	290	276.64	309.33	263.71	140.17	63.74	59.87	40.33	43.05	44.33	51.1	53.22
5/14/1972	1972	270	254.61	287.25	237.61	158.82	82.3	85.26	64.69	67.26	68.46	74.91	76.91
5/15/1972	1972	285	262.63	296.37	240.34	167.66	94.65	100.6	80.78	87.69	86.91	93.74	99.12
5/16/1972	1972	315	288.74	379.52	322.96	243.08	167.89	159.48	139.01	142.14	138.6	131.25	133.68
5/17/1972	1972	364	336.86	471.78	415.3	327.3	252.42	227.63	195.25	198.92	198.63	187.44	190.29
5/18/1972	1972	518	491.19	623.46	568.16	469.42	395.33	362.13	168.99	174.02	172.38	116.17	120.09
5/19/1972	1972	626	602.13	734.34	679.01	570.87	497.64	466.16	173.98	178.77	180.01	123.27	127.01
5/20/1972	1972	760	739.61	872.25	815.61	684.82	590.3	557.26	260.69	263.26	263.46	198.91	200.91
5/21/1972	1972	1160	1137.95	1270.82	1212.2	977.88	779.31	737.17	484.41	472.94	469.86	411.11	407.64
5/22/1972	1972	1070	1048.93	1210.99	1156.14	898.53	658.25	629.66	283.06	245.24	248.06	214.62	220.99
5/23/1972	1972	840	817.43	1112.96	1057.81	798.74	541.24	510.22	340.26	232.32	234.15	214.15	218.88
5/24/1972	1972	736	712.62	1112.35	1056.32	806.57	611.54	581.44	414.62	275.49	277.7	259.44	264.79
5/25/1972	1972	760	736.12	1142.32	1085.99	832.78	620.53	590	397.82	256.57	257.8	237.97	241.68
5/26/1972	1972	928	902	1307	1252	976.98	720.98	685.97	560.97	416.96	411.96	375.85	375.84
5/27/1972	1972	1150	1131.86	1533.72	1445.63	1033.68	738.34	702.67	679.57	535.99	531.71	495.35	494.9
5/28/1972	1972	1230	1216.49	1608.01	1490.3	1003.69	697.88	666.26	453.61	318.68	316.65	288.01	289.63
5/29/1972	1972	1200	1187.55	1575.2	1468.12	1006.87	710.66	684.22	260.34	137.9	137.97	126.05	131.16
5/30/1972	1972	1380	1362.42	1745.8	1624.45	1240.41	931.99	894.15	468.73	324.26	320.11	288.68	286.76
5/31/1972	1972	1710	1696.07	2099.01	2014.86	1684.44	1381.71	1336.28	838.88	692.69	685.87	640.07	633.69
6/1/1972	1972	1570	1556.66	1961.29	1850.09	1462.72	1162.88	1126.22	495.97	365.52	362.85	334.82	333.69
6/2/1972	1972	1630	1619.04	1877.14	1760.76	1374.95	1062.49	1033.55	405.3	276.69	276.74	264.33	267.75
6/3/1972	1972	1900	1887.13	2205.27	2088.35	1669.25	1344.56	1330.2	695.29	553.84	552.1	528.39	528.82
6/4/1972	1972	2690	2678.59	2813.22	2699.57	2224.65	1916.09	1918.96	1229.39	1105.88	1105.05	947.54	799.88
6/5/1972	1972	2420	2411.23	2417.94	2304.46	1850.84	1582.2	1591.83	934.89	835.82	840.2	722.05	586.41
6/6/1972	1972	2170	2161.14	2166.99	2054.86	1583.66	1364.35	1379.67	1127.94	1141.25	1138.47	1039.33	900.09
6/7/1972	1972	2280	2271.3	2277.78	2168.34	1646.17	1437.69	1458.65	846.76	864.97	868.48	779.93	644.52
6/8/1972	1972	1780	1773.87	1781.72	1676.22	1211.96	992.33	1020.95	407.2	432.06	438.69	364.52	191.29
6/9/1972	1972	1420	1423.17	1430.57	1317.66	948.53	733.18	758.38	312.13	334.02	339.26	318.68	171.13
6/10/1972	1972	1450	1452.22	1457.68	1368.01	1071.42	835.85	846.67	512.28	521.69	521.08	473.5	316.23
6/11/1972	1972	1630	1626.68	1626.85	1542.87	1470.85	1222.73	1206.56	1180.16	1166.11	1153.54	1055.28	879.73
6/12/1972	1972	1940	1936.62	1937.48	1855.07	1808.55	1579.72	1568.12	1536.39	1526.31	1515.6	1425.91	1253.45
6/13/1972	1972	1570	1568.77	1577.24	1507.08	1446.15	1317.82	1341.05	1149.5	1169.69	1174.13	1226.85	1077.98
6/14/1972	1972	1400	1401.88	1409.27	1348.18	1287.02	1198.95	1222.73	812.26	832.91	837.57	891.3	742.79
6/15/1972	1972	1190	1191.3	1195.87	1135.44	1109.26	1023.78	1044.73	655.85	670.05	674.56	723	572.58
6/16/1972	1972	1040	1043.35	1046.92	983.91	922.16	819.35	835.68	462.11	464.29	467.92	507.68	518.73
6/17/1972	1972	1290	1290.63	1291.3	1225.67	1142.04	1019.57	1015.64	641.09	628.76	627	641.86	643.93
6/18/1972	1972	1380	1378.51	1379.05	1313.36	1273.9	1151.15	1128.64	744.01	731.18	728.19	741.96	743.65
6/19/1972	1972	1210	1209.49	1213.2	1151.27	1130.46	1018.99	1005.98	611.51	580.27	584.17	615.17	626.67
6/20/1972	1972	1150	1149.09	1154.51	1084.55	1010.87	886.33	880.15	463.83	421.4	428.47	472.17	488.97
6/21/1972	1972	1090	1085.76	1090.82	1016.65	890.65	750.29	736.47	289.91	221.05	228.47	260.09	275.78
6/22/1972	1972	1100	1095.31	1098.84	1034.82	743.81	600.92	580.07	156.47	83.5	88.06	97.48	108.42
6/23/1972	1972	1180	1179.48	1214.06	1152.94	824.22	693.85	657.07	435.14	318.41	316.34	293	297.89
6/24/1972	1972	1200	1200.27	1258.69	1197.04	812.79	665.35	633.42	614.06	497.68	496.17	479.05	486.54
6/25/1972	1972	1180	1176.99	1233.11	1173.29	768.1	616.96	583.66	427.1	304.53	303.46	280.77	287.33
6/26/1972	1972	1150	1143.14	1199.41	1139.68	723.49	581.71	547.12	227.66	101.7	100.93	74.56	81.6
6/27/1972	1972	992	985.26	1041.67	983.02	605.71	483.24	447.26	184.9	68.48	68.96	40.75	48.21
6/28/1972	1972	816	808.9	863.92	808.05	487.22	422.87	386.13	140.5	119.54	118.3	84.77	91.04
6/29/1972	1972	792	785.02	877.16	834.36	496.36	449.29	414.12	168.58	177.12	176.11	153.67	160.32
6/30/1972	1972	752	745.46	903.02	846.89	473.05	388.63	350.76	199.82	206.01	202.91	179.4	184.23
7/1/1972	1972	736	730.86	927.84	869.95	472.85	367.4	331.47	310.81	318.69	316.37	320.08	326.22
7/2/1972	1972	605	601.98	818.14	773.92	399.56	315.84	288.34	135.5	148.1	147.99	167.91	177.72
7/3/1972	1972	584	587.19	879.59	840.49	507.65	429.47	404.03	106.34	76.86	77.18	97.1	107.63
7/4/1972	1972	570	572.43	875.02	834.47	510.34	419.29	394.14	88.9	57.19	56	69.94	77.96
7/5/1972	1972	512	501.73	859.64	820.26	494.21	365.89	343.2	75.18	45.74	45.15	64.82	73.83
7/6/1972	1972	498	475.5	802.17	762.66	444.03	317.16	307.36	53.18	45.78	44.74	63.34	71.6
7/7/1972	1972	505	480.15	645.44	605.72	314.64	195.9	193.38	42.93	51.04	49.3	64.66	71.75
7/8/1972	1972	472	447.78	480.67	439.73	194.07	104.42	96.09	72.37	79.9	77.42	84.39	90.25
7/9/1972	1972	512	485.95	626.97	585.53	339.14	238.48	226.12	102.81	106.84	102.73	108.14	111.28
7/10/1972	1972	626	598.59	1001.22	959.57	660.66	531.11	525.98	179.41	134.91	130.07	136.16	138.11
7/11/1972	1972	557	530.82	932.76	892.85	604.5	482.97	472.85	89.17	49.9	47.5	61.88	67.9
7/12/1972	1972	550	523.91	920.93	881.07	591.29	473.95	463.23	70.61	33.68	31.45	43.58	49.86
7/13/1972	1972	505	479.11	845.36	806.62	531.29	429.46	419.76	46.29	40.25	38.43	29.46	36.44
7/14/1972	1972	498	470.81	694.73	647.8	362.33	261.75	257.55	46.85	53.5	51.07	36.28	42.24
7/15/1972	1972	498	469.84	531.74	482.24	263.1	166.17	161.28	140.89	144.46	140.13	114.55	117.33
7/16/1972	1972	486	457.51	666.06	614.36	398.91	291.16	282.66	163.03	165.2	160.21	138.58	140.27
7/17/1972	1972	446	419.1	970.27	919.92	624.54	472.22	475.58	149.37	109.02	105.19	88.93	92.55
7/18/1972	1972	392	364.35	910.79	860.6	586.98	437.28	446.87	122.85	86.58	87.25	72.31	76.77
7/19/1972	1972	320	292.6	839.3	789.25	524.33	386.23	393.02	73.17	45.93	47.09	35.4	40.66
7/20/1972	1972	315	288.72	795.56	744.59	483.55	380.76	388.16	66.41	59.71	61.12	48.59	54.28
7/21/1972	1972	325	299.1	619.33	566.58	317.11	218.24	230.46	48.97	56.85	55	44.87	51.78
7/22/1972	1972	290	264.33	340.81	289.2	136.38	47.08	61.45	42.13	52.01	50.62	46.65	54.34
7/23/1972	1972	262	235.39	587.87	534.69	353.32	264.72	275.49	93.49	99.37	96.12	88.51	93.09
7/24/1972	1972	248	221.42	998.92	944.77	668.58	595.05	605.95	92.97	55.97	52.77	42.41	47.08
7/25/1972	1972	266	238.84	1009.74	958.24	686.1	636.17	644.28	129.89	89.46	85.13	61.55	64.33
7/26/1972	1972	252	224.97	989	938.58	674.32	643.69	653.43	139.13	115.24	111.16	90.74	93.94
7/27/1972	1972	244	216.95	959.97	910.53	647.14	616.48	626.12	111.81	114.84	110.73	96.14	99.28
7/28/1972	1972	226	200.06	631.25	580.48	340.77	294.81	305.84	24.33	33.06	31.13	32.67	39.46
7/29/1972	1972	174	148.22	214.59	164.91	66.33	15.77	29.61	12.21	21.63	21.03	28.06	35.39
7/30/1972	1972	154	127.17	463.42	410.11	271.23	222.1	232.8	94.65	99.61	96.92	94.32	98.19
7/31/1972	1972	168	141.66	966.43	916.42	654.94	562	574.09	100.29	62.32	60.61	62.49	67.97
8/1/1972	1972	174	147.92	972.96	922.1	663.41	566.1	580.45	86.84	49.96	49.75	51.8	58.13
8/2/1972	1972	190	166.2	934.54	884.85	627.11	545.49	557.21	80.8	52.11	51.46	55.09	62.34
8/3/1972	1972	252	234.61	915.38	864.94	607.02	545.41	553.11	60	54.04	54.2	59.56	68.16
8/4/1972	1972	216	202.71	607.71	559.52	308.15	250.67	268.6	0	13.88	14.84	30.5	42.09
8/5/1972	1972	182	163.41	239.97	191.4	69.11	53	60.74	41.48	51.67	50.44	56.97	64.91
8/6/1972	1972	126	104.42	438.93	389.77	273.62	236.09	247.01	76.03	82.04	78.85	73.34	78.02
8/7/1972	1972	90	63.5	914.1	863.99	595.4	489.07	503.39	101.47	62.83	59.8	54.03	58.98
8/8/1972	1972	75	48.44	911.97	861.82	597.79	498.31	512.31	120.35	79.44	76.28	71.93	76.67
8/9/1972	1972	70	43.37	877.84	827.65	571.18	486.55	500.24	111.23	85.05	81.77	79.84	84.37
8/10/1972	1972	68	41.38	793.85	743.68	485.27	463.65	464.39	65.39	69.25	65.99	65.14	69.7
8/11/1972	1972	53	27.27	533.68	487.03	249.76	230.31	234.36	0	6.93	5.64	7.28	13.46
8/12/1972	1972	24	0	132.01	84.14	32.25	13.87	30.08	11.45	19.45	18.19	19.98	26.22
8/13/1972	1972	34	7.17	373.4	322.1	229.18	206.03	218.71	89.55	94.49	91.79	88.95	92.79
8/14/1972	1972	35	8.66	833.42	783.4	501.88	472.93	488	101.19	46.2	44.48	43.12	48.58
8/15/1972	1972	37	10.76	823.64	773.69	493.93	473.24	484.84	101.11	43.58	42.07	45.71	51.53
8/16/1972	1972	47	20.52	833.14	783.04	505.58	486.29	497.69	111.79	57.23	55.23	58.63	63.64
8/17/1972	1972	58	32.49	819.08	768.97	502.32	470.97	483.23	97.31	75.63	73.58	69.73	74.65
8/18/1972	1972	60	36.13	410.39	361.66	302.41	255.61	269.98	36.52	32.52	31.73	29.69	36.7
8/19/1972	1972	57	30.67	242.44	192.44	164	113.09	126.21	123.42	129.48	127.78	122.54	53.64
8/20/1972	1972	50	22.93	613.93	563.48	395.95	331.23	342.78	196.46	200.41	197.25	189.29	117.96
8/21/1972	1972	44	17.07	1068.21	1018.84	738.26	616.87	623.08	229.86	168.38	165.5	159.78	88.9
8/22/1972	1972	33	6.52	1048.14	999.05	719.61	602.34	605.76	212.86	151.3	149.32	147.75	78.37
8/23/1972	1972	29	5.7	1027.5	979.51	702.27	590.41	593.67	200.9	148.08	146.43	149.44	80.63
8/24/1972	1972	69	53.73	625.69	579.91	417.77	340.89	359.05	128.75	139.53	141.91	169.51	107.4
8/25/1972	1972	117	104.44	289.09	243.14	117.98	98.39	112.14	109.63	124.18	123.98	112.93	79.86
8/26/1972	1972	105	91.07	270.33	224.15	76.41	56.91	68.85	66.06	79.04	78.11	63.65	29.36
8/27/1972	1972	94	79.63	242.43	196.99	95.23	60.67	70.48	67.38	78.52	76.72	58.28	22.55
8/28/1972	1972	68	50.1	233.39	189.24	115.73	73.31	85.41	82.65	57.77	56.9	42.75	7.93
8/29/1972	1972	54	32.69	211.56	167.16	121.84	79.43	89.55	86.5	62.91	61.23	43.37	7.86
8/30/1972	1972	57	35.67	202.5	157.09	121.58	77.1	87.09	84.02	65.31	63.59	45.48	9.87
8/31/1972	1972	43	23.1	175.39	129.24	81.73	37.31	49.41	46.65	57.77	56.9	42.75	6.99
9/1/1972	1972	63	51.12	205.38	158.64	120.37	86.56	93.9	91.44	100.42	99.62	123.54	88.54
9/2/1972	1972	86	75.62	161.48	116.64	98.77	60.64	75.29	73.91	89.25	91.42	40.07	7.52
9/3/1972	1972	92	81.47	131.16	86.22	77.27	41.76	55.65	54.16	68.84	70.7	38.08	6.83
9/4/1972	1972	92	78.91	146.95	101.09	85.36	52.05	59.37	57.76	65.86	64.65	56.65	20.97
9/5/1972	1972	78	62.61	216.39	166.94	164.04	60.42	71.14	71.03	48.07	48.24	40.61	4.88
9/6/1972	1972	70	57.18	217.55	169.45	157.48	52.25	65.72	66.02	44.47	45.75	40.31	4.85
9/7/1972	1972	105	93.04	206.34	159.75	147.78	58.66	76.35	77.28	64.38	67.38	78.85	5.39
9/8/1972	1972	144	131.77	138.45	91.51	60.79	24.12	30.75	29.03	34.52	33.03	23.72	14.56
9/9/1972	1972	157	144.6	150.29	106.25	74.32	24.22	30	28.15	34.91	33.07	23.17	13.44
9/10/1972	1972	99	87.08	116.28	65.52	41.92	0	8.32	9.85	18.81	18	13.87	4.7
9/11/1972	1972	70	57.57	125.24	95.17	93.06	15.89	22.54	23.67	30.32	28.42	19.28	9.45
9/12/1972	1972	86	74.59	142.28	116.22	114.23	15.11	21.85	22.99	29.71	27.85	19.87	10.11
9/13/1972	1972	78	66.58	120.26	90.2	89.14	12	18.69	18.83	25.52	23.64	18.58	8.78
9/14/1972	1972	71	59.77	62.35	28.4	28.67	0	7.8	5.1	12.75	11.32	13.6	4.31
9/15/1972	1972	63	43.94	46.61	13.77	16.25	0	10.62	9.13	18.01	18.16	11.79	4.34
9/16/1972	1972	54	31.98	35.09	6.27	11	1.84	11.89	10.32	18.7	18.62	11.79	4.92
9/17/1972	1972	46	23.74	34.29	11.33	16.4	9.66	18.54	16.8	24.17	24.61	14.03	6.77
9/18/1972	1972	42	18.18	76.43	54.13	53.28	53.15	59.28	58.13	51.1	50.43	34.68	25.56
9/19/1972	1972	154	128.4	171.89	145.73	48.45	49.88	57.11	58.13	23.07	22.84	25.17	16.79
9/20/1972	1972	248	227.7	258.51	234.53	27.34	29.51	38.2	39.44	6.65	7.01	12.09	4.63
9/21/1972	1972	270	267.29	272.36	250.12	40.05	20.2	26.87	27.8	31.24	28.79	49.06	40.31
9/22/1972	1972	285	285.86	288.67	268.18	49.14	15.24	19.82	20.44	24.08	20.78	37.13	35.96
9/23/1972	1972	226	227.03	228.83	209.45	40.61	9.14	14.57	15.32	19.69	16.73	31.68	31.09
9/24/1972	1972	117	101.93	169.92	150.47	61.93	24.2	29.13	29.81	33.75	30.59	28.6	27.66
9/25/1972	1972	68	42.25	145.57	124.31	37.95	0	6.23	7.1	12.17	9.54	9.99	9.94
9/26/1972	1972	53	28.08	131.22	106.86	31.32	8.95	14.59	15.37	19.92	18.05	17.39	16.93
9/27/1972	1972	51	28.18	131.43	102.13	21.28	3.15	9.28	10.13	15.1	13.43	3.68	3.56
9/28/1972	1972	46	22.01	125.09	88.7	14.74	4.22	9.57	10.3	14.6	12.61	1.39	4.74
9/29/1972	1972	64	37.48	141.05	100.93	11.17	2.78	10.38	11.45	17.7	16.62	3.64	9.16
9/30/1972	1972	70	44.38	150.86	110.68	20.28	11.67	18.81	19.81	25.67	24.41	24.57	14.13
10/1/1972	1972	73	46.24	152.55	112.29	20.88	11.91	17.94	18.83	24.08	22.52	20.95	9.14
10/2/1972	1972	75	48.3	152.68	112.45	20.46	10.64	16.97	17.91	23.4	21.97	20.95	9.35
10/3/1972	1972	73	46.36	149.81	109.62	19.04	9.37	15.99	16.98	22.73	21.42	20.96	9.55
10/4/1972	1972	68	44.23	147.53	107.26	40.78	21.78	27.77	28.65	33.85	33.28	29.61	17.77
10/5/1972	1972	50	31.03	138.12	92.73	96.86	67.38	72.39	36.13	40.49	39.52	49.02	36.52
10/6/1972	1972	51	34.35	144.8	96.6	103	106.31	112.91	6.89	12.63	12.31	16.8	9.38
10/7/1972	1972	58	39.52	147.13	99.04	106.57	110.28	117.68	6.77	13.2	13.21	19.19	12.31
10/8/1972	1972	55	34.35	144.78	96.58	102.91	106.2	112.76	7.73	13.43	13.09	17.5	10.05
10/9/1972	1972	68	47.25	161.59	113.34	119.04	122.11	128.23	11.13	16.45	15.93	19.51	11.76
10/10/1972	1972	78	57.31	168.7	125.48	131.56	134.77	141.15	11.09	16.64	16.23	20.31	12.73
10/11/1972	1972	75	54.3	164.68	124.46	130.48	133.66	139.99	14.93	20.44	20.01	24.01	16.4
10/12/1972	1972	58	37.47	149.04	108.92	116.14	119.75	126.93	0	6.07	5.91	11.13	3.95
10/13/1972	1972	54	33.45	145	97.87	104.96	108.52	115.6	5.65	11.81	11.69	16.1	8
10/14/1972	1972	58	39.41	150.91	103.75	110.52	113.97	120.83	6.85	12.82	12.61	16.6	8.36
10/15/1972	1972	58	44.36	155.81	108.63	115.09	118.42	125.07	6.05	11.83	11.53	15.1	6.71
10/16/1972	1972	55	38.45	150	137.87	144.96	148.52	155.6	10.65	16.81	16.69	21.1	13
10/17/1972	1972	64	44.34	154.76	155.55	161.82	165.09	171.61	6.57	12.23	11.88	15.2	6.72
10/18/1972	1972	64	43.25	152.57	153.31	158.96	162.01	168.08	4.98	10.26	9.72	12.23	2.98
10/19/1972	1972	68	51.01	160.08	160.68	164.67	167.14	172.05	8.77	13.04	12.03	12.35	2.44
10/20/1972	1972	73	58.02	167.11	167.71	171.79	174.29	179.26	0	6.6	6.69	12.06	2.27
10/21/1972	1972	76	62.13	171.34	172.02	176.88	179.66	185.18	0	6.34	6.3	12.09	2.61
10/22/1972	1972	84	71.02	180.11	180.71	184.79	187.29	192.26	0	6.07	6.91	12.13	2.33
10/23/1972	1972	75	62.31	169.7	170.47	176.53	179.73	186.09	3.03	8.56	8.15	12.2	3.48
10/24/1972	1972	73	60.33	169.74	170.53	176.74	179.99	186.45	3.41	9.03	8.66	12.91	4.39
10/25/1972	1972	71	56.28	166.65	167.41	173.3	176.44	182.69	6.61	12.04	12.58	16.41	7.75
10/26/1972	1972	63	48.38	86.91	88.33	101.85	107.68	119.28	0	5.8	5.52	12.16	3.77
10/27/1972	1972	57	41.51	43.11	44	51.45	55.13	62.47	7.56	13.93	14.91	11.69	3.48
10/28/1972	1972	54	41.54	43.18	44.1	51.79	55.56	63.07	5.19	11.72	14.77	11.69	3.59
10/29/1972	1972	50	38.58	40.26	41.2	49.14	53	60.68	4.82	11.5	14.62	11.69	3.59
10/30/1972	1972	51	44.67	50.71	54.09	90.44	104.33	131.97	82.08	106.1	117.33	11.69	3.88
10/31/1972	1972	33	26.75	32.86	36.28	73.13	87.19	115.19	81.34	105.67	117.04	11.69	3.88
11/1/1972	1973	40	26.3	27.68	28.46	37.47	40.65	46.98	5.92	11.42	13.99	22.88	13.87
11/2/1972	1973	70	57.35	58.79	59.6	68.99	72.3	78.9	8.88	14.61	17.29	26.68	17.84
11/3/1972	1973	70	58.21	59.49	60.21	68.6	71.56	77.45	5.32	10.44	12.83	17.89	8.58
11/4/1972	1973	61	49.1	50.27	50.93	58.55	61.25	66.6	5.4	10.06	12.23	16.3	5.62
11/5/1972	1973	58	44.05	45.18	45.8	53.12	55.7	60.84	3.6	8.06	10.15	14.8	3.98
11/6/1972	1973	57	44.07	45.21	45.85	53.29	55.92	61.14	4.92	9.46	11.58	16.4	5.64
11/7/1972	1973	45	31.05	32.18	32.8	40.12	42.7	47.84	3.6	8.06	10.15	14.8	3.98
11/8/1972	1973	47	34.07	35.21	35.85	43.29	45.92	51.14	4.92	9.46	11.58	16.4	5.64
11/9/1972	1973	57	45.15	46.36	47.05	54.99	57.79	63.37	5.2	10.05	12.32	17.79	7.27
11/10/1972	1973	39	27.47	29.04	29.92	40.14	43.75	50.93	0	4.9	7.2	13.79	9.31
11/11/1972	1973	28	15.53	17.16	18.07	28.69	32.43	39.89	0	4.77	6.99	13.29	8.71
11/12/1972	1973	53	42.47	44.04	44.92	55.14	58.75	65.93	0	4.68	6.86	12.96	8.3
11/13/1972	1973	38	27.76	29.63	30.67	42.86	23.17	31.73	0	5.09	7.46	14.46	11.12
11/14/1972	1973	36	25.33	26.74	27.53	36.75	0	6.1	0	5.18	7.6	15.79	12.52
11/15/1972	1973	55	45.41	46.91	47.75	57.55	0	5.22	0	4.45	6.52	13.13	9.3
11/16/1972	1973	49	39.16	40.4	41.09	49.16	0	5.52	0.34	5.14	7.38	14.74	11.18
11/17/1972	1973	35	25.06	26.19	26.83	34.2	9.81	14.99	15.76	20.26	22.37	29.1	11.31
11/18/1972	1973	32	22.09	23.25	23.9	31.47	10.13	15.45	16.24	20.86	23.01	28.99	11.3
11/19/1972	1973	31	21.04	22.14	22.76	29.94	9.48	14.53	15.28	19.67	21.72	27.2	8.32
11/20/1972	1973	33	23.04	24.14	24.76	31.94	14.48	19.53	20.28	24.67	26.72	32.2	13.32
11/21/1972	1973	29	19.02	20.1	20.71	27.77	12.26	17.22	17.96	22.27	24.28	29.6	11.67
11/22/1972	1973	32	22	23.06	23.66	30.6	9.04	13.91	14.64	18.87	20.85	26	8.01
11/23/1972	1973	27	16.95	17.95	18.51	25.07	10.39	14.99	15.68	19.68	21.55	27.2	9.03
11/24/1972	1973	28	18.06	19.19	19.83	27.2	10.81	15.99	13.76	18.26	20.37	25.1	11.31
11/25/1972	1973	58	48.01	49.08	49.68	56.68	7.15	12.07	8.8	13.07	15.07	17.3	7.33
11/26/1972	1973	64	52.98	54.03	54.61	61.42	7.82	12.61	9.32	13.48	15.42	17.4	12.34
11/27/1972	1973	58	48.06	49.2	49.83	57.21	7.81	12.99	10.76	15.26	17.37	20.1	16.31
11/28/1972	1973	43	32.99	34.05	34.64	41.51	4.93	9.76	8.48	12.68	14.64	16.7	13.67
11/29/1972	1973	19	7.85	8.76	9.27	15.2	5.3	9.46	6.08	9.7	11.39	11.21	3.73
11/30/1972	1973	34	23.21	24.49	25.21	33.6	7.56	13.45	6.32	11.44	13.83	14.89	5.58
12/1/1972	1973	57	45.12	46.31	46.98	54.75	13.49	18.94	16.75	21.5	23.71	24.55	15.44
12/2/1972	1973	53	42.06	43.18	43.81	51.14	12.72	17.87	15.63	20.11	22.2	23.45	14.14
12/3/1972	1973	39	26.89	27.84	28.38	34.57	11.76	16.11	14.75	18.53	20.3	21.06	11.21
12/4/1972	1973	35	23.74	24.52	24.97	30.09	23.9	27.5	26.03	29.16	30.62	29.97	19.61
12/5/1972	1973	28	15.51	16.06	16.36	19.91	15.17	17.66	16.03	18.2	19.21	16.49	5.37
12/6/1972	1973	21	9.88	10.82	11.35	17.48	13.65	17.95	16.59	20.34	22.08	21.76	11.88
12/7/1972	1973	18	5.87	6.81	7.33	13.4	9.54	13.8	12.43	16.14	17.87	17.46	7.55
12/8/1972	1973	19	7.78	8.6	9.06	14.44	9.33	13.11	11.67	14.95	16.49	17.17	6.93
12/9/1972	1973	19	6.77	7.58	8.04	13.35	8.23	11.96	10.51	13.76	15.27	15.87	5.6
12/10/1972	1973	19	7.7	8.45	8.87	13.74	8.46	11.88	10.39	13.37	14.76	15.77	5.29
12/11/1972	1973	19	6.69	7.43	7.84	12.65	7.35	10.73	9.23	12.17	13.54	15.47	3.96
12/12/1972	1973	18	6.68	7.39	7.8	12.48	8.13	11.42	9.91	12.77	14.11	16.88	5.3
12/13/1972	1973	18	5.69	6.43	6.84	11.65	7.35	10.73	9.23	12.17	13.54	17.47	5.96
12/14/1972	1973	18	6.64	7.32	7.7	12.13	7.7	10.81	9.27	11.98	13.24	16.68	4.99
12/15/1972	1973	18	5.56	6.15	6.48	10.35	11.71	14.43	14.83	17.19	18.29	19.98	11.02
12/16/1972	1973	20	8.47	8.96	9.24	12.48	13.62	15.89	16.23	18.21	19.13	18.99	15.73
12/17/1972	1973	24	11.44	11.91	12.17	15.22	16.29	18.43	18.75	20.61	21.48	21.09	19.75
12/18/1972	1973	26	14.5	15.04	15.34	18.83	20.06	22.51	22.87	25	25.99	26.18	25.05
12/19/1972	1973	26	13.58	14.19	14.53	18.52	19.93	22.73	23.15	25.59	26.72	27.58	26.69
12/20/1972	1973	28	16.6	17.24	17.6	21.78	23.26	26.19	26.63	29.18	30.37	30.48	29.68
12/21/1972	1973	27	14.62	15.28	15.65	19.96	21.48	24.5	24.95	27.58	28.81	29.08	28.33
12/22/1972	1973	26	16.06	18.26	19.49	33.8	25.84	35.89	37.39	46.12	50.2	7.07	2.68
12/23/1972	1973	26	15.1	17.33	18.58	33.14	25.28	35.5	37.02	45.91	50.06	14.33	2.68
12/24/1972	1973	26	16.06	18.26	19.49	33.8	25.84	35.89	37.39	46.12	50.2	14.33	2.61
12/25/1972	1973	25	15.1	17.33	18.58	33.14	25.28	35.5	37.02	45.91	50.06	14.33	2.32
12/26/1972	1973	25	15.1	17.33	18.58	33.14	25.28	35.5	37.02	45.91	50.06	14.33	2.32
12/27/1972	1973	27	17.03	19.18	20.39	34.45	26.41	36.29	37.75	46.33	50.35	14.33	2.61
12/28/1972	1973	28	17.99	20.11	21.3	35.11	26.98	36.68	38.12	46.55	50.49	14.33	2.61
12/29/1972	1973	27	16.56	18.22	19.15	29.97	33.78	41.38	42.51	49.12	52.2	19.76	2.61
12/30/1972	1973	22	13.18	15.51	16.81	31.95	37.29	47.93	49.5	58.75	63.07	44.63	1.81
12/31/1972	1973	21	11.26	12.6	13.35	22.08	25.16	31.29	32.2	37.53	40.02	58.12	1.81
1/1/1973	1973	25	14.03	15.12	15.73	22.84	25.35	30.35	31.09	35.44	37.47	53.54	2.07
1/2/1973	1973	28	16.76	17.56	18.01	23.27	25.12	28.81	29.36	32.57	34.07	47.69	2
1/3/1973	1973	28	16.53	17.1	17.42	21.13	22.44	25.04	25.43	27.69	28.75	40.33	19.99
1/4/1973	1973	27	16.33	16.69	16.89	19.21	20.02	21.65	21.89	23.31	23.97	33.71	34.82
1/5/1973	1973	24	13.54	14.12	14.44	18.21	19.54	22.18	22.57	24.87	25.95	37.6	39.39
1/6/1973	1973	24	12.72	13.49	13.93	18.95	20.72	24.25	24.77	27.84	29.27	42.59	44.98
1/7/1973	1973	25	13.86	14.78	15.29	21.26	23.36	27.55	28.17	31.82	33.52	48.08	50.92
1/8/1973	1973	26	14.85	15.76	16.26	22.17	24.25	28.4	29.01	32.62	34.3	48.78	51.59
1/9/1973	1973	26	14.82	15.7	16.19	21.91	23.92	27.94	28.53	32.02	33.65	47.88	50.6
1/10/1973	1973	27	14.85	15.76	16.26	22.17	24.25	28.4	29.01	32.62	34.3	48.78	51.59
1/11/1973	1973	28	15.84	16.74	17.24	23.08	25.14	29.25	29.85	33.42	35.09	49.48	52.26
1/12/1973	1973	28	15.81	16.68	17.17	22.82	24.81	28.79	29.37	32.83	34.44	48.58	51.27
1/13/1973	1973	29	16.81	17.66	18.14	23.73	25.71	29.63	30.21	33.63	35.22	49.28	51.94
1/14/1973	1973	27	13.93	14.93	15.48	21.95	24.23	28.78	29.46	33.41	35.25	50.48	53.55
1/15/1973	1973	26	14.01	15.08	15.67	22.65	25.11	30.01	30.74	34.99	36.98	52.87	56.19
1/16/1973	1973	24	12.08	13.23	13.87	21.35	23.98	29.24	30.02	34.58	36.71	53.27	56.82
1/17/1973	1973	23	10.22	11.52	12.25	20.74	23.73	29.69	30.58	35.76	38.18	56.06	60.09
1/18/1973	1973	23	11.16	12.39	13.08	21.13	23.97	29.62	30.46	35.37	37.66	54.96	58.79
1/19/1973	1973	21	8.21	9.51	10.23	18.65	21.62	27.54	28.42	33.56	35.96	53.76	57.76
1/20/1973	1973	20	8.19	9.45	10.16	18.39	21.29	27.08	27.94	32.96	35.31	52.86	56.77
1/21/1973	1973	21	8.14	9.36	10.04	17.95	20.75	26.31	27.14	31.97	34.23	51.36	55.13
1/22/1973	1973	22	8.98	10.02	10.6	17.39	19.78	24.55	25.26	29.4	31.33	46.97	50.2
1/23/1973	1973	19	6.04	7.15	7.77	15	17.55	22.62	23.38	27.79	29.85	46.07	49.51
1/24/1973	1973	20	8.11	9.3	9.96	17.69	20.42	25.85	26.66	31.37	33.58	50.46	54.14
1/25/1973	1973	21	21.09	22.24	22.89	30.43	33.09	38.39	39.18	43.78	45.93	62.57	66.15
1/26/1973	1973	22	9.2	10.47	11.18	19.48	22.4	28.23	29.1	34.16	36.53	54.16	58.1
1/27/1973	1973	21	8.71	9.46	9.88	14.78	16.5	19.94	20.45	23.44	24.84	37.99	40.32
1/28/1973	1973	21	7.6	8.23	8.59	12.73	14.19	17.1	17.53	20.06	21.24	33.4	35.37
1/29/1973	1973	20	6.81	7.66	8.14	13.73	15.71	19.63	20.21	23.63	25.22	39.28	41.94
1/30/1973	1973	20	7.8	8.64	9.12	14.65	16.6	20.48	21.05	24.43	26.01	39.99	42.61
1/31/1973	1973	21	8.83	9.72	10.22	15.99	18.03	22.09	22.69	26.22	27.87	42.18	44.93
2/1/1973	1973	21	8.84	9.73	10.23	16.06	18.11	22.2	22.81	26.36	28.02	42.29	45.06
2/2/1973	1973	22	9.88	10.81	11.33	17.4	19.55	23.81	24.45	28.15	29.89	44.49	47.38
2/3/1973	1973	23	11.86	12.77	13.28	19.23	21.33	25.51	26.13	29.76	31.46	45.89	48.72
2/4/1973	1973	25	12.82	13.7	14.18	19.88	21.89	25.89	26.49	29.96	31.59	45.69	48.4
2/5/1973	1973	25	12.95	13.96	14.52	21.1	23.42	28.04	28.73	32.74	34.62	49.89	53.01
2/6/1973	1973	24	11.98	13.03	13.62	20.45	22.86	27.66	28.37	32.54	34.48	50.08	53.33
2/7/1973	1973	23	11.93	12.92	13.47	19.93	22.2	26.73	27.41	31.35	33.19	48.29	51.35
2/8/1973	1973	25	12.85	13.75	14.26	20.14	22.22	26.35	26.97	30.56	32.24	46.59	49.39
2/9/1973	1973	22	9.88	10.81	11.33	17.4	19.55	23.81	24.45	28.15	29.89	44.49	47.38
2/10/1973	1973	25	12.88	13.81	14.33	20.4	22.55	26.81	27.45	31.15	32.89	47.49	50.38
2/11/1973	1973	24	11.91	12.88	13.43	19.75	21.98	26.43	27.09	30.95	32.75	47.69	50.7
2/12/1973	1973	21	10.03	11.13	11.74	18.88	21.4	26.42	27.17	31.53	33.57	49.58	52.98
2/13/1973	1973	25	13.94	14.94	15.5	22.01	24.31	28.89	29.57	33.54	35.4	50.59	53.68
2/14/1973	1973	30	18.87	19.79	20.31	26.32	28.44	32.66	33.29	36.96	38.67	53.19	56.05
2/15/1973	1973	39	28.76	29.56	30.02	35.27	37.13	40.82	41.37	44.58	46.07	59.6	62.1
2/16/1973	1973	33	22.81	23.68	24.16	29.79	31.78	35.74	36.33	39.77	41.37	55.39	58.07
2/17/1973	1973	28	17.86	18.77	19.28	25.23	27.33	31.51	32.13	35.76	37.46	51.89	54.72
2/18/1973	1973	27	15.92	16.9	17.45	23.84	26.09	30.58	31.25	35.15	36.97	51.99	55.02
2/19/1973	1973	24	14.04	15.14	15.76	22.97	25.51	30.58	31.33	35.73	37.78	53.88	57.31
2/20/1973	1973	25	14.9	15.86	16.4	22.66	24.87	29.27	29.93	33.75	35.54	50.39	53.37
2/21/1973	1973	25	14.88	15.83	16.35	22.49	24.66	28.97	29.61	33.35	35.1	49.79	52.71
2/22/1973	1973	23	12.9	13.86	14.4	20.66	22.87	27.27	27.93	31.75	33.54	48.39	51.37
2/23/1973	1973	22	11.91	12.88	13.43	19.75	21.98	26.43	27.09	30.95	32.75	47.69	50.7
2/24/1973	1973	33	22.93	23.92	24.47	30.93	33.2	37.73	38.41	42.35	44.19	59.29	62.35
2/25/1973	1973	30	19.94	20.94	21.5	28.01	30.31	34.89	35.57	39.54	41.4	56.59	59.68
2/26/1973	1973	33	22.93	23.92	24.47	30.93	33.2	37.73	38.41	42.35	44.19	59.29	62.35
2/27/1973	1973	28	16.97	17.99	18.57	25.27	27.64	32.35	33.05	37.14	39.05	54.48	57.67
2/28/1973	1973	24	13.94	14.94	15.5	22.01	24.31	28.89	29.57	33.54	35.4	50.59	53.68
3/1/1973	1973	27	16.92	17.9	18.44	24.81	27.06	31.54	32.2	36.09	37.91	52.5	55.53
3/2/1973	1973	30	19.98	21.02	21.61	28.41	30.81	35.6	36.3	40.46	42.4	57.57	56.9
3/3/1973	1973	30	19.98	21.02	21.61	28.41	30.81	35.6	36.3	40.46	42.4	57.57	53.9
3/4/1973	1973	28	16.95	17.97	18.54	25.15	27.49	32.13	32.82	36.86	38.75	53.67	49.91
3/5/1973	1973	25	14.97	16.01	16.59	23.33	25.71	30.44	31.14	35.26	37.18	52.27	48.57
3/6/1973	1973	27	16.91	17.88	18.42	24.72	26.94	31.37	32.02	35.87	37.67	52.17	48.27
3/7/1973	1973	28	16.96	17.99	18.56	25.24	15.6	20.29	20.98	25.06	26.97	41.97	38.24
3/8/1973	1973	29	19	20.06	20.66	27.59	10.03	14.9	15.63	19.86	21.83	37.17	33.56
3/9/1973	1973	33	22.91	23.88	24.42	30.72	10.94	15.37	16.02	19.87	21.67	36.17	32.27
3/10/1973	1973	28	17.93	18.91	19.46	25.89	6.16	10.67	11.34	15.27	17.1	31.77	27.93
3/11/1973	1973	30	19.86	20.78	21.3	27.28	7.39	11.6	12.22	15.88	17.59	31.67	27.62
3/12/1973	1973	34	23.83	24.71	25.2	30.93	10.96	14.99	15.58	19.09	20.72	34.48	30.3
3/13/1973	1973	42	30.94	31.93	32.49	38.98	18.27	22.83	23.5	27.47	29.32	44.07	40.26
3/14/1973	1973	37	27.05	28.17	28.8	36.11	15.69	20.82	21.59	26.05	28.13	43.96	40.54
3/15/1973	1973	27	16.97	18.01	18.59	25.33	4.71	9.44	10.14	14.26	16.18	31.27	27.57
3/16/1973	1973	35	23.87	24.8	25.32	31.37	9.5	13.75	14.38	18.08	19.8	33.97	31.95
3/17/1973	1973	39	27.85	28.76	29.27	35.2	12.29	16.45	17.06	20.68	22.37	32.37	30.29
3/18/1973	1973	40	29.9	30.86	31.39	37.63	14.83	19.21	19.86	23.67	25.45	23.87	21.94
3/19/1973	1973	43	31.83	32.71	33.2	38.93	32.96	36.99	26.58	30.09	31.72	29.48	27.3
3/20/1973	1973	40	28.8	29.65	30.13	35.67	37.63	41.53	14.1	17.49	19.07	16.58	14.32
3/21/1973	1973	47	36.61	37.26	37.62	41.84	43.34	46.3	18.74	21.32	22.53	18.29	15.4
3/22/1973	1973	45	33.62	34.28	34.64	38.93	40.44	43.46	15.9	18.52	19.74	15.59	12.73
3/23/1973	1973	36	26.42	27.93	28.77	38.6	42.07	48.97	0	2.85	4.18	4.52	6.73
3/24/1973	1973	37	26.91	27.87	28.41	34.7	36.92	41.34	0	2.94	4.31	6.85	9.14
3/25/1973	1973	34	24.02	25.11	25.71	32.79	35.29	40.26	0	3.3	4.85	8.18	10.75
3/26/1973	1973	27	17.42	18.93	19.77	13.6	17.07	23.97	0	3.85	5.65	10.17	13.17
3/27/1973	1973	32	20.96	21.99	22.56	10.25	12.61	17.3	1	5.08	6.99	12	15.18
3/28/1973	1973	37	27.15	28.36	29.05	10.99	13.79	19.37	2.2	7.05	9.32	15.99	19.76
3/29/1973	1973	32	22.11	23.29	23.95	10.64	13.36	18.76	2.56	7.26	9.45	15.79	19.45
3/30/1973	1973	27	16.98	18.03	18.61	9.42	11.83	16.61	17.32	21.48	23.42	28.6	31.83
3/31/1973	1973	30	20.01	21.08	21.68	7.68	10.14	15.06	15.79	20.05	22.05	27.46	26.89
4/1/1973	1973	33	20.86	21.77	22.28	8.22	10.32	14.49	15.11	18.74	20.43	29.67	22.99
4/2/1973	1973	35	22.87	23.79	24.3	8.31	10.43	14.64	15.27	18.93	20.65	30.97	24.32
4/3/1973	1973	35	22.91	23.88	24.42	7.74	9.97	14.41	15.07	18.93	20.73	30.46	23.97
4/4/1973	1973	39	26.79	27.64	28.11	7.61	9.55	13.42	13.99	17.35	18.92	28.57	21.69
4/5/1973	1973	46	32.79	33.64	34.11	7.61	9.55	13.42	13.99	17.35	18.92	27.57	19.69
4/6/1973	1973	54	41.75	42.54	42.99	14.18	16	19.65	11.19	14.35	15.83	24.08	25.04
4/7/1973	1973	58	45.89	46.83	47.36	19.52	21.7	26.03	16.67	20.43	22.19	32.72	35.65
4/8/1973	1973	45	32.87	33.8	34.31	6.35	8.48	12.72	3.35	7.03	8.76	19.12	21.99
4/9/1973	1973	46	33.76	34.57	35.02	6.31	8.17	11.88	2.43	5.65	7.16	16.52	19.04
4/10/1973	1973	46	33.71	34.46	34.88	4.78	6.51	9.96	0.47	3.46	4.86	13.73	16.06
4/11/1973	1973	53	40.71	41.46	41.88	11.78	13.51	16.96	7.47	10.46	11.86	20.73	23.06
4/12/1973	1973	50	37.76	38.57	39.02	9.31	11.17	14.88	5.43	8.65	10.16	19.52	22.04
4/13/1973	1973	53	39.72	40.49	40.92	25.91	27.68	31.19	21.71	24.76	26.19	24.18	22.05
4/14/1973	1973	58	45.69	46.43	46.84	31.65	33.35	36.73	27.23	30.16	31.54	24.28	22.07
4/15/1973	1973	71	58.62	59.28	59.65	43.96	45.47	48.5	38.95	41.58	42.8	34.88	32.43
4/16/1973	1973	64	51.72	52.49	52.92	37.91	39.68	43.19	33.71	36.76	38.19	29.18	27.05
4/17/1973	1973	61	48.71	49.47	49.89	34.83	36.57	40.03	29.55	32.56	33.97	24.88	22.72
4/18/1973	1973	66	53.67	54.37	54.77	39.39	41.02	44.27	33.75	36.57	37.89	28.38	26.08
4/19/1973	1973	80	67.58	68.21	68.55	52.61	54.04	56.89	46.31	48.78	49.94	39.69	37.11
4/20/1973	1973	66	54.41	55.37	55.91	32.2	34.42	38.83	12.49	16.33	18.12	9.82	8.3
4/21/1973	1973	61	49.37	50.3	50.81	26.85	28.98	33.22	10.85	14.53	16.26	5.62	3.99
4/22/1973	1973	66	54.34	55.24	55.74	31.59	33.65	37.76	10.37	13.94	15.61	4.72	3
4/23/1973	1973	70	58.38	59.31	59.84	35.94	38.09	42.37	11.01	14.73	16.47	5.92	3.32
4/24/1973	1973	73	63.11	65.89	67.45	55.57	61.96	74.69	28.58	39.64	44.81	50.11	2.82
4/25/1973	1973	100	91.57	95.91	98.33	96.59	106.56	126.41	47.35	64.6	72.66	91.33	5.67
4/26/1973	1973	94	84.68	88.06	89.95	82.01	89.78	105.27	36.57	50.03	56.32	66.81	5.24
4/27/1973	1973	77	66.2	68.01	54.02	35.82	39.98	48.26	4.49	11.69	15.06	12.01	17.62
4/28/1973	1973	69	58.16	59.92	44.9	41.38	45.43	53.5	10.69	17.7	20.98	17.52	22.98
4/29/1973	1973	36	25.23	27.07	12.1	19.08	23.31	31.74	0.99	8.3	11.72	8.81	14.42
4/30/1973	1973	42	31.12	32.84	17.81	29.03	32.99	40.88	12.05	18.91	22.11	18.32	23.66
5/1/1973	1973	178	166.73	168.05	152.78	161.33	164.35	170.36	139.25	144.47	146.91	86	90.06
5/2/1973	1973	216	204.09	204.72	189.07	193.15	194.59	197.46	190.89	193.38	194.55	149.74	151.68
5/3/1973	1973	292	279.53	279.55	274.57	274.75	274.82	274.95	267.97	268.08	268.13	276.17	276.26
5/4/1973	1973	486	473.08	472.1	471.55	465.16	462.9	458.41	457.74	453.84	452.02	451.38	448.35
5/5/1973	1973	518	505.33	505.68	505.88	508.17	508.98	510.59	510.83	512.23	512.88	523.7	524.79
5/6/1973	1973	680	667.93	667.86	667.82	667.34	667.17	666.84	666.79	666.5	666.36	673.53	673.3
5/7/1973	1973	864	863.63	878.29	878.67	883.01	884.54	887.59	888.04	890.7	891.93	905.46	874.94
5/8/1973	1973	984	985.26	987.2	987.95	996.69	994.77	1000.91	1001.82	1007.15	1009.64	1028.97	1033.12
5/9/1973	1973	1060	1062.01	1064.75	1065.95	1079.91	1000.84	1010.64	1012.1	1020.62	1024.6	1050.82	1057.46
5/10/1973	1973	1280	1280.13	1280.86	1280.93	1281.8	1166.11	1166.72	1166.81	1167.34	1167.59	1176.54	1176.95
5/11/1973	1973	1450	1450.69	1451.92	1452.33	1457.11	1340.8	1344.15	1344.65	1347.57	1348.93	1363.03	1365.3
5/12/1973	1973	1480	1482.04	1484.71	1485.93	1500.08	1388.08	1398.02	1399.5	1408.14	1412.17	1438.65	1445.38
5/13/1973	1973	1390	1392.44	1395.55	1397	1413.96	1378.44	1390.35	1392.12	1402.47	1407.3	1437.47	1445.53
5/14/1973	1973	1300	1303.12	1306.93	1308.79	1330.4	1322.52	1337.71	1339.96	1353.15	1359.32	1395.63	1405.9
5/15/1973	1973	1300	1299.47	1302.6	1304.07	1314.22	1305.77	1317.81	1319.6	1330.06	1334.95	1365.37	1373.52
5/16/1973	1973	1350	1349.33	1352.4	1353.79	1343.92	1335.11	1346.44	1348.12	1357.97	1361.57	1390.65	1398.32
5/17/1973	1973	1420	1419.82	1423.53	1415.21	1384.8	1377.21	1390.96	1393.01	1404.96	1408.55	1442.19	1451.5
5/18/1973	1973	1510	1513.02	1516.94	1477.74	1315.71	1307.61	1313.34	1315.53	1328.33	1328.31	1363.77	1373.74
5/19/1973	1973	1820	1819.44	1819.44	1779.11	1541.23	1524.36	1490.63	1490.23	1487.86	1478.75	1481.43	1479.59
5/20/1973	1973	2090	2090.38	2091.39	2051.62	1712.28	1697.72	1659.6	1625.87	1622.5	1615.26	1626.57	1627.84
5/21/1973	1973	2550	2549.79	2551.37	2513.25	2122.81	2108.8	2061.79	1810.64	1748.76	1740.35	1746.25	1745.56
5/22/1973	1973	2890	2889.58	2890.43	2830.18	2408.26	2393.73	2358.68	2051.38	1972.6	1965.76	1965.71	1964.33
5/23/1973	1973	2430	2437.05	2445.45	2371.65	2000.55	2002.3	2009.65	1567.75	1490.6	1499.55	1558.86	1582.11
5/24/1973	1973	2480	2481.38	2483.64	2386.46	1968	1878.37	1859.07	1375.07	1271.89	1270.61	1271	1275.54
5/25/1973	1973	2420	2420.45	2421.53	2294.8	1972.94	1857.04	1833.25	1303.57	1186.49	1183.38	1157.32	1158.81
5/26/1973	1973	2430	2429.48	2429.53	2302.22	1957.62	1836.35	1808.82	1248.45	1135.25	1130.23	1101.28	1099.57
5/27/1973	1973	2110	2110.98	2112.62	1987.2	1783.99	1646.38	1627.15	1047.86	937	935.93	936.68	939.91
5/28/1973	1973	1560	1563.18	1567.17	1444.07	1372.14	1231.93	1226.44	628.74	526.22	529.52	544.44	554.94
5/29/1973	1973	1520	1522.98	1526.64	1399.41	1169.05	1019.33	1014.83	386.98	282.58	285.46	293.49	303.3
5/30/1973	1973	1530	1532.22	1535.09	1407.41	1050.82	902.26	891.09	332.7	222.11	223.5	222.63	229.96
5/31/1973	1973	1490	1492.19	1495.11	1365.41	999.57	846.91	821.56	293.14	187.39	188.72	188.51	195.71
6/1/1973	1973	1700	1697.16	1698.88	1583.57	1216.59	1047.41	1016.04	486.88	375.77	375.05	363.31	367.12
6/2/1973	1973	1790	1788.32	1791.19	1677.58	1307.69	1139.37	1113.69	588.37	494.21	495.81	493.75	363.81
6/3/1973	1973	1580	1579.01	1581.55	1470.74	1084.68	921.59	895.38	370.84	292.34	293.32	291.39	298.01
6/4/1973	1973	1330	1333.33	1337.28	1227.27	843.39	688.55	670.79	166.2	100.32	103.91	114.1	125.1
6/5/1973	1973	1140	1142.92	1146.42	1036.16	659.38	508.52	510.73	107.84	46.19	48.96	58.33	67.95
6/6/1973	1973	1110	1109.05	1111.64	1000.86	611.11	456.14	466.15	156.64	86.33	87.4	93.88	100.66
6/7/1973	1973	1290	1286.32	1287.06	1171.25	760.48	590.27	591.84	592.07	518.43	512.07	504.7	505.76
6/8/1973	1973	1550	1547.27	1549.02	1431.78	1018.59	814.7	820.89	681.81	600.19	595.7	594.01	492.61
6/9/1973	1973	2070	2065.34	2065.03	1948.64	1473.05	1195.42	1192.2	936.72	847.91	839.6	810.24	702.46
6/10/1973	1973	2480	2475.52	2475.41	2361.12	1895.79	1589.61	1579.27	1113.92	1033.88	1025.93	930.22	823.05
6/11/1973	1973	2540	2537.96	2540.44	2425.61	1939.21	1660	1633.55	894.97	794.27	792.15	691.77	592.64
6/12/1973	1973	2960	2949.48	2942.94	2819.05	2587.8	2275.84	2205.05	1560.33	1420.71	1401.8	1229.81	1102.71
6/13/1973	1973	3310	3300.71	3295.48	3185.33	3115.64	2823.7	2760.93	2182.1	2067.7	2052.24	1877.53	1752.5
6/14/1973	1973	3380	3375.01	3374.36	3277.77	3222.91	2967.49	2925.67	2349.96	2263.77	2256.81	2125.46	2014.6
6/15/1973	1973	3230	3225.33	3225.01	3131.61	2930.96	2711.32	2675.04	2514.56	2447.72	2441.39	2356.94	2301.13
6/16/1973	1973	2760	2760.56	2765.82	2674.54	2474.19	2261.36	2256.6	2236.9	2204.23	2208.26	2182.7	2152.16
6/17/1973	1973	1980	1983.75	1992.39	1908.01	1689.75	1484.71	1486.47	1469.07	1453.88	1464.22	1474.8	1463.76
6/18/1973	1973	1830	1827.62	1830.05	1741.01	1521.26	1294.23	1259.13	1235.3	1196.17	1194.38	1197.9	1174.65
6/19/1973	1973	1540	1541.7	1548.36	1471.75	1265.26	1051.2	1036.95	796.08	767.19	774.47	802.27	801.46
6/20/1973	1973	1400	1401.3	1407.43	1331.59	1144.34	989.3	974.12	597.95	558.38	564.86	535.02	468.91
6/21/1973	1973	1260	1260.27	1265.32	1189.86	1109.5	964.95	944.77	472.86	427.95	432.41	398.19	334.69
6/22/1973	1973	1370	1369.09	1372.87	1291.71	1067.13	915.69	888.73	345.96	291.04	294.15	295.09	305.27
6/23/1973	1973	1670	1669.1	1672.89	1581.74	1220.22	1058.79	1030.88	443.12	384.24	386.36	391.39	401.6
6/24/1973	1973	1880	1878.76	1882.09	1789.74	1368.87	1197.62	1168.06	520.05	458.73	460.19	458.12	445.62
6/25/1973	1973	1930	1928.19	1930.92	1839.23	1370.42	1200.78	1168.45	515.04	415.31	415.65	401.38	408.6
6/26/1973	1973	2540	2536.52	2537.47	2445.78	1960.36	1773.63	1732.15	1022.52	901.71	898.74	860.16	787.28
6/27/1973	1973	2940	2934.76	2933.83	2840.09	2334.47	2151.43	2098.38	1347.48	1216.22	1209.76	1158.08	974.38
6/28/1973	1973	2670	2667.98	2670.48	2584.66	2097.38	1934.22	1892.86	1119.29	1002.67	1002.58	980.37	932.3
6/29/1973	1973	2470	2468.6	2471.77	2380.33	1890.39	1737.76	1696.45	958.33	840.36	840.51	818.03	815.02
6/30/1973	1973	2520	2516.84	2518.14	2422.64	1910.5	1751.56	1700.68	1026.29	892.86	889.53	853.94	845.13
7/1/1973	1973	2180	2180.89	2186.49	2093.4	1599.3	1447.26	1417.08	760.62	643.31	647.98	653.89	559.01
7/2/1973	1973	2130	2128.41	2131.38	2032.81	1551.54	1380.43	1360.18	671.93	544.13	543.9	530.15	538.1
7/3/1973	1973	1950	1948.94	1952.46	1863.21	1405.58	1240.77	1234.08	536.21	423.64	424.46	415.52	425.21
7/4/1973	1973	1680	1663.67	1693.97	1637.26	1204.28	1047.57	1038.12	399.69	286.86	288.14	272.14	279.28
7/5/1973	1973	1620	1593.5	1649.15	1592.64	1161.95	1007.06	999.22	481.03	359.6	360.54	337.57	345.8
7/6/1973	1973	1510	1482.78	1540.67	1485.73	1061.08	901.43	887.1	458.39	332.92	329.44	302.91	308.78
7/7/1973	1973	1360	1333.66	1393.49	1338.07	893.52	701.03	678.99	407.91	287.17	285.43	266.96	275.73
7/8/1973	1973	1400	1373.96	1537.11	1480.87	1028.39	813.63	793.05	445.19	326.72	325.58	316.84	326.6
7/9/1973	1973	1280	1254.24	1636.69	1583.62	1141.09	927.02	907.81	310.15	190.87	191.28	198.12	208.81
7/10/1973	1973	1150	1124.42	1505.06	1452.1	1015.83	818.21	798.88	276.35	156.84	157.61	176.11	187.39
7/11/1973	1973	1060	1034.18	1416.56	1363.45	936.48	750.26	729.73	247.03	139.48	139.77	155.02	165.5
7/12/1973	1973	992	966.32	1383.86	1329.83	908.88	726	704.19	236.59	135.66	136.23	148.81	159.77
7/13/1973	1973	1220	1193.61	1483.38	1427.93	1026	842.37	809.07	495.95	409.98	409.14	398.16	399.75
7/14/1973	1973	1410	1387.92	1572.09	1516.43	1128.62	947.22	920.32	681.16	619.76	621.51	635.58	453.51
7/15/1973	1973	1090	1073.24	1321.88	1270.6	863.9	689.18	696.6	362.11	317.55	323.9	363.2	192.79
7/16/1973	1973	960	937.18	1373.56	1320.45	935.48	758.26	760.73	230.03	150.48	151.77	171.02	181.5
7/17/1973	1973	848	822.3	1255.82	1202.79	852.7	731.79	736.88	275.27	178.26	178.8	202.22	213.11
7/18/1973	1973	752	728.14	1198.48	1144.35	809.14	707.82	711.12	248.39	205.69	205.9	225.83	236.18
7/19/1973	1973	776	756.74	1251.66	1197.29	896.3	791.01	789.37	316.35	327.96	327.38	342.65	351.69
7/20/1973	1973	1020	1006.39	1351.07	1296.68	932.15	859.9	867.3	400.48	419.08	421.77	439.15	240.63
7/21/1973	1973	1080	1067.78	1316.87	1261.72	875.89	826.6	849.9	453.36	473.61	477.07	507.02	322.79
7/22/1973	1973	832	814.88	1127	1072.31	700.19	648.67	667.55	370.36	386.76	388.43	415.08	414.86
7/23/1973	1973	736	723.81	1257.81	1202.48	946	859.89	867.6	424.63	393.55	393.11	411.05	407.33
7/24/1973	1973	557	539.5	1037.23	983.32	980.62	879.19	881.26	468.79	437.63	438.56	460.8	459.36
7/25/1973	1973	505	489.09	926.45	873.89	876.28	777.29	774.24	392.2	364.53	369.63	392.26	392.76
7/26/1973	1973	422	408.09	767.45	718.89	610.28	520.29	518.24	171.2	156.53	160.63	194.26	194.76
7/27/1973	1973	550	531.41	756.98	707.42	469.17	415.08	404.84	230.59	223.81	222.59	240.87	224.83
7/28/1973	1973	460	439.29	579.8	527.76	222.62	174.68	167.73	149.11	162.06	162.58	197.92	184.78
7/29/1973	1973	434	412.42	623.06	567.1	274.83	226.21	228.88	124.35	138.84	139.61	178.11	166.39
7/30/1973	1973	492	470.86	940.9	884.6	588.44	536.43	546.36	175.43	134.54	134.19	163.54	154.97
7/31/1973	1973	577	559.4	937.08	845.71	535.24	490.01	486.45	137.64	101.27	103.98	138.45	133.96
8/1/1973	1973	550	531.34	842.97	806.55	494.69	448.32	444.49	120.63	90.02	92.62	129.67	126.49
8/2/1973	1973	550	527.06	815.31	776.13	494.32	446.8	436.69	150.9	136.84	135.89	158.15	151.73
8/3/1973	1973	486	462.28	579.84	542.39	356.08	316.55	321.41	173.51	189.63	192.1	222.57	137.19
8/4/1973	1973	486	461.82	466.59	426.86	231.36	190.71	209.33	194.09	210.27	211.83	237.09	173.19
8/5/1973	1973	544	522.08	597.42	557.85	309.16	268.15	288.03	140.99	158.27	161.34	188.98	125.94
8/6/1973	1973	626	606.94	918.12	878.47	581.77	529.4	546.58	139.43	125.09	127.88	150.19	127.67
8/7/1973	1973	612	588.87	898.93	858.65	555.58	494.62	493.62	120.7	100.87	100.56	104.16	91.14
8/8/1973	1973	591	564.8	865.78	825.45	521.89	460.74	458.39	85.42	75.29	74.83	72.76	81.5
8/9/1973	1973	598	572.57	856.3	815.82	522.62	473.9	466.4	129.26	138.13	137.2	129.98	117.94
8/10/1973	1973	557	532.4	657.02	617.04	350.63	309.95	307.52	141.98	156.38	157.11	157.53	144.24
8/11/1973	1973	505	480.29	487.19	447.15	210.95	172	170.02	151.4	165.32	164.83	167.21	42.56
8/12/1973	1973	440	414.97	726.14	684.91	419.54	370.82	366.31	109.46	122.06	120.94	125.45	59.76
8/13/1973	1973	453	427.58	1209.31	1168.85	862.71	783.01	774.56	171.42	144.32	143.42	141.28	49.27
8/14/1973	1973	374	348.18	1148.49	1107.79	790.88	710.2	699.8	131.38	100.59	98.9	92.1	63.78
8/15/1973	1973	330	304.5	1118.16	1077.66	763.01	690.14	679.33	113.14	82.74	81.69	76.88	50.64
8/16/1973	1973	310	284.39	1081.94	1041.37	709.97	660.83	649.49	93.22	89.35	88.09	77.29	50.68
8/17/1973	1973	336	310.67	811.52	761.11	401.67	353.21	350.25	65.18	75.51	75.8	69.57	42.89
8/18/1973	1973	342	316.51	584.18	525.68	114.1	65.25	67.48	53.3	63.93	62.9	59.18	31.97
8/19/1973	1973	295	269.6	839.29	784.24	398.31	338.21	334.98	127.14	133.89	131.05	126.94	96.7
8/20/1973	1973	230	204.26	1173.66	1122	768.66	674.19	680.19	111.82	59.38	58.84	62.8	34.74
8/21/1973	1973	244	218.23	1174.6	1123.93	785.4	689.86	690.73	107.34	53.78	54.2	55.9	27.76
8/22/1973	1973	285	259.16	1182.46	1130.75	787.75	703.04	703.57	95.14	52.29	51.57	49.65	56.79
8/23/1973	1973	295	269.33	1146.81	1096.2	753.36	696.06	700.41	62.1	38.97	38.58	37.19	22.38
8/24/1973	1973	310	285.06	798.31	749.13	426.32	372.8	388.69	42.9	25.84	26.89	32.15	11.73
8/25/1973	1973	295	270.35	442.85	392.25	118.53	65.28	79.72	60.42	68.36	67.01	68.79	36.04
8/26/1973	1973	226	200.99	703.12	651.3	360.14	297.02	309.74	116.18	124.62	123.57	129.12	85.19
8/27/1973	1973	178	152.31	1048.77	997.15	669.19	592.84	604.11	100.78	62.57	63.14	72.6	39.72
8/28/1973	1973	136	110.31	977.77	927.15	606.19	537.84	552.11	90.78	51.57	52.14	61.6	48.72
8/29/1973	1973	117	91.39	916.94	866.37	540.97	507.83	517.49	106.22	69.35	70.09	76.29	63.68
8/30/1973	1973	120	94.56	882.28	831.8	508.54	493.79	504.25	80.1	66.93	68.99	74.68	62.61
8/31/1973	1973	120	95.07	622.34	574.18	295.5	281.02	291	46.22	43.24	45.32	59.75	25.38
9/1/1973	1973	105	79.91	280.01	230.74	78.94	65.06	68.25	49.36	60.68	62.45	79.38	43.9
9/2/1973	1973	103	83.12	276.44	227.3	86.94	61.58	67.78	49.04	62.25	64.42	84.27	49.47
9/3/1973	1973	112	97.27	592.68	541.03	314.76	242.31	257.35	108.99	118.59	120.08	133.13	96.51
9/4/1973	1973	98	87.63	904.43	854	556.24	486.68	506.49	105.4	75.53	76.74	92.1	56.69
9/5/1973	1973	73	63.64	870.45	820.02	515.33	455.79	475.65	95.56	64.73	66.95	84.4	49.02
9/6/1973	1973	54	43.6	809.37	758.92	459.98	435.35	454.03	93.92	62.94	65.09	81.2	45.7
9/7/1973	1973	58	49.15	502.51	453.39	240.27	215.99	234.36	37.65	19.01	22.25	42.41	8.01
9/8/1973	1973	47	36.25	109.64	62.98	64.58	40.09	56.05	57.67	64.2	64.65	75.53	41.85
9/9/1973	1973	42	32.14	137.42	89.69	72.54	44.78	55.2	56.75	65.82	66.05	78.93	44.9
9/10/1973	1973	43	29.53	194.22	146.73	115.28	44.47	52.8	54.63	65.35	66.36	81.81	49.06
9/11/1973	1973	75	62.62	192.47	142.63	154.73	84.59	106.22	108.84	124.17	127.33	150.74	21.58
9/12/1973	1973	139	130.29	235.99	188.74	219.39	166.79	201.45	0	50.03	69.41	169.81	11.55
9/13/1973	1973	142	133.8	161.04	116.09	150.28	135.93	173.08	0	17.53	22.72	55.89	10.07
9/14/1973	1973	154	143.65	163.59	115.36	135.61	117.99	144.64	0	17.79	23.11	60.85	8.12
9/15/1973	1973	150	140.73	156.82	108.23	135.95	126.96	157.86	0	17.53	23.72	60.89	7.22
9/16/1973	1973	150	138.11	147.83	106.68	120.27	110.89	132.06	19.31	29.49	33.65	61.43	7.54
9/17/1973	1973	112	98.63	140.43	102	120.24	111.68	133.49	45.4	42.53	45.74	69.1	15.69
9/18/1973	1973	71	56.4	98.02	61.05	84.64	80.97	106.54	0	0	9.83	59.18	6.89
9/19/1973	1973	33	23	83.2	49.99	70.83	66.19	89.83	0	0	9.83	59.18	6.64
9/20/1973	1973	12	15	80.2	49.99	70.83	65.19	87.83	0	0	9.83	59.18	6.1
9/21/1973	1973	12	13.98	42.08	14.26	27.97	29.81	47.44	21.87	29.24	33.16	50.54	52.97
9/22/1973	1973	12	14.12	38.38	13.64	28.36	33.55	51.88	44.42	53.4	57.6	76.31	83.3
9/23/1973	1973	12	14.01	33.15	13.35	27.31	32.24	46.04	47.5	56.02	60	77.71	84.35
9/24/1973	1973	11	13.05	31.23	12.45	26.66	31.67	41.66	43.14	51.81	55.87	73.91	80.67
9/25/1973	1973	9.6	11.69	29.91	11.16	25.64	30.75	40.93	42.44	51.29	55.42	73.83	80.72
9/26/1973	1973	8	10.15	60.43	19.71	34.62	39.88	50.34	51.9	61	65.25	84.21	91.29
9/27/1973	1973	8	10.25	78.64	19.98	35.58	41.08	52.03	53.66	63.18	65.63	85.5	92.91
9/28/1973	1973	8	10.86	81.9	23.6	43.42	50.41	64.33	66.4	78.49	84.15	94.59	101.92
9/29/1973	1973	15	17.98	89.14	28.91	49.55	56.83	71.32	73.48	86.07	91.96	88.48	96.2
9/30/1973	1973	22	24.75	93.67	35.31	54.37	61.1	74.49	76.48	88.11	93.55	78.99	85.97
10/1/1973	1973	76	70.51	105.18	44.67	47.07	53.21	65.44	67.25	77.87	81.84	62.79	71.07
10/2/1973	1973	125	110.21	113.56	63.88	59.2	64.61	75.37	76.97	86.33	90.7	68.91	76.2
10/3/1973	1973	115	100.05	102.93	51.15	65.36	70.37	80.36	81.84	90.51	94.57	71.31	78.07
10/4/1973	1973	112	99.17	102.17	39.46	54.49	59.79	70.35	71.92	81.09	84.38	69.2	76.35
10/5/1973	1973	92	78.35	80.49	81.29	90.66	93.96	100.54	101.52	107.23	108.9	85.26	89.71
10/6/1973	1973	86	72.38	74.54	75.36	84.92	88.29	95	96	101.83	103.55	80.16	84.7
10/7/1973	1973	80	64.6	66.99	67.94	79.01	82.91	90.68	91.84	98.59	100.75	80.34	85.6
10/8/1973	1973	78	61.65	64.1	65.09	76.53	80.57	88.6	89.8	96.78	99.05	79.14	84.58
10/9/1973	1973	75	58.7	61.22	62.23	74.05	78.22	86.52	87.76	94.97	97.34	77.93	83.55
10/10/1973	1973	86	70.26	72.3	73.05	81.79	84.87	91	91.91	97.25	98.74	75.26	79.42
10/11/1973	1973	92	76	77.76	78.35	85.26	87.7	92.55	93.27	97.49	98.46	72.58	75.87
10/12/1973	1973	98	82.18	84.13	84.83	93	95.88	101.62	102.47	107.46	108.79	81.57	85.45
10/13/1973	1973	88	72.42	74.54	75.39	85.26	88.74	95.68	96.71	102.74	104.56	79.58	84.28
10/14/1973	1973	80	64.47	66.63	67.51	77.7	81.29	88.45	89.51	95.73	97.64	73.08	77.92
10/15/1973	1973	86	70.42	72.42	73.26	83.08	86.55	93.44	94.47	100.46	102.26	77.21	81.88
10/16/1973	1973	92	77.38	79.35	80.17	89.73	93.11	99.83	100.83	106.67	108.4	83.01	87.56
10/17/1973	1973	92	73.42	75.42	76.26	86.08	89.55	96.44	97.47	103.46	105.26	80.21	84.88
10/18/1973	1973	88	66.34	68.27	69.07	78.39	81.67	88.22	89.19	94.87	96.53	70.82	75.25
10/19/1973	1973	86	63.9	65.35	65.89	72.12	74.32	78.7	79.35	83.15	83.93	100.15	103.11
10/20/1973	1973	80	58.16	59.9	60.59	68.65	71.49	77.15	77.99	82.9	84.2	102.83	106.66
10/21/1973	1973	78	56.28	58.14	58.9	67.78	70.91	77.14	78.07	83.48	85.02	104.72	108.94
10/22/1973	1973	76	54.2	55.87	56.59	64.9	67.84	73.68	74.54	79.62	80.99	99.96	103.91
10/23/1973	1973	78	62.1	63.67	64.32	71.94	74.63	79.99	80.78	85.43	86.61	104.66	108.29
10/24/1973	1973	71	55.05	56.57	57.2	64.51	67.09	72.22	72.98	77.44	78.53	96.17	99.64
10/25/1973	1973	75	59.05	60.46	61.08	68.33	70.89	75.98	76.74	81.16	82.23	99.8	103.24
10/26/1973	1973	68	52.18	129.44	130.15	63.36	66.26	72.03	72.89	77.9	79.24	98.08	101.98
10/27/1973	1973	71	55.9	175.86	176.4	65.66	67.87	72.27	72.93	76.75	77.53	93.8	96.77
10/28/1973	1973	68	50.73	208.51	208.94	64.01	65.8	69.36	69.88	72.98	73.42	88.11	90.52
10/29/1973	1973	70	51.82	203.69	204.18	59.88	61.89	65.89	66.49	69.96	70.59	86.1	88.81
10/30/1973	1973	82	64.73	216.51	216.94	72.01	73.8	77.36	77.88	80.98	81.42	96.11	98.52
10/31/1973	1973	82	65.82	146.69	147.18	96.88	98.89	102.89	103.49	106.96	107.59	123.1	125.81
11/1/1973	1974	78	64.69	66.48	67.48	79.17	83.29	91.5	92.72	99.86	103.19	126.2	131.76
11/2/1973	1974	78	65.1	66.26	66.91	74.51	77.19	82.53	83.32	87.96	90.12	107.74	111.35
11/3/1973	1974	54	42.14	43.35	44.03	51.95	54.74	60.29	61.12	65.95	68.21	86.23	90
11/4/1973	1974	54	42.22	43.52	44.25	52.73	55.72	61.68	62.56	67.74	70.15	88.93	92.96
11/5/1973	1974	66	54.5	56.1	57	67.43	71.11	78.43	79.52	85.89	88.86	81.21	86.17
11/6/1973	1974	136	124.07	125.2	125.84	133.25	135.86	141.07	141.84	146.36	148.48	106.84	110.36
11/7/1973	1974	198	185.58	186.19	186.54	190.55	191.96	194.78	195.2	197.65	198.79	152.67	154.58
11/8/1973	1974	226	213.99	215.04	215.62	214.47	216.88	221.69	222.4	226.58	228.53	186.14	189.4
11/9/1973	1974	212	200.45	201.99	202.85	187.91	191.45	198.51	199.56	205.7	208.56	171.41	176.19
11/10/1973	1974	198	186.38	187.84	188.66	173.21	176.58	183.29	184.28	190.11	192.83	183.02	187.56
11/11/1973	1974	190	178.34	179.77	180.56	164.86	168.14	174.67	175.64	181.32	183.97	173.82	178.24
11/12/1973	1974	190	179.3	180.69	181.47	165.51	168.7	175.06	176	181.52	184.1	173.62	177.92
11/13/1973	1974	194	183.24	184.56	185.3	168.9	171.94	177.98	178.88	184.13	186.59	175.53	179.62
11/14/1973	1974	194	182.17	183.41	184.11	167.21	170.06	175.76	176.6	181.55	183.86	172.13	175.98
11/15/1973	1974	178	167.28	168.64	169.4	153.25	156.38	162.6	163.52	168.93	171.45	160.72	164.94
11/16/1973	1974	164	152.1	153.28	153.94	161.6	164.3	169.68	170.48	175.16	177.34	165.04	168.68
11/17/1973	1974	171	158.93	159.92	160.48	166.94	169.22	173.76	174.44	178.39	180.23	166.35	169.42
11/18/1973	1974	114	103.35	104.78	105.59	114.95	118.25	124.82	125.8	131.51	134.18	134.12	138.57
11/19/1973	1974	61	49.6	51.31	52.26	63.39	67.31	75.12	76.28	83.07	86.24	108.5	113.79
11/20/1973	1974	47	35.31	36.71	37.49	46.6	49.81	56.21	57.16	62.72	65.32	84.92	89.25
11/21/1973	1974	33	21.44	22.97	23.83	33.82	37.34	44.36	45.4	51.5	54.35	75.11	79.86
11/22/1973	1974	50	38.18	39.43	40.13	48.29	51.17	56.91	57.76	62.74	65.07	83.43	87.31
11/23/1973	1974	48	36.12	37.32	37.99	45.77	48.52	53.99	54.8	59.55	61.77	79.63	83.34
11/24/1973	1974	47	35.1	36.28	36.94	44.6	47.3	52.68	53.48	58.16	60.34	78.04	81.68
11/25/1973	1974	58	46.95	47.96	48.53	55.12	57.44	62.07	62.76	66.78	68.66	84.95	88.08
11/26/1973	1974	55	43.03	44.13	44.74	51.9	54.43	59.45	60.2	64.57	66.61	83.64	87.04
11/27/1973	1974	48	36.15	37.37	38.06	46.03	48.85	54.45	55.28	60.15	62.42	80.53	84.32
11/28/1973	1974	47	36.1	37.26	37.91	45.51	48.19	53.53	54.32	58.96	61.12	78.74	82.35
11/29/1973	1974	49	37.01	38.09	38.7	45.73	48.21	53.15	53.88	58.17	60.18	77.04	80.38
11/30/1973	1974	48	36.1	37.26	37.91	45.51	48.19	53.53	54.32	58.96	61.12	78.74	82.35
12/1/1973	1974	47	35.25	36.58	37.32	45.99	49.05	55.14	56.04	61.33	63.8	81.53	85.65
12/2/1973	1974	47	35.36	36.8	37.61	47.03	50.36	56.98	57.96	63.71	66.4	85.13	89.61
12/3/1973	1974	46	35.33	36.75	37.54	46.77	50.03	56.52	57.48	63.12	65.75	84.23	88.62
12/4/1973	1974	46	35.3	36.69	37.47	46.51	49.7	56.06	57	62.52	65.1	83.33	87.63
12/5/1973	1974	55	44.17	45.41	46.11	54.21	57.06	62.75	63.6	68.54	70.85	87.84	91.69
12/6/1973	1974	55	44.07	45.2	45.84	53.25	55.86	61.07	61.84	66.36	68.47	84.54	88.07
12/7/1973	1974	50	40.2	41.49	42.2	50.55	53.5	59.37	60.24	65.34	67.72	85.04	89.01
12/8/1973	1974	68	57.02	58.11	58.72	65.81	68.32	73.3	74.04	78.37	80.39	96.05	99.42
12/9/1973	1974	68	57.29	58.65	59.42	68.34	71.48	77.75	78.68	84.12	86.67	104.73	108.97
12/10/1973	1974	60	49.33	50.75	51.54	60.77	64.03	70.52	71.48	77.12	79.75	98.23	102.62
12/11/1973	1974	60	50.29	51.67	52.44	61.43	64.59	70.9	71.84	77.32	79.88	98.03	102.3
12/12/1973	1974	55	44.32	45.73	46.52	55.69	58.92	65.36	66.32	71.92	74.53	92.93	97.29
12/13/1973	1974	55	44.32	45.73	46.52	55.69	58.92	65.36	66.32	71.92	74.53	92.93	97.29
12/14/1973	1974	54	44.32	45.73	46.52	55.69	58.92	65.36	66.32	71.92	74.53	92.93	97.29
12/15/1973	1974	47	36.35	37.78	38.59	47.95	51.25	57.82	58.8	64.51	67.18	85.83	90.28
12/16/1973	1974	53	43.2	44.49	45.2	53.55	56.5	62.37	63.24	68.34	70.72	88.04	92.01
12/17/1973	1974	51	40.48	42.05	42.93	53.17	29.78	36.97	38.04	44.29	47.21	67.02	71.89
12/18/1973	1974	50	40.55	42.2	43.12	53.86	16.65	24.2	25.32	31.88	34.94	55.41	60.52
12/19/1973	1974	46	34.9	35.85	36.38	42.59	6.79	11.15	11.8	15.59	17.36	31.86	34.81
12/20/1973	1974	45	35.01	36.09	36.7	43.73	0.21	5.14	5.88	10.17	12.18	27.75	31.09
12/21/1973	1974	46	35.21	36.5	37.23	45.64	10.61	16.52	17.4	22.54	24.94	42.34	46.34
12/22/1973	1974	46	35.21	36.5	37.23	45.64	10.61	16.52	17.4	22.54	24.94	42.34	46.34
12/23/1973	1974	45	35.21	36.5	37.23	45.64	10.61	16.52	17.4	22.54	24.94	42.34	46.34
12/24/1973	1974	46	35.19	36.45	37.15	45.38	10.28	16.06	16.92	21.94	24.29	41.44	45.35
12/25/1973	1974	44	34.19	35.45	36.15	44.38	10.28	16.06	16.92	21.94	24.29	41.44	45.35
12/26/1973	1974	45	34.14	35.35	36.03	43.95	9.74	15.29	16.12	20.95	23.2	39.94	43.7
12/27/1973	1974	44	33.9	34.85	35.38	41.59	6.79	11.15	11.8	15.59	17.36	31.86	34.81
12/28/1973	1974	46	36.05	37.17	37.79	45.07	10.64	15.76	16.52	20.96	23.04	38.95	42.41
12/29/1973	1974	46	34.98	36.02	36.6	43.38	8.77	13.53	14.24	18.38	20.31	35.55	38.77
12/30/1973	1974	46	35.65	36.35	36.74	41.27	5.87	9.05	9.52	12.29	13.58	25.85	1.73
12/31/1973	1974	46	34.59	35.21	35.56	39.63	26.07	28.93	29.36	31.84	33	44.68	46.61
1/1/1974	1974	46	35.34	35.71	35.92	38.3	39.14	40.82	41.07	42.53	43.21	52.94	54.08
1/2/1974	1974	45	33.45	33.93	34.2	37.35	38.45	40.66	40.99	42.91	43.8	54.54	56.03
1/3/1974	1974	45	34.43	34.88	35.13	38.09	39.13	41.2	41.51	43.31	44.15	54.64	56.04
1/4/1974	1974	40	28.57	29.18	29.52	33.48	34.88	37.66	38.07	40.49	41.62	53.43	55.31
1/5/1974	1974	40	27.75	28.55	29	34.22	36.06	39.73	40.27	43.46	44.94	58.42	60.9
1/6/1974	1974	40	28.72	29.48	29.9	34.87	36.62	40.11	40.63	43.66	45.08	58.22	60.58
1/7/1974	1974	40	27.65	28.35	28.74	33.26	34.86	38.04	38.51	41.27	42.56	55.12	57.28
1/8/1974	1974	40	28.72	29.48	29.9	34.87	36.62	40.11	40.63	43.66	45.08	58.22	60.58
1/9/1974	1974	40	27.78	28.61	29.07	34.48	36.39	40.19	40.75	44.05	45.59	59.32	61.89
1/10/1974	1974	40	28.77	29.59	30.05	35.39	37.28	41.03	41.59	44.85	46.38	60.02	62.56
1/11/1974	1974	40	28.79	29.63	30.1	35.57	37.5	41.34	41.91	45.25	46.81	60.62	63.22
1/12/1974	1974	40	28.72	29.48	29.9	34.87	36.62	40.11	40.63	43.66	45.08	58.22	60.58
1/13/1974	1974	42	30.73	31.5	31.93	36.96	38.73	42.27	42.79	45.86	47.3	60.52	62.91
1/14/1974	1974	42	30.87	31.8	32.31	38.35	40.48	44.72	45.35	49.04	50.76	65.31	68.18
1/15/1974	1974	45	34.92	35.89	36.44	42.79	45.03	49.49	50.15	54.03	55.84	70.81	73.83
1/16/1974	1974	45	35.04	36.15	36.77	44.01	46.56	51.64	52.39	56.81	58.87	75	78.44
1/17/1974	1974	42	32.07	33.21	33.85	41.27	43.88	49.1	49.87	54.4	56.52	72.9	76.43
1/18/1974	1974	42	32.71	34.54	35.56	47.45	51.64	59.99	61.23	68.49	71.88	94.16	99.81
1/19/1974	1974	42	32.74	34.59	35.63	47.71	51.97	60.45	61.71	69.09	72.53	95.05	100.8
1/20/1974	1974	40	30.79	32.69	33.75	46.14	50.52	59.22	60.51	68.08	71.62	94.55	100.44
1/21/1974	1974	40	30.44	31.98	32.83	42.84	46.36	53.39	54.43	60.54	63.39	83.17	87.93
1/22/1974	1974	40	30.13	31.34	32.01	39.88	42.65	48.17	48.99	53.79	56.03	72.99	76.73
1/23/1974	1974	35	25.11	26.28	26.94	34.62	37.32	42.71	43.51	48.2	50.38	67.1	70.74
1/24/1974	1974	35	25.08	26.23	26.87	34.35	36.99	42.25	43.03	47.6	49.74	66.2	69.76
1/25/1974	1974	30	19.16	20.4	21.09	29.14	31.98	37.63	38.47	43.39	45.68	62.89	66.72
1/26/1974	1974	30	20.12	21.32	21.99	29.79	32.54	38.02	38.83	43.59	45.82	62.69	66.4
1/27/1974	1974	30	20.25	21.58	22.33	31.01	34.07	40.17	41.07	46.37	48.85	66.89	71.01
1/28/1974	1974	30	19.16	20.4	21.09	29.14	31.98	37.63	38.47	43.39	45.68	62.89	66.72
1/29/1974	1974	35	25.13	26.34	27.01	34.88	37.65	43.17	43.99	48.79	51.03	67.99	71.73
1/30/1974	1974	35	25.08	26.23	26.87	34.35	36.99	42.25	43.03	47.6	49.74	66.2	69.76
1/31/1974	1974	35	25.05	26.17	26.8	34.09	36.67	41.79	42.55	47	49.09	65.3	68.77
2/1/1974	1974	35	25.04	26.15	26.77	34	36.54	41.62	42.37	46.78	48.85	64.88	68.31
2/2/1974	1974	35	25.04	26.15	26.77	34	36.54	41.62	42.37	46.78	48.85	64.88	68.31
2/3/1974	1974	35	25.06	26.19	26.82	34.17	36.76	41.93	42.69	47.18	49.28	65.48	68.97
2/4/1974	1974	30	19.11	20.3	20.96	28.69	31.42	36.85	37.65	42.37	44.58	61.27	64.95
2/5/1974	1974	30	20.13	21.34	22.01	29.87	32.64	38.16	38.97	43.77	46.01	62.87	66.61
2/6/1974	1974	40	30	31.06	31.65	38.56	41	45.85	46.57	50.79	52.76	68.38	71.67
2/7/1974	1974	40	31.58	35.38	37.51	62.31	71.06	88.48	91.06	106.2	113.27	10.12	16.58
2/8/1974	1974	45	34.84	35.74	36.24	42.08	44.14	48.24	48.85	52.42	54.08	68.29	71.07
2/9/1974	1974	45	35.02	36.11	36.72	43.82	46.33	51.31	52.05	56.39	58.41	74.28	77.65
2/10/1974	1974	45	34.21	35.51	36.23	44.65	47.62	53.54	54.41	59.56	61.96	79.57	83.57
2/11/1974	1974	50	40.03	41.13	41.75	48.91	51.44	56.47	57.21	61.59	63.63	79.58	82.98
2/12/1974	1974	50	40.05	41.17	41.79	49.08	51.65	56.77	57.53	61.98	64.06	80.18	83.64
2/13/1974	1974	55	44.01	45.09	45.7	52.73	55.22	60.16	60.89	65.19	67.2	82.98	86.32
2/14/1974	1974	55	44.96	45.98	46.55	53.21	55.56	60.24	60.93	65	66.9	82.18	85.35
2/15/1974	1974	60	49.94	50.94	51.51	58.04	60.34	64.93	65.61	69.6	71.47	86.58	89.69
2/16/1974	1974	60	48.95	49.96	50.53	57.13	59.45	64.09	64.77	68.8	70.68	85.88	89.02
2/17/1974	1974	60	49.91	50.89	51.43	57.78	60.02	64.47	65.13	69.01	70.82	85.68	88.7
2/18/1974	1974	60	49.94	50.94	51.51	58.04	60.34	64.93	65.61	69.6	71.47	86.58	89.69
2/19/1974	1974	62	50.98	52.02	52.6	59.39	61.78	66.55	67.25	71.4	73.33	88.78	92.01
2/20/1974	1974	66	55.91	56.87	57.41	63.69	65.91	70.32	70.97	74.81	76.6	91.39	94.37
2/21/1974	1974	70	59.8	60.64	61.12	66.65	68.59	72.48	73.05	76.43	78	91.79	94.42
2/22/1974	1974	63	51.84	52.74	53.24	59.08	61.14	65.24	65.85	69.42	71.08	85.29	88.07
2/23/1974	1974	68	57.69	58.42	58.83	63.6	65.28	68.63	69.13	72.04	73.41	86.2	88.47
2/24/1974	1974	66	54.64	55.33	55.71	60.17	61.74	64.87	65.33	68.05	69.32	81.7	83.82
2/25/1974	1974	63	52.79	53.63	54.09	59.56	61.49	65.32	65.89	69.23	70.79	84.49	87.09
2/26/1974	1974	64	52.83	53.72	54.22	59.99	62.03	66.09	66.69	70.22	71.87	85.99	88.74
2/27/1974	1974	64	53.82	54.68	55.17	60.83	62.82	66.8	67.39	70.84	72.46	86.42	63.01
2/28/1974	1974	66	54.79	55.63	56.09	61.56	63.49	67.32	67.89	71.23	72.79	86.49	89.09
3/1/1974	1974	70	58.78	59.62	60.09	65.52	67.44	71.26	71.83	75.15	76.7	89.88	92.46
3/2/1974	1974	82	70.65	71.34	71.72	76.22	77.8	80.96	81.43	84.17	85.46	97.38	99.52
3/3/1974	1974	76	65.72	66.49	66.92	71.91	73.68	77.19	77.71	80.76	82.19	94.78	97.16
3/4/1974	1974	64	52.87	53.79	54.3	60.31	62.43	66.64	67.27	70.94	72.65	86.57	89.43
3/5/1974	1974	54	45.09	46.25	46.91	54.48	57.16	62.48	63.27	67.9	70.06	86.06	89.66
3/6/1974	1974	64	54.22	55.52	56.24	64.7	67.69	73.63	74.51	79.68	82.09	99.25	103.27
3/7/1974	1974	70	59.72	60.49	60.92	65.91	67.68	71.19	71.71	74.76	76.19	88.78	91.16
3/8/1974	1974	71	59.7	60.45	60.87	65.74	67.46	70.88	71.39	74.36	75.75	88.18	90.5
3/9/1974	1974	68	56.25	56.51	56.66	58.39	59	60.21	60.39	61.44	61.93	70.21	71.03
3/10/1974	1974	71	59.55	60.13	60.46	64.26	65.6	68.27	68.67	70.99	72.08	83.09	84.9
3/11/1974	1974	71	59.21	60.5	61.22	69.62	72.58	78.48	79.35	84.48	86.87	67.95	71.94
3/12/1974	1974	82	71.16	72.39	73.07	81.09	83.92	89.56	90.39	95.29	97.57	33.15	36.96
3/13/1974	1974	82	70.07	71.2	71.83	79.22	81.83	87.02	87.79	92.3	94.41	29.16	32.67
3/14/1974	1974	82	71.04	72.14	72.76	79.96	82.5	87.56	88.31	92.71	94.76	29.26	32.68
3/15/1974	1974	84	72	73.07	73.66	80.61	83.07	87.95	88.67	92.91	94.9	29.06	32.37
3/16/1974	1974	82	70.67	71.37	71.77	76.39	78.02	81.27	81.75	84.57	85.89	57.98	60.18
3/17/1974	1974	84	71.68	72.39	72.8	77.48	79.13	82.42	82.91	85.77	87.11	59.28	61.51
3/18/1974	1974	96	84.29	84.59	84.76	86.74	87.43	88.82	89.03	90.24	90.8	87.41	88.35
3/19/1974	1974	96	84.69	85.42	85.83	90.6	92.28	95.64	96.13	99.05	100.41	112.7	110.57
3/20/1974	1974	90	79.28	80.64	81.4	90.26	82.39	88.61	89.54	94.95	97.47	115.16	25.98
3/21/1974	1974	90	79	80.06	80.65	87.56	78	82.85	83.58	87.79	89.77	104.88	14.77
3/22/1974	1974	108	96.94	97.94	98.51	87.04	77.34	81.93	82.62	86.6	88.47	103.09	12.79
3/23/1974	1974	98	87.15	88.36	89.05	71.99	62.79	68.37	69.2	74.05	76.31	92.79	2.97
3/24/1974	1974	100	90.12	91.32	91.99	74.78	65.53	71	71.82	76.57	78.8	95.07	5.38
3/25/1974	1974	136	124.79	125.63	126.1	106.56	95.49	99.32	99.89	103.23	104.79	118	27.19
3/26/1974	1974	144	132.91	133.89	134.43	115.78	83.02	87.47	88.14	92.01	93.82	108.19	17.8
3/27/1974	1974	133	123.18	124.43	125.13	108.28	62.15	67.88	68.73	73.7	76.03	92.78	2.97
3/28/1974	1974	133	123	124.06	124.65	113.56	67	71.85	72.58	76.79	78.77	93.88	3.77
3/29/1974	1974	133	121.66	122.36	122.76	127.34	97.96	101.18	101.65	104.45	105.76	117.8	26.58
3/30/1974	1974	128	114.29	114.59	114.76	116.74	86.43	81.82	82.03	83.24	83.8	92.41	93.35
3/31/1974	1974	130	115.96	116.97	117.54	124.18	95.52	100.18	100.87	104.92	106.81	121.56	124.72
4/1/1974	1974	130	115.01	116.09	116.69	114.72	73.2	78.13	78.86	83.15	85.16	101.11	104.45
4/2/1974	1974	130	116.28	117.63	118.39	97.24	56.37	62.58	63.5	68.91	71.43	89.79	94
4/3/1974	1974	136	123.34	124.76	125.56	113.85	73.13	79.66	80.62	86.3	88.95	107.89	112.31
4/4/1974	1974	128	117.07	118.2	118.84	126.24	84.85	90.05	90.82	95.34	97.45	113.91	117.43
4/5/1974	1974	115	103.74	104.53	104.97	110.11	67.92	71.53	72.06	75.2	76.66	90.13	92.57
4/6/1974	1974	112	100.7	101.43	101.85	106.67	64.37	67.76	68.26	71.21	72.58	85.63	87.92
4/7/1974	1974	98	87.56	88.15	88.49	92.36	76.73	79.46	79.86	82.23	83.34	95.14	96.98
4/8/1974	1974	78	68.53	70.16	71.07	53.68	57.42	64.88	39.99	46.46	49.49	70.18	75.22
4/9/1974	1974	73	62.4	63.9	64.73	34.46	37.89	44.73	11.75	17.69	20.46	39.99	44.61
4/10/1974	1974	75	63.96	64.98	65.55	37.2	39.54	44.21	11.9	15.96	17.86	33.31	36.48
4/11/1974	1974	75	63.86	64.77	65.28	41.24	43.34	47.52	23.14	26.78	28.48	43.02	45.85
4/12/1974	1974	78	66.82	67.7	68.19	51.89	53.9	57.91	24.5	27.98	29.61	43.82	46.54
4/13/1974	1974	84	72.99	74.05	74.65	41.54	43.98	48.82	27.54	31.75	33.72	49.51	52.79
4/14/1974	1974	75	63.07	64.2	64.84	32.24	34.85	40.05	28.82	33.34	35.45	51.91	50.43
4/15/1974	1974	75	62.97	64	64.57	39.28	41.65	46.36	27.06	31.16	33.07	48.61	43.8
4/16/1974	1974	64	53.03	54.13	54.74	29.89	32.41	37.44	18.18	22.55	24.59	40.71	36.11
4/17/1974	1974	68	55.96	56.98	57.55	32.2	34.54	39.21	21.9	25.96	27.86	43.31	38.48
4/18/1974	1974	73	59.89	60.83	61.36	35.5	37.67	41.98	26.62	30.37	32.13	46.92	41.84
4/19/1974	1974	82	65.7	66.45	66.87	31.76	33.48	36.91	18.42	21.4	22.8	35.93	23.25
4/20/1974	1974	92	74.89	75.83	76.36	42.5	44.67	48.98	22.62	26.37	28.13	42.92	30.84
4/21/1974	1974	92	74.68	75.4	75.8	40.5	42.15	45.45	18.94	21.81	23.15	36.03	23.27
4/22/1974	1974	91	73.65	74.34	74.73	39.24	40.83	43.99	18.46	21.21	22.5	35.13	22.28
4/23/1974	1974	90	69.69	70.42	70.82	35.58	37.26	40.61	15.1	18.01	19.36	32.33	19.59
4/24/1974	1974	115	91.54	92.12	92.44	56.19	57.51	60.15	26.54	28.83	29.9	41.54	28.33
4/25/1974	1974	160	131.4	131.82	132.05	94.8	95.77	97.69	32.98	34.66	34.44	44.75	31.06
4/26/1974	1974	203	176.39	176.8	177.03	132.71	133.66	135.54	30.82	32.46	32.22	42.45	34.73
4/27/1974	1974	252	225.28	225.57	225.74	164.67	165.35	166.7	31.9	33.08	32.63	41.86	34.77
4/28/1974	1974	266	239.5	240.04	240.34	166.84	168.08	170.54	23.9	26.04	26.04	37.34	31.01
4/29/1974	1974	280	258.67	259.37	259.77	175.38	145.01	148.25	20.74	23.55	22.87	7.65	1.63
4/30/1974	1974	275	256.84	257.73	258.24	178.06	130.12	126.21	14.82	18.38	19.04	33.42	28.19
5/1/1974	1974	266	247.28	247.57	232.73	143.64	97.31	98.65	14.85	16.02	15.56	25.98	25.89
5/2/1974	1974	280	259.18	259.38	226.49	113.77	67.22	68.12	45.25	46.03	45.4	57.98	57.59
5/3/1974	1974	386	366.11	366.23	325.3	166.07	116.35	116.89	90.97	91.44	89.67	72.59	71.96
5/4/1974	1974	460	438.29	462.61	451.78	253.81	199.53	200.96	117.17	118.41	115.99	71.58	72.54
5/5/1974	1974	518	491.08	518.16	518.2	313.72	253.91	254.28	151.33	151.65	148.8	102.39	102.64
5/6/1974	1974	626	614.18	624.36	624.47	347.68	286.11	286.97	159.09	159.83	157.18	102.68	92.26
5/7/1974	1974	760	758.52	762.17	762.48	433.08	372.35	359.88	144.26	146.46	144.48	90.13	65.85
5/8/1974	1974	904	901.3	902.45	902.03	495.15	431.42	406.99	274.48	271.5	267.11	201.57	173.25
5/9/1974	1974	1240	1235.38	1234.2	1225.64	800.5	648.1	609.36	562.46	551.39	542.21	459.18	435.56
5/10/1974	1974	1510	1506.27	1503.31	1461.09	1167.24	1014.13	967.97	946.28	930.5	918.13	875.93	863.65
5/11/1974	1974	1380	1380.47	1380.98	1334.26	1046.56	881.72	857.03	836.37	838.38	833.32	824.57	826.13
5/12/1974	1974	1170	1173.24	1176.69	1122.62	763.11	605.04	594.84	576.18	583.91	584.33	599.89	604.58
5/13/1974	1974	1250	1251.54	1253.17	1176.09	744.74	581.5	562.99	514.1	472.6	470.64	467.6	472.66
5/14/1974	1974	1080	1083.3	1086.8	1003.77	594.63	442.7	434.76	233.15	160.1	163.63	170.69	181.56
5/15/1974	1974	1070	1070.89	1158.84	1054.37	638.56	481.74	462.09	232.73	114.51	111.28	83.34	86.28
5/16/1974	1974	1200	1200.72	1508.49	1395.91	1016.91	864.67	842.17	387.69	263.74	258.17	226.65	215.02
5/17/1974	1974	1520	1520.95	1825.95	1716.52	1321.08	1145.4	1123.01	575.7	452.7	446.58	415.14	403.26
5/18/1974	1974	1520	1521.84	1781.79	1672.88	1298.62	1114.11	1095.05	518.38	394.15	390.78	370.48	361.53
5/19/1974	1974	1730	1730.94	1888.93	1772.49	1281	1088.29	1065.86	506.54	382.5	379.36	352.84	340.93
5/20/1974	1974	1820	1820.88	1821.82	1706.35	1298.47	1098.63	1075.94	551.57	427.31	424.06	396.04	383.95
5/21/1974	1974	1480	1481.91	1543.94	1431.08	1067.31	853.98	836.28	333.66	210.74	209.52	188.87	180.17
5/22/1974	1974	1210	1211.8	1314.71	1229.79	894.27	686.67	668.44	219.74	105.36	103.92	85.28	75.22
5/23/1974	1974	1110	1111.47	1315.04	1257.92	927.13	743.74	720.91	311.98	184.21	182.13	158.5	147.36
5/24/1974	1974	1250	1251.1	1407.27	1311.93	970.56	782.26	757.62	416.42	288.08	285.25	263.23	250.86
5/25/1974	1974	1320	1321.6	1376.3	1258.25	857.35	639.27	618.06	598.22	479.99	478.16	462.69	451.97
5/26/1974	1974	1500	1501.44	1555.96	1437.82	1006.78	774.3	751.3	596.34	487.42	485.26	470.3	460.04
5/27/1974	1974	2030	2030.57	2055.17	1934.5	1455.43	1207.81	1179.56	813.97	702.37	698.49	671.56	533.42
5/28/1974	1974	2190	2191.39	2192.87	2070.7	1544.35	1270.75	1245.53	764.54	652.43	650.18	618.81	459.39
5/29/1974	1974	2240	2240.65	2241.34	2116.72	1555.21	1266.79	1237.95	696.41	575.15	571.43	535.25	420.39
5/30/1974	1974	2430	2430.85	2431.75	2309.26	1741.15	1449.23	1420.37	852.98	736.58	732.26	701.93	590.73
5/31/1974	1974	2300	2301.55	2303.21	2181.13	1626.92	1340.72	1323.29	739.42	636	632.08	610.2	542.32
6/1/1974	1974	2180	2181.89	2183.9	2062.03	1508.14	1223.76	1222.97	724.34	617.34	614.08	599.57	500.8
6/2/1974	1974	2030	2033	2036.19	1927.97	1386.76	1115.09	1120.7	542.86	439.55	438.48	436.09	445.98
6/3/1974	1974	2050	2051.42	2052.93	1995.77	1520.61	1265.08	1259.99	676.02	566.02	561.83	545	549.67
6/4/1974	1974	2110	2111.15	2112.37	2055.05	1585	1326.8	1306.39	657.22	543.07	538.34	522.01	525.79
6/5/1974	1974	2220	2221.46	2224.32	2167.19	1697.32	1433.89	1415.01	771.07	655.26	651.15	638.7	571.52
6/6/1974	1974	2030	2032.71	2038.1	1937.72	1569.53	1356.17	1343.39	700.35	589.84	588.21	590.22	430.98
6/7/1974	1974	1720	1722.4	1728.05	1612.48	1280.1	1117.97	1098.65	450.39	354.54	353.28	351.4	359.31
6/8/1974	1974	1460	1464.32	1468.92	1416.49	1267.47	1150.05	1157.1	717.23	644.53	647.08	686.81	451.06
6/9/1974	1974	664	674.83	686.35	661.8	615.91	540.41	593.18	201.01	246.86	264.29	375.55	383.07
6/10/1974	1974	704	707.65	711.53	633.71	378.03	272.96	290.75	68.39	80.84	88.07	72.65	84.69
6/11/1974	1974	968	970.12	972.37	905.63	725.31	672.49	682.81	209.34	208.3	212.49	97.05	104.03
6/12/1974	1974	1260	1257.83	1255.53	1200.24	1095.22	1049.92	1039.37	592.8	573.63	566.35	458.72	451.58
6/13/1974	1974	1330	1326.86	1323.53	1275.66	1169.9	1128.23	1112.95	1089.68	1068.4	1057.19	960.69	950.34
6/14/1974	1974	1670	1667.87	1665.61	1603.34	1509.57	1473.36	1456.98	1439.44	1420.43	1410.21	1339.92	1332.9
6/15/1974	1974	1930	1928.91	1927.74	1867.09	1762.49	1715.81	1700.48	1699.69	1684.05	1676.88	1625.06	1621.44
6/16/1974	1974	2070	2072.1	2074.33	2013.58	1731.14	1683.28	1684.5	1686.02	1684.91	1684.06	1671.45	1678.37
6/17/1974	1974	2580	2578.81	2577.55	2501.85	2156.62	2092.72	2075.94	2064.09	2023.07	2016.72	1984.06	1980.15
6/18/1974	1974	2580	2584.02	2588.3	2516.7	2116.6	2048.44	2053.04	1905.95	1881.98	1885.94	1923.93	1937.19
6/19/1974	1974	2540	2544.8	2549.91	2478.77	2054.09	1986.84	1986.24	1579.71	1559.05	1564.55	1616.68	1632.52
6/20/1974	1974	2410	2412.76	2415.7	2338.34	1973.5	1896.25	1875.71	1407.7	1359.39	1361.86	1394.31	1403.42
6/21/1974	1974	2360	2359.88	2359.74	2264.67	1952.81	1849.51	1809.9	1555.81	1474.29	1470.04	1467.09	1466.68
6/22/1974	1974	2130	2135.51	2141.37	2048.66	1805.88	1704.36	1687.21	951.19	881.53	886.43	922.03	940.21
6/23/1974	1974	1920	1924.55	1929.39	1833.1	1452.65	1337.78	1316.94	650.23	558.49	562.49	585.3	600.3
6/24/1974	1974	1950	1953.69	1957.61	1839.81	1431.38	1244.4	1220.36	578.03	451.64	454.93	457.85	470.01
6/25/1974	1974	1850	1853.68	1857.59	1732.69	1306.21	1073.21	1049.13	421.79	287.37	291.64	287.49	299.62
6/26/1974	1974	1780	1783.12	1786.44	1670.8	1271.43	1044.07	1018.27	390.52	252.73	251.91	242.64	252.92
6/27/1974	1974	1680	1683.02	1686.23	1628.53	1258.48	1036.87	1010.58	387.76	255.55	255.53	245.34	255.3
6/28/1974	1974	1540	1543.07	1546.33	1490.65	1177.91	937.41	912.35	450.56	326.54	325.61	309.84	319.95
6/29/1974	1974	1380	1383.46	1387.15	1330.71	997.74	729.22	716.1	455.61	336.27	336.13	327.01	338.44
6/30/1974	1974	1380	1382.82	1447.82	1392	992.56	760.46	749.2	428.24	304.18	302.76	286.76	296.06
7/1/1974	1974	1280	1283.63	1513.49	1458.65	1049.83	831.71	823.39	311.02	190.39	192.57	184.06	148.83
7/2/1974	1974	1110	1112.76	1380.69	1326.33	927.45	739.2	727.63	294.62	173.3	174.75	166.25	175.34
7/3/1974	1974	976	978.38	1380.91	1322.32	948.81	838.63	824.21	360.93	269	267.7	253.73	254.38
7/4/1974	1974	856	859.3	1309.82	1252.78	898.69	793.78	783.87	286.26	300.24	300.78	297.28	272.97
7/5/1974	1974	824	827.02	1141.24	1085.04	736.99	633.39	624.11	284.3	297.09	297.07	290.99	198.77
7/6/1974	1974	736	721.56	924.28	868.81	443.55	339.82	329.28	208.13	218.97	218.03	209.72	142.97
7/7/1974	1974	688	660.87	1018.86	973.97	556.94	454.51	431.62	211.97	219.89	217.58	208.97	139.94
7/8/1974	1974	640	613.2	1317.53	1276.84	844.07	759.44	729.14	155.73	165.03	163.38	149.75	89.8
7/9/1974	1974	704	677.38	1424.91	1385.32	956.81	874.63	844.21	240.93	200	197.7	182.73	106.38
7/10/1974	1974	626	599.91	1345.01	1304.75	901.95	820.08	792.27	219.38	178.71	176.47	164.4	67.82
7/11/1974	1974	598	572.07	1323.33	1280.16	906.43	816.93	788.88	216.1	180.08	178.15	167.49	100.41
7/12/1974	1974	524	499.02	937.3	881.7	532.61	432.45	411.05	88.96	68	68.96	65.05	10.36
7/13/1974	1974	538	512.01	721.22	666.01	318.91	213.28	202.96	183.14	98.89	97.85	89.69	29.44
7/14/1974	1974	505	478.76	997.69	941.34	589.47	478.22	455.66	221.65	130.33	130.79	118.31	55.22
7/15/1974	1974	570	543.34	1436.83	1392.23	1000.46	863.19	836.6	268.29	211.21	208.84	195.54	97.07
7/16/1974	1974	544	517.76	1424.69	1373.34	1009.47	869.22	845.66	272.65	224.33	222.79	219.31	141.22
7/17/1974	1974	640	614	1508.2	1451.99	1033.82	900.17	877.8	304.98	241.69	240.64	240.39	127.11
7/18/1974	1974	612	586.13	1349.46	1294.33	892.04	786.7	764.95	192.22	157.47	156.67	157.59	83.72
7/19/1974	1974	591	565.6	1029.43	973.58	616.57	501.38	484.93	137.54	120.79	120.92	125.16	27.85
7/20/1974	1974	512	486.23	702.67	647.59	322	153.9	138.64	119.98	68.66	70.05	74.88	48.34
7/21/1974	1974	479	452.14	977.42	920.7	574.55	441.79	419.22	205.77	135.84	135.08	133.95	88.81
7/22/1974	1974	736	708.8	1511.71	1420.78	999.24	838.64	811.39	309.69	265.3	260.85	260.57	184.31
7/23/1974	1974	584	559.02	1342.3	1267.69	871.57	699.41	689.99	170.9	143.92	144.87	164.93	62
7/24/1974	1974	492	465.5	1234.17	1173.66	761.03	623.16	614.36	127.18	97.78	96.74	99.93	86.99
7/25/1974	1974	479	452.84	1172.86	1117.55	722.25	638.2	631.04	158.1	144.12	143.74	149	73.18
7/26/1974	1974	386	360.9	815.06	761.38	390.46	314.01	313.04	29.86	45.39	47.12	62.11	9.63
7/27/1974	1974	295	270.11	454.49	400.94	93.47	23.53	24.57	23.54	40.96	43.09	62	8.77
7/28/1974	1974	266	239.56	720.28	673.81	337.55	255.82	247.28	83.13	93.97	94.03	108.72	52.97
7/29/1974	1974	285	258.93	1060.05	1019.8	624.12	536.3	519.58	127.7	76.11	76.91	94	41.47
7/30/1974	1974	305	278.83	1088.84	1049.53	632.17	544.09	525.89	127.94	72.92	73.53	86.71	40.85
7/31/1974	1974	252	226.49	1034.2	995.28	586.47	500	496	98.52	47.29	50.19	67.99	24.3
8/1/1974	1974	216	189.98	975.14	935.92	555.56	467.84	468.34	72.49	40.1	41.98	50.21	60.03
8/2/1974	1974	157	136.32	682.18	646.14	339.87	268.24	294.79	70.81	88.05	100.52	160.67	8.98
8/3/1974	1974	133	108.07	412.4	374.82	77.04	0	7.93	6.59	20.18	23.46	42.13	8.91
8/4/1974	1974	122	95.34	632.83	593.23	323.47	221.2	220.61	42.31	52.22	53.86	61.28	52.91
8/5/1974	1974	136	109.27	1025.68	982.04	662.78	498.33	504.39	85.03	48.64	49.13	48.89	30.27
8/6/1974	1974	112	85.35	1011.85	962.25	654.56	501.31	510.77	88.47	51.42	52.07	48.58	17.24
8/7/1974	1974	98	71.56	949.28	899.81	609.56	501.82	509.3	88.15	60.98	62.05	55.47	23.82
8/8/1974	1974	98	71.71	881.6	831.22	548.04	513.68	518.9	100.87	84.36	84.73	78.56	38.42
8/9/1974	1974	103	83.06	644.5	597.11	362.12	330.94	354.45	116.83	131.48	138.46	161.88	10.28
8/10/1974	1974	122	103.32	671.86	621.83	445.87	362	362.19	108.59	121.65	123.23	128.62	34.48
8/11/1974	1974	120	97.52	726.21	675.71	469.21	381.38	366.67	56.49	67.17	65.16	69.24	77.56
8/12/1974	1974	94	67.89	977.96	927.68	629.7	503.76	502.82	96.91	64.13	63.84	71.25	40.67
8/13/1974	1974	88	61.83	971.84	922.53	624.17	501.1	507.9	99.95	63.94	62.54	65.45	51.69
8/14/1974	1974	63	36.96	921.11	871.87	582.39	482.63	495.05	87.19	53.72	53.57	57.64	53.3
8/15/1974	1974	24	0	817.48	768.43	495.11	471.11	485.04	96.4	86.25	85.72	90.63	10.33
8/16/1974	1974	28	3.33	564.93	516.51	276.52	257.11	273.19	50.32	66.64	68.2	78.79	8.98
8/17/1974	1974	52	26.07	283.35	233.18	48.5	29.02	42	24.23	37.24	38.33	44.45	7.54
8/18/1974	1974	78	50.91	651.93	599.07	302.29	266.96	275.25	86.63	94.7	93.47	90.91	67.1
8/19/1974	1974	106	79.35	989.85	940.25	614.56	533.31	543.77	89.47	33.42	33.07	37.58	42.24
8/20/1974	1974	616	590.13	774.47	728.34	411.08	344.75	363.02	68.28	13.56	14.76	29.43	8.4
8/21/1974	1974	185	158.41	946.98	896.42	593.17	524.08	538.84	118.59	72.81	72.59	80.68	52.55
8/22/1974	1974	88	61.73	985.64	936.27	604.22	575.9	595.21	112.19	87.75	88.16	100.16	36.08
8/23/1974	1974	57	33.06	659.38	610.79	320.94	295.87	323.65	50.59	43.77	46.8	70.93	8.91
8/24/1974	1974	45	19.7	240.56	191.17	47.87	20.46	41.6	28.55	37.96	38.3	52.96	38.75
8/25/1974	1974	42	14.82	500.75	449.83	226.42	182.87	196.71	83.03	90.71	90.31	99.92	83.8
8/26/1974	1974	45	18.98	816.08	765.26	430.99	343.83	356.47	85.91	60.29	60.2	71.31	68.73
8/27/1974	1974	48	20.93	807.99	757.14	439.55	352.29	363.71	71.11	44.29	44.12	54.81	53.09
8/28/1974	1974	54	28.29	750.72	701.08	405.95	337.55	350.69	65.35	46.03	46.56	62.48	26.94
8/29/1974	1974	57	33.09	654.44	605.87	355.23	339.23	361.15	79.11	75.42	79.51	73.92	11.18
8/30/1974	1974	64	47.78	277.73	229.38	198.64	179.43	195.96	21.97	20.72	22.21	41.61	7.47
8/31/1974	1974	63	46.47	91.1	41.57	44.69	24.73	41.76	22.55	30	30.88	46.47	11.52
9/1/1974	1974	103	86.81	163.79	110.46	84.93	57.8	74.47	55.5	67.39	68.94	86.31	5.83
9/2/1974	1974	150	132.88	517.89	462.01	215.08	155.7	168.88	58.24	65.22	64.95	71.88	39.31
9/3/1974	1974	108	93.07	727.35	678.18	351.51	296.03	317.01	78.24	60.26	62.34	82.16	6.51
9/4/1974	1974	57	34.13	654.47	605.34	295.08	248.75	270.02	51.28	34.56	36.76	57.12	6.37
9/5/1974	1974	50	24.27	557.68	510.04	243.78	226.33	239.39	42.03	29.64	30.13	41.58	6.26
9/6/1974	1974	51	27.72	207.73	165.54	145.25	132.78	158.76	37.17	46.13	51.46	85.29	7.34
9/7/1974	1974	58	33.07	67.34	22.17	11.48	0	23.72	3.61	13.66	14.83	31.4	6.08
9/8/1974	1974	55	28.89	75.91	26.04	30.17	16.8	37.03	19.4	27.42	27.17	35.18	8.64
9/9/1974	1974	42	15.91	119.95	70.08	69.34	21.02	41.33	30.72	38.81	38.59	47.77	4.89
9/10/1974	1974	32	5.55	296.2	256.12	96.86	27.65	46.2	42.32	48.88	47.94	52.8	14.12
9/11/1974	1974	36	10.57	415.3	374.83	75.64	20.93	44.44	37.3	48.17	49.25	65.43	5.22
9/12/1974	1974	73	52.78	403.73	364.38	69.65	56.44	80.97	59.98	71.73	72.23	91.32	7.49
9/13/1974	1974	64	47.29	315.73	275.1	80	65.61	81.79	65.44	75.15	75.69	93.36	8.12
9/14/1974	1974	50	34.1	73.41	32.26	40.79	28.39	43.52	45.76	58.91	60.05	91.15	6.59
9/15/1974	1974	86	69.12	205.38	155.64	161.35	148.54	158.87	59.4	68.38	68.58	91.67	6.86
9/16/1974	1974	98	76.63	287.37	235.34	246.65	233.64	241.58	91.76	47.66	46.89	66.5	33.09
9/17/1974	1974	110	83.91	293.95	242.08	255.35	243.02	252.34	85.72	40.82	39.6	60.78	28.3
9/18/1974	1974	94	67.97	283.06	232.23	245.87	233.68	243.26	69.68	29.01	28.9	51.58	14.27
9/19/1974	1974	105	80.2	214.61	165.52	187.72	142.56	158.16	66.48	45.03	44.37	77.35	44.12
9/20/1974	1974	110	86.11	141.36	92.62	107.26	40.43	50.72	30.24	36.18	34.36	57.37	20.54
9/21/1974	1974	64	44.48	64.11	35.59	52.78	15.84	27.92	9.71	20.2	21.11	47.47	5.25
9/22/1974	1974	55	33.92	41.66	19.81	33.13	21.83	31.19	20.58	25.71	25.51	47.77	4.71
9/23/1974	1974	86	59.66	85.42	50.41	61.91	57.96	66.04	55.24	37.26	37.54	54.4	10.07
9/24/1974	1974	100	73.65	99.4	63.38	74.82	60.85	68.89	48.08	29.06	28.32	47.1	6.75
9/25/1974	1974	100	72.91	95.95	60.08	73.34	53.02	62.33	41.72	22.81	23.59	44.77	4.64
9/26/1974	1974	88	62.18	75.5	42.8	57.92	39.25	49.87	34.45	20.68	21	44.63	4.46
9/27/1974	1974	103	79.65	90.6	61.58	73	52.03	60.06	43.25	36.22	36.48	55.24	14.88
9/28/1974	1974	98	80.72	90.55	64.58	76.52	55.73	64.12	43.36	38.65	38.06	57.49	17.38
9/29/1974	1974	92	72.8	75.51	50.58	63.06	40.46	49.22	17.52	25.13	24.69	44.83	4.89
9/30/1974	1974	46	23.46	223.01	196.88	206.99	176.56	183.66	32.72	38.89	37.78	54.81	14.83
10/1/1974	1974	16	0	309.02	287.16	300.36	231.01	240.28	8.66	16.71	17.48	37.89	4.43
10/2/1974	1974	24	0	308.99	287.11	300.09	207.67	216.79	10.15	18.07	17.78	37.9	4.53
10/3/1974	1974	24	0	308.83	286.85	298.77	202.97	211.35	10.59	17.87	18.27	36.99	4.28
10/4/1974	1974	33	5.79	311.69	287.75	300.14	200.51	209.22	11.51	19.07	19.61	38.95	3.67
10/5/1974	1974	32	8.73	314.56	290.59	302.57	202.79	211.21	14.46	21.77	23.18	41.98	3.45
10/6/1974	1974	44	23.46	340.01	315.88	325.99	224.56	231.67	16.72	22.9	25.78	42.12	3.52
10/7/1974	1974	45	22.58	372.26	348.2	316.14	215	222.68	14.83	21.51	24.63	42.06	3.6
10/8/1974	1974	43	16.88	472.87	448.99	312	210.59	219.73	11.09	19.03	21.74	41.9	3.42
10/9/1974	1974	40	12.85	531.75	506.26	362.15	257.23	261.37	60.98	64.58	66.26	70.03	29.93
10/10/1974	1974	37	8.85	511.75	480.26	336.15	233.23	237.37	77.98	81.58	83.26	84.03	45.93
10/11/1974	1974	40	13.94	368.88	333.85	183.45	84.31	84.04	76.99	76.75	75.64	73.12	72.93
10/12/1974	1974	96	78.95	433.9	397.87	247.54	138.42	138.19	138.15	137.95	137.86	137.42	137.26
10/13/1974	1974	117	100.88	425.81	389.33	245.42	139.57	143.84	144.48	148.19	149.93	127.96	130.85
10/14/1974	1974	117	100.1	434.28	409.94	267.6	137.3	142.68	143.48	148.16	149.34	112.45	116.09
10/15/1974	1974	117	100.87	454.79	440.31	296.33	142.46	146.69	147.32	151	152.71	112.66	115.52
10/16/1974	1974	103	87.42	351.93	342.78	202.64	99.12	106.05	107.08	113.1	115.92	81.93	86.61
10/17/1974	1974	103	86.24	287.56	285.3	143.9	88.94	94.98	95.88	101.13	102.59	85.94	90.03
10/18/1974	1974	100	82.21	285.5	286.23	144.64	89.61	95.52	96.4	101.54	103.94	70.04	74.04
10/19/1974	1974	105	85.13	226.34	227.01	134.86	93.63	99.14	99.96	104.75	106.99	72.34	76.08
10/20/1974	1974	105	84.6	161.31	162.26	98.39	94.31	102.12	103.28	110.07	112.24	42.91	48.2
10/21/1974	1974	103	82.5	149.1	150	110.43	106.11	113.43	114.52	120.89	123.86	47.62	52.58
10/22/1974	1974	103	83.56	85.82	86.75	97.59	93.41	101.02	102.15	108.76	111.85	36.14	41.29
10/23/1974	1974	105	87.59	89.29	90.24	101.3	97.2	104.97	106.12	112.87	115.03	40.61	45.87
10/24/1974	1974	110	94.4	95.9	96.73	106.47	101.91	108.75	109.76	115.71	118.48	42.33	46.96
10/25/1974	1974	122	105.39	106.88	107.71	117.38	112.8	119.59	120.6	126.51	129.27	53.03	57.63
10/26/1974	1974	115	99.49	101.07	101.95	112.25	107.89	115.13	116.2	122.49	124.43	49.02	53.92
10/27/1974	1974	90	73.77	75.64	76.7	88.94	85.27	93.87	95.15	102.62	106.12	33.27	33.2
10/28/1974	1974	82	66.77	68.64	69.7	81.94	78.27	86.87	88.15	95.62	99.12	26.27	26.2
10/29/1974	1974	80	64.71	66.53	67.55	79.42	75.61	83.95	85.19	92.43	94.82	21.48	21.22
10/30/1974	1974	73	57.47	59.04	59.92	70.14	65.74	72.92	73.99	80.22	83.14	7.19	5.88
10/31/1974	1974	68	51.74	53.59	54.62	66.68	62.94	71.41	72.67	80.03	83.47	21.38	21.21
11/1/1974	1975	57	40.77	42.66	43.71	56	60.34	68.97	70.25	77.75	80.26	9.02	7.37
11/2/1974	1975	61	44.69	46.48	47.49	59.2	63.32	71.55	72.77	79.91	83.25	12.39	9.56
11/3/1974	1975	64	47.77	49.65	50.71	62.98	67.31	75.93	77.21	84.7	88.2	21.08	17.53
11/4/1974	1975	58	41.64	43.39	44.37	55.76	59.78	67.78	68.97	75.92	78.17	32.89	28.91
11/5/1974	1975	47	30.62	32.35	33.32	44.59	48.56	56.47	57.65	64.53	67.74	22.29	18.26
11/6/1974	1975	54	37.31	38.7	39.48	48.54	51.74	58.1	59.05	64.58	67.17	39.81	34.73
11/7/1974	1975	66	49.38	50.85	51.67	61.23	64.61	71.33	72.33	78.17	79.9	37.2	32.36
11/8/1974	1975	75	58.23	59.55	60.28	68.84	71.86	77.88	78.77	83.99	86.44	42.42	43.09
11/9/1974	1975	78	62.14	63.35	64.03	71.94	74.73	80.28	81.1	85.93	88.19	43.3	47.06
11/10/1974	1975	70	53.23	54.54	55.27	63.81	66.82	72.81	73.7	78.91	80.35	36.3	40.36
11/11/1974	1975	44	28.48	30.05	30.92	41.16	44.77	51.96	53.03	59.27	62.19	20.38	25.25
11/12/1974	1975	38	21.48	23.05	23.92	34.16	37.77	44.96	46.03	52.27	55.19	13.38	18.25
11/13/1974	1975	53	35.28	36.63	37.39	46.24	49.37	55.58	56.5	61.91	63.43	19.79	24
11/14/1974	1975	46	28.28	29.63	30.39	39.24	42.37	48.58	49.5	54.91	57.43	13.79	18
11/15/1974	1975	39	22.33	23.75	24.54	33.77	37.02	43.5	44.46	50.1	52.73	9.59	13.98
11/16/1974	1975	48	30.28	31.65	32.42	41.33	44.47	50.74	51.66	57.11	58.65	15.09	19.33
11/17/1974	1975	38	20.33	21.75	22.54	31.77	35.02	41.5	42.46	48.1	50.73	7.59	11.98
11/18/1974	1975	45	27.77	28.59	29.05	34.4	36.29	40.05	40.61	43.87	45.4	49.15	51.29
11/19/1974	1975	47	29.83	30.72	31.22	37.01	39.05	43.12	43.73	47.26	47.91	63.24	65.6
11/20/1974	1975	29	13.23	14.55	15.28	23.84	26.86	32.88	33.77	38.99	41.44	60.42	64.09
11/21/1974	1975	32	16.18	17.43	18.14	26.32	29.21	34.95	35.81	40.8	43.14	61.62	65.11
11/22/1974	1975	55	37.95	38.96	39.52	46.11	48.43	53.06	53.74	57.76	58.64	75.02	78.15
11/23/1974	1975	48	32.03	33.13	33.74	40.89	43.41	48.44	49.18	53.55	55.59	72.71	76.11
11/24/1974	1975	40	24.13	25.33	26.01	33.85	36.62	42.13	42.94	47.73	49.97	68	71.73
11/25/1974	1975	24	7.34	8.76	9.56	18.85	22.13	28.66	29.62	35.3	36.95	56.89	61.31
11/26/1974	1975	43	27.08	28.22	28.86	36.33	38.96	44.21	44.98	49.54	51.67	69.21	72.76
11/27/1974	1975	24	7.24	8.56	9.3	17.89	20.93	26.97	27.86	33.11	35.57	54.6	58.68
11/28/1974	1975	22	6.24	7.56	8.3	16.89	19.93	25.97	26.86	32.11	33.57	52.6	56.68
11/29/1974	1975	20	3.1	4.28	4.93	12.59	15.29	20.67	21.46	26.14	28.32	46.11	49.74
11/30/1974	1975	18	2.04	3.15	3.77	10.98	13.52	18.59	19.34	23.75	25.8	43.01	46.44
12/1/1974	1975	16	0	1.26	1.97	10.2	13.1	18.89	19.75	24.77	26.12	42.88	46.79
12/2/1974	1975	17	1.22	2.52	3.25	11.72	14.71	20.66	21.54	26.71	29.13	46.21	50.23
12/3/1974	1975	25	10.12	11.31	11.98	19.76	22.51	27.97	28.78	33.53	35.75	51.91	55.61
12/4/1974	1975	35	20.06	21.18	21.81	29.15	31.74	36.9	37.66	42.14	43.24	58.82	62.3
12/5/1974	1975	45	30.05	31.16	31.79	39.07	41.63	46.74	47.5	51.94	54.02	69.52	72.98
12/6/1974	1975	47	33.1	34.27	34.93	42.57	45.26	50.63	51.43	56.09	58.27	74.25	76.09
12/7/1974	1975	36	21.31	22.7	23.48	32.57	35.78	42.16	43.11	48.66	50.25	68.14	70.67
12/8/1974	1975	32	17.33	18.74	19.53	28.75	32	38.47	39.43	45.06	47.68	65.74	69.32
12/9/1974	1975	25	11.3	12.69	13.46	22.49	25.67	32.01	32.95	38.46	41.03	58.84	61.34
12/10/1974	1975	23	8.34	9.76	10.56	19.83	23.11	29.62	30.59	36.25	37.9	56.03	58.66
12/11/1974	1975	23	8.27	9.63	10.39	19.22	22.34	28.55	29.47	34.87	37.39	54.94	58.34
12/12/1974	1975	25	10.2	11.48	12.19	20.53	23.47	29.32	30.19	35.28	37.65	54.54	56.72
12/13/1974	1975	22	7.22	8.52	9.25	17.72	20.71	26.66	27.54	32.71	34.13	51.21	55.23
12/14/1974	1975	20	5.23	6.54	7.27	15.81	18.82	24.81	25.7	30.91	33.35	50.5	54.56
12/15/1974	1975	22	8.14	9.35	10.03	17.94	20.72	26.28	27.1	31.93	34.18	50.51	54.27
12/16/1974	1975	25	8.17	9.41	10.1	18.2	21.05	26.74	27.58	32.52	33.83	50.41	54.26
12/17/1974	1975	26	10.09	11.24	11.89	19.41	22.07	27.36	28.14	32.74	34.88	50.71	54.29
12/18/1974	1975	27	10.04	11.15	11.77	18.98	21.52	26.59	27.34	31.74	33.8	49.22	52.65
12/19/1974	1975	25	8.98	10.02	10.6	17.37	19.76	24.52	25.22	29.36	30.29	45.12	48.34
12/20/1974	1975	26	9.8	10.66	11.14	16.71	18.68	22.6	23.18	26.59	28.18	41.43	44.08
12/21/1974	1975	30	12.86	13.77	14.28	20.24	22.34	26.52	27.14	30.78	32.47	46.23	49.06
12/22/1974	1975	27	11.89	12.85	13.38	19.59	21.77	26.13	26.78	30.57	31.34	45.43	48.38
12/23/1974	1975	20	4.79	5.64	6.11	11.63	13.57	17.45	18.02	21.39	22.96	36.13	38.75
12/24/1974	1975	10	0	0.83	1.3	6.74	8.66	12.48	13.04	16.36	17.91	30.98	33.57
12/25/1974	1975	8.5	0	0.7	1.09	5.64	7.24	10.44	10.91	13.69	13.98	25.88	28.04
12/26/1974	1975	9	0	0.79	1.22	6.34	8.15	11.75	12.28	15.41	16.87	29.52	31.95
12/27/1974	1975	9.5	0	0.87	1.36	7.05	9.06	13.06	13.65	17.13	18.75	32.16	34.86
12/28/1974	1975	10	0	0.89	1.39	7.21	9.26	13.35	13.96	17.51	18.17	31.74	34.51
12/29/1974	1975	10	0	1	1.56	8.08	10.37	14.95	15.63	19.61	21.47	35.97	39.06
12/30/1974	1975	10	0	0.97	1.51	7.84	10.07	14.52	15.18	19.04	20.84	35.09	38.09
12/31/1974	1975	10	0	0.98	1.53	7.92	10.17	14.66	15.33	19.23	20.05	34.38	37.42
1/1/1975	1975	9	0	0.86	1.35	6.98	8.97	12.93	13.52	16.96	18.56	31.59	34.26
1/2/1975	1975	9	0	0.9	1.41	7.3	9.37	13.51	14.13	17.72	19.4	32.76	35.56
1/3/1975	1975	11	0	0.83	1.3	6.75	8.67	12.49	13.06	16.38	17.94	30.71	33.29
1/4/1975	1975	13	0	0.88	1.38	7.14	9.17	13.22	13.82	17.34	18.98	32.17	34.91
1/5/1975	1975	15	0.8	1.66	2.14	7.72	9.69	13.62	14.2	17.61	19.2	32.15	34.81
1/6/1975	1975	16	0.8	1.66	2.14	7.72	9.69	13.62	14.2	17.61	19.2	32.15	34.81
1/7/1975	1975	14	0	0.93	1.45	7.53	9.68	13.95	14.58	18.29	20.03	33.64	36.53
1/8/1975	1975	13	0	0.83	1.3	6.75	8.67	12.49	13.06	16.38	17.94	30.71	33.29
1/9/1975	1975	12	0	0.93	1.45	7.53	9.68	13.95	14.58	18.29	20.03	33.64	36.53
1/10/1975	1975	11	0	0.88	1.38	7.14	9.17	13.22	13.82	17.34	18.98	32.17	34.91
1/11/1975	1975	9.5	0	0.83	1.29	6.67	8.57	12.35	12.91	16.19	17.73	30.41	32.97
1/12/1975	1975	8	0	0.78	1.21	6.27	8.06	11.62	12.15	15.24	16.68	28.95	31.36
1/13/1975	1975	12	0	0.97	1.52	7.85	10.08	14.53	15.19	19.06	20.86	34.81	37.82
1/14/1975	1975	17	1.08	2.22	2.86	10.34	12.97	18.22	19	23.56	25.69	41.14	44.69
1/15/1975	1975	16	0.1	1.26	1.91	9.51	12.19	17.53	18.32	22.96	25.12	40.74	44.35
1/16/1975	1975	11	0	1.11	1.73	8.95	11.5	16.57	17.32	21.73	23.79	38.91	42.34
1/17/1975	1975	12	0	1.15	1.79	9.27	11.9	17.15	17.93	22.5	24.63	40.08	43.64
1/18/1975	1975	15	0	1.18	1.83	9.5	12.21	17.59	18.39	23.07	25.26	40.96	44.61
1/19/1975	1975	14	0	1.12	1.74	9.03	11.6	16.72	17.48	21.92	24	39.2	42.67
1/20/1975	1975	14	0	1.15	1.79	9.27	11.9	17.15	17.93	22.5	24.63	40.08	43.64
1/21/1975	1975	14	0	1.18	1.83	9.5	12.21	17.59	18.39	23.07	25.26	40.96	44.61
1/22/1975	1975	12	0	1.04	1.62	8.4	10.79	15.55	16.26	20.4	22.33	36.86	40.08
1/23/1975	1975	14	0	1.22	1.91	9.89	12.71	18.32	19.15	24.03	26.3	42.43	46.22
1/24/1975	1975	15	0	1.21	1.88	9.74	12.51	18.03	18.85	23.64	25.89	41.84	45.58
1/25/1975	1975	15	0	1.11	1.73	8.95	11.5	16.57	17.32	21.73	23.79	38.91	42.34
1/26/1975	1975	16	0	1.04	1.62	8.4	10.79	15.55	16.26	20.4	22.33	36.86	40.08
1/27/1975	1975	15	0	1.03	1.61	8.32	10.69	15.41	16.11	20.2	22.12	36.57	39.76
1/28/1975	1975	14	0	0.97	1.52	7.85	10.08	14.53	15.19	19.06	20.86	34.81	37.82
1/29/1975	1975	14	0	0.88	1.38	7.14	9.17	13.22	13.82	17.34	18.98	32.17	34.91
1/30/1975	1975	14	0	0.87	1.36	7.06	9.07	13.07	13.67	17.15	18.77	31.88	34.59
1/31/1975	1975	14	0	0.79	1.23	6.35	8.16	11.76	12.3	15.43	16.89	29.24	31.68
2/1/1975	1975	15	0.89	1.84	2.38	8.57	10.75	15.11	15.75	19.53	21.3	35.56	38.5
2/2/1975	1975	15	0.9	1.86	2.4	8.66	10.86	15.26	15.91	19.73	21.52	35.86	38.83
2/3/1975	1975	12	0	1.11	1.74	9.01	11.57	16.67	14.43	18.87	20.94	36.62	40.07
2/4/1975	1975	11	0	1.05	1.63	8.45	10.86	15.65	6.37	10.53	12.48	27.56	30.81
2/5/1975	1975	10	0	0.79	1.24	6.41	8.23	11.86	2.4	5.56	7.04	19.95	22.41
2/6/1975	1975	10	0	0.8	1.25	6.49	8.33	12.01	2.56	5.75	7.25	20.24	22.73
2/7/1975	1975	12	0	1.13	1.77	9.16	11.77	16.97	7.74	12.25	14.36	30.2	33.72
2/8/1975	1975	12	0	1.12	1.75	9.08	11.67	16.82	7.58	12.06	14.15	29.91	33.39
2/9/1975	1975	12	0	0.93	1.45	7.51	9.65	13.9	4.54	8.24	9.97	24.05	26.93
2/10/1975	1975	15	1.01	2.09	2.69	9.7	12.17	17.1	7.83	12.11	14.11	29.45	32.79
2/11/1975	1975	15	1.02	2.11	2.71	9.79	12.28	17.25	7.99	12.31	14.33	29.75	33.11
2/12/1975	1975	15	0.01	1.09	1.69	8.7	11.17	16.1	6.83	11.11	13.11	28.45	31.79
2/13/1975	1975	15	1.05	2.16	2.79	10.05	12.61	17.71	8.47	12.91	14.98	30.65	34.1
2/14/1975	1975	13	0	1.13	1.77	9.16	11.77	16.97	7.74	12.25	14.36	30.2	33.72
2/15/1975	1975	11	0	1.08	1.68	8.69	11.16	16.09	6.82	11.1	13.1	28.44	31.78
2/16/1975	1975	12	0	0.98	1.53	7.9	10.15	14.63	5.3	9.19	11.01	25.51	28.55
2/17/1975	1975	13	0	0.93	1.45	7.51	9.65	13.9	4.54	8.24	9.97	24.05	26.93
2/18/1975	1975	13	0	0.97	1.51	7.82	10.05	14.49	5.15	9	10.8	25.22	28.22
2/19/1975	1975	13	0	0.99	1.54	7.98	10.25	14.78	5.45	9.38	11.22	25.81	28.87
2/20/1975	1975	13	0	0.99	1.54	7.98	10.25	14.78	5.45	9.38	11.22	25.81	28.87
2/21/1975	1975	12	0	0.94	1.46	7.56	9.71	13.99	4.63	8.35	10.09	24.22	21.53
2/22/1975	1975	12	0	0.92	1.43	7.4	9.51	13.7	4.32	7.97	9.67	23.64	20.88
2/23/1975	1975	14	0	1.01	1.58	8.19	10.52	15.16	5.85	9.88	11.76	26.57	25.12
2/24/1975	1975	17	3.03	4.13	4.75	11.93	14.46	19.5	10.25	14.63	16.67	32.23	30.05
2/25/1975	1975	14	0	1.06	1.66	8.58	11.02	15.89	6.61	10.83	12.81	28.03	25.73
2/26/1975	1975	13	0	1.04	1.63	8.42	10.82	15.59	6.3	10.45	12.39	27.44	25.09
2/27/1975	1975	16	0.98	2.02	2.61	9.4	11.8	16.58	7.29	11.44	13.37	28.43	27.07
2/28/1975	1975	18	3.07	4.21	4.85	12.27	14.89	20.11	10.89	15.42	17.54	33.42	31.37
3/1/1975	1975	20	5.08	6.22	6.86	14.32	16.95	22.19	12.97	17.52	19.65	35.28	34.74
3/2/1975	1975	19	2.08	3.22	3.86	11.32	13.95	19.19	9.97	14.52	16.65	32.28	30.74
3/3/1975	1975	19	3.06	4.18	4.81	12.14	14.73	19.88	10.65	15.12	17.21	32.69	32.08
3/4/1975	1975	15	0.15	1.37	2.05	10.01	12.82	18.42	9.25	14.11	16.38	32.68	31.38
3/5/1975	1975	17	0.18	1.43	2.13	10.28	13.15	18.88	9.73	14.7	17.03	33.58	33.36
3/6/1975	1975	17	0	1.18	1.85	9.56	12.29	17.71	8.51	13.22	15.42	31.4	29.98
3/7/1975	1975	16	0	1.27	1.98	10.27	13.2	19.02	9.88	14.94	17.31	34.04	16.88
3/8/1975	1975	15	0	1.27	1.98	10.27	13.2	19.02	9.88	14.94	17.31	34.04	16.88
3/9/1975	1975	22	5.14	6.35	7.03	14.93	17.72	23.26	14.09	18.91	21.16	37.38	19.04
3/10/1975	1975	21	5.11	6.29	6.96	14.67	17.39	22.8	13.61	18.31	20.51	36.49	19.05
3/11/1975	1975	20	5.08	6.24	6.88	14.41	17.06	22.34	13.13	17.72	19.87	35.59	17.06
3/12/1975	1975	15	0.99	2.05	2.64	9.54	11.97	16.81	7.53	11.73	13.7	28.59	10.77
3/13/1975	1975	16	1.91	2.88	3.43	9.75	11.98	16.43	7.09	10.95	12.75	26.9	7.81
3/14/1975	1975	18	1.89	2.84	3.38	9.58	11.76	16.12	6.77	10.55	12.32	26.3	12.15
3/15/1975	1975	21	3.76	4.56	5.02	10.27	12.12	15.82	6.36	9.57	11.07	23.8	22.21
3/16/1975	1975	17	0	0.86	1.34	6.96	8.94	12.88	3.47	6.9	8.5	21.71	24.38
3/17/1975	1975	16	0	0.95	1.48	7.67	9.85	14.2	4.84	8.62	10.38	24.34	27.29
3/18/1975	1975	15	0	1.01	1.57	8.14	10.46	15.07	5.76	9.77	11.64	26.1	29.23
3/19/1975	1975	20	0	1.05	1.63	8.45	10.86	15.65	6.37	10.53	12.48	27.27	30.52
3/20/1975	1975	37	11.92	12.9	13.45	19.83	22.08	26.57	17.23	21.13	22.95	37.17	40.2
3/21/1975	1975	27	4.31	5.71	6.49	15.58	18.79	25.18	16.13	21.68	24.28	42.07	19.3
3/22/1975	1975	28	12.08	13.22	13.86	21.32	23.95	29.19	19.97	24.52	26.65	42.29	17.73
3/23/1975	1975	23	8.98	10.01	10.59	17.36	19.75	24.5	15.21	19.34	21.27	35.99	12.11
3/24/1975	1975	13	0	1.05	1.63	8.46	10.87	15.67	6.38	10.55	12.5	27.3	3.45
3/25/1975	1975	20	5.85	6.75	7.26	13.14	15.22	19.35	9.97	13.56	15.24	28.8	12.5
3/26/1975	1975	16	1.9	2.86	3.4	9.66	11.87	16.27	6.93	10.75	12.54	26.6	11.48
3/27/1975	1975	15	0.7	1.45	1.87	6.75	8.47	11.9	2.41	5.38	6.78	19.01	3.23
3/28/1975	1975	8.8	0	0.73	1.14	5.89	7.57	10.91	1.41	4.31	5.66	17.74	1.88
3/29/1975	1975	14	0	0.81	1.27	6.57	8.44	12.17	2.72	5.96	7.48	20.27	3.69
3/30/1975	1975	17	2.79	3.62	4.09	9.53	11.45	15.28	5.85	9.17	10.72	23.71	8.19
3/31/1975	1975	22	7.88	8.83	9.35	15.49	17.66	21.97	12.61	16.35	18.1	32	16.82
4/1/1975	1975	15	1.22	2.51	3.24	11.67	14.65	20.58	11.46	16.61	19.01	36.64	2.73
4/2/1975	1975	14	0	1.3	2.03	10.51	13.51	19.47	10.35	15.53	17.95	35.64	2.8
4/3/1975	1975	18	3.13	4.33	5	12.81	15.57	21.06	11.88	16.65	18.88	35.69	2.94
4/4/1975	1975	17	2.19	3.45	4.16	12.39	15.29	21.07	11.93	16.95	18.3	35.66	3.16
4/5/1975	1975	19	5.12	6.31	6.98	14.74	17.48	22.94	13.75	18.49	20.7	37.45	4.85
4/6/1975	1975	34	20.09	21.25	21.91	29.48	32.16	37.48	23.27	27.89	30.06	46.55	13.86
4/7/1975	1975	40	26.1	27.27	27.93	35.57	38.26	43.63	19.43	24.09	26.27	42.85	10.19
4/8/1975	1975	33	16.92	17.9	18.45	24.85	27.11	31.6	1.27	5.17	6	34.98	3.45
4/9/1975	1975	24	6.75	7.56	8.01	13.24	15.09	18.77	1.31	4.51	6	35.93	4.24
4/10/1975	1975	24	6.41	6.84	7.08	9.9	10.89	12.87	3.17	4.89	5.69	34.97	3.81
4/11/1975	1975	27	10.75	11.56	12.01	17.24	19.09	22.77	6.31	9.51	11	27.47	31.06
4/12/1975	1975	22	6.77	7.59	8.05	13.4	15.29	19.05	2.61	5.87	6.4	23.57	27.41
4/13/1975	1975	22	7.61	8.26	8.63	12.87	14.37	17.35	1.79	4.38	5.59	23.06	27.01
4/14/1975	1975	25	8.34	8.71	8.91	11.29	12.14	13.81	3.06	4.51	5.19	23.02	27.1
4/15/1975	1975	26	8.55	9.12	9.45	13.23	14.56	17.22	1.61	3.92	5	23.06	27.23
4/16/1975	1975	33	15.26	15.53	15.68	17.45	18.07	19.32	4.5	5.58	5.09	22.72	26.73
4/17/1975	1975	37	16.63	17.3	17.67	22.03	23.57	26.64	6.09	8.76	10	27.42	31.36
4/18/1975	1975	45	27.62	28.28	28.65	32.95	34.47	37.5	5.94	8.57	9.8	28.3	32.63
4/19/1975	1975	33	18.52	19.08	19.39	23.03	24.31	26.86	2.24	4.46	5.5	23.29	27.37
4/20/1975	1975	27	10.74	11.53	11.97	17.12	18.93	22.55	2.08	5.22	5.69	22.19	25.8
[truncated: 115,259 more rows]
[truncated: 1 more columns]
