# Supplementary material for: Designing flows to enhance ecosystem functioning in heavily altered rivers
Source: Ecol Appl. 2019 Oct 18;30(1):e02005. doi: 10.1002/eap.2005 (PMC9285520; doi:10.1002/eap.2005)
Supplement: Supplementary file 4 [file EAP-30-e02005-s001.zip › ERMcase studies_manuscript_BrownTrout.csv]

ERM Brown Trout Case Study - Hydrology: Recent Past, Reach: 3a		2. Narration		3a. Single-Variable Probability Tables + Weights								3b. Partial Probability Table for Each State																					3c. Pre-Model Probability Table						4. Pre-Model Probabilities from Other Variables			5. Model Computations
				Based upon fundamental relationships								((single-variable probability) * (net weight))																					(sum of partial probability for each state/total weight)						for the same scenario			Bringing together pre-model probabilities and the probability of other variables
					Brown Trout States											=M4				=N4				=O4				Aquatic Insects				Total Weight	Probabilities for Brown Trout													(values directly from 3c)
				Winter baseflow table			Table Weight	0.2709	State Weights			Winter Baseflow: % years avg <20 cfs	Summer Baseflow and Water Temp	Channel Structure	Inverte- brates	- -	-	0	+	- -	-	0	+	- -	-	0	+	- -	-	0	+	?	- -	-	0	+	?(check)		Winter Baseflow: % years avg <20 cfs			Winter Baseflow: % years avg <20 cfs	Summer Baseflow and Water Temp	Channel Structure	Inverte- brates	- -	-	0	+
				% of years <35 cfs	--	-	0	+	by State	Net		0% to 25%	>TsumQ & <Ttemp	Clean & Diverse	+	=VLOOKUP($M5,$E$6:$I$10,F$35,FALSE)*VLOOKUP($M5,$E$6:$K$10,7,FALSE)	=VLOOKUP($M5,$E$6:$I$10,G$35,FALSE)*VLOOKUP($M5,$E$6:$K$10,7,FALSE)	=VLOOKUP($M5,$E$6:$I$10,H$35,FALSE)*VLOOKUP($M5,$E$6:$K$10,7,FALSE)	=VLOOKUP($M5,$E$6:$I$10,I$35,FALSE)*VLOOKUP($M5,$E$6:$K$10,7,FALSE)	=VLOOKUP($N5,$E$15:$I$18,F$35,FALSE)*VLOOKUP($N5,$E$15:$K$18,7,FALSE)	=VLOOKUP($N5,$E$15:$I$18,G$35,FALSE)*VLOOKUP($N5,$E$15:$K$18,7,FALSE)	=VLOOKUP($N5,$E$15:$I$18,H$35,FALSE)*VLOOKUP($N5,$E$15:$K$18,7,FALSE)	=VLOOKUP($N5,$E$15:$I$18,I$35,FALSE)*VLOOKUP($N5,$E$15:$K$18,7,FALSE)	=VLOOKUP($O5,$E$23:$I$26,F$35,FALSE)*VLOOKUP($O5,$E$23:$K$26,7,FALSE)	=VLOOKUP($O5,$E$23:$I$26,G$35,FALSE)*VLOOKUP($O5,$E$23:$K$26,7,FALSE)	=VLOOKUP($O5,$E$23:$I$26,H$35,FALSE)*VLOOKUP($O5,$E$23:$K$26,7,FALSE)	=VLOOKUP($O5,$E$23:$I$26,I$35,FALSE)*VLOOKUP($O5,$E$23:$K$26,7,FALSE)	=VLOOKUP($P5,$E$31:$I$33,F$35,FALSE)*VLOOKUP($P5,$E$31:$K$33,7,FALSE)	=VLOOKUP($P5,$E$31:$I$33,G$35,FALSE)*VLOOKUP($P5,$E$31:$K$33,7,FALSE)	=VLOOKUP($P5,$E$31:$I$33,H$35,FALSE)*VLOOKUP($P5,$E$31:$K$33,7,FALSE)	=VLOOKUP($P5,$E$31:$I$33,I$35,FALSE)*VLOOKUP($P5,$E$31:$K$33,7,FALSE)	=VLOOKUP(M5,$E$6:$K$10,7,FALSE)+VLOOKUP(N5,$E$15:$K$18,7,FALSE)+VLOOKUP(O5,$E$23:$K$26,7,FALSE)+VLOOKUP(P5,$E$31:$K$33,7,FALSE)	=(AC5+Y5+U5+Q5)/$AG5	=(AD5+Z5+V5+R5)/$AG5	=(AE5+AA5+W5+S5)/$AG5	=(AF5+AB5+X5+T5)/$AG5	=SUM(AH5:AK5)		Scenario	Reach		0% to 25%	>TsumQ & <Ttemp	Clean and diverse	+	=AH5	=AI5	=AJ5	=AK5
				0% to 25%	0	0.1	0.2	0.7	0.1	=J6*$I$4		0% to 25%	>TsumQ & <Ttemp	Clean & Diverse	0	=VLOOKUP($M6,$E$6:$I$10,F$35,FALSE)*VLOOKUP($M6,$E$6:$K$10,7,FALSE)	=VLOOKUP($M6,$E$6:$I$10,G$35,FALSE)*VLOOKUP($M6,$E$6:$K$10,7,FALSE)	=VLOOKUP($M6,$E$6:$I$10,H$35,FALSE)*VLOOKUP($M6,$E$6:$K$10,7,FALSE)	=VLOOKUP($M6,$E$6:$I$10,I$35,FALSE)*VLOOKUP($M6,$E$6:$K$10,7,FALSE)	=VLOOKUP($N6,$E$15:$I$18,F$35,FALSE)*VLOOKUP($N6,$E$15:$K$18,7,FALSE)	=VLOOKUP($N6,$E$15:$I$18,G$35,FALSE)*VLOOKUP($N6,$E$15:$K$18,7,FALSE)	=VLOOKUP($N6,$E$15:$I$18,H$35,FALSE)*VLOOKUP($N6,$E$15:$K$18,7,FALSE)	=VLOOKUP($N6,$E$15:$I$18,I$35,FALSE)*VLOOKUP($N6,$E$15:$K$18,7,FALSE)	=VLOOKUP($O6,$E$23:$I$26,F$35,FALSE)*VLOOKUP($O6,$E$23:$K$26,7,FALSE)	=VLOOKUP($O6,$E$23:$I$26,G$35,FALSE)*VLOOKUP($O6,$E$23:$K$26,7,FALSE)	=VLOOKUP($O6,$E$23:$I$26,H$35,FALSE)*VLOOKUP($O6,$E$23:$K$26,7,FALSE)	=VLOOKUP($O6,$E$23:$I$26,I$35,FALSE)*VLOOKUP($O6,$E$23:$K$26,7,FALSE)	=VLOOKUP($P6,$E$31:$I$33,F$35,FALSE)*VLOOKUP($P6,$E$31:$K$33,7,FALSE)	=VLOOKUP($P6,$E$31:$I$33,G$35,FALSE)*VLOOKUP($P6,$E$31:$K$33,7,FALSE)	=VLOOKUP($P6,$E$31:$I$33,H$35,FALSE)*VLOOKUP($P6,$E$31:$K$33,7,FALSE)	=VLOOKUP($P6,$E$31:$I$33,I$35,FALSE)*VLOOKUP($P6,$E$31:$K$33,7,FALSE)	=VLOOKUP(M6,$E$6:$K$10,7,FALSE)+VLOOKUP(N6,$E$15:$K$18,7,FALSE)+VLOOKUP(O6,$E$23:$K$26,7,FALSE)+VLOOKUP(P6,$E$31:$K$33,7,FALSE)	=(AC6+Y6+U6+Q6)/$AG6	=(AD6+Z6+V6+R6)/$AG6	=(AE6+AA6+W6+S6)/$AG6	=(AF6+AB6+X6+T6)/$AG6	=SUM(AH6:AK6)		Historic	3a		0% to 25%	>TsumQ & <Ttemp	Clean and diverse	0	=AH6	=AI6	=AJ6	=AK6
				25% to 50%	0.1	0.2	0.3	0.4	0.15	=J7*$I$4		0% to 25%	>TsumQ & <Ttemp	Clean & Diverse	-	=VLOOKUP($M7,$E$6:$I$10,F$35,FALSE)*VLOOKUP($M7,$E$6:$K$10,7,FALSE)	=VLOOKUP($M7,$E$6:$I$10,G$35,FALSE)*VLOOKUP($M7,$E$6:$K$10,7,FALSE)	=VLOOKUP($M7,$E$6:$I$10,H$35,FALSE)*VLOOKUP($M7,$E$6:$K$10,7,FALSE)	=VLOOKUP($M7,$E$6:$I$10,I$35,FALSE)*VLOOKUP($M7,$E$6:$K$10,7,FALSE)	=VLOOKUP($N7,$E$15:$I$18,F$35,FALSE)*VLOOKUP($N7,$E$15:$K$18,7,FALSE)	=VLOOKUP($N7,$E$15:$I$18,G$35,FALSE)*VLOOKUP($N7,$E$15:$K$18,7,FALSE)	=VLOOKUP($N7,$E$15:$I$18,H$35,FALSE)*VLOOKUP($N7,$E$15:$K$18,7,FALSE)	=VLOOKUP($N7,$E$15:$I$18,I$35,FALSE)*VLOOKUP($N7,$E$15:$K$18,7,FALSE)	=VLOOKUP($O7,$E$23:$I$26,F$35,FALSE)*VLOOKUP($O7,$E$23:$K$26,7,FALSE)	=VLOOKUP($O7,$E$23:$I$26,G$35,FALSE)*VLOOKUP($O7,$E$23:$K$26,7,FALSE)	=VLOOKUP($O7,$E$23:$I$26,H$35,FALSE)*VLOOKUP($O7,$E$23:$K$26,7,FALSE)	=VLOOKUP($O7,$E$23:$I$26,I$35,FALSE)*VLOOKUP($O7,$E$23:$K$26,7,FALSE)	=VLOOKUP($P7,$E$31:$I$33,F$35,FALSE)*VLOOKUP($P7,$E$31:$K$33,7,FALSE)	=VLOOKUP($P7,$E$31:$I$33,G$35,FALSE)*VLOOKUP($P7,$E$31:$K$33,7,FALSE)	=VLOOKUP($P7,$E$31:$I$33,H$35,FALSE)*VLOOKUP($P7,$E$31:$K$33,7,FALSE)	=VLOOKUP($P7,$E$31:$I$33,I$35,FALSE)*VLOOKUP($P7,$E$31:$K$33,7,FALSE)	=VLOOKUP(M7,$E$6:$K$10,7,FALSE)+VLOOKUP(N7,$E$15:$K$18,7,FALSE)+VLOOKUP(O7,$E$23:$K$26,7,FALSE)+VLOOKUP(P7,$E$31:$K$33,7,FALSE)	=(AC7+Y7+U7+Q7)/$AG7	=(AD7+Z7+V7+R7)/$AG7	=(AE7+AA7+W7+S7)/$AG7	=(AF7+AB7+X7+T7)/$AG7	=SUM(AH7:AK7)		0% to 25%	0		0% to 25%	>TsumQ & <Ttemp	Clean and diverse	-	=AH7	=AI7	=AJ7	=AK7
				50% to 75%	0.2	0.3	0.3	0.2	0.2	=J8*$I$4		0% to 25%	>TsumQ & <Ttemp	Partially Mobile and diverse	+	=VLOOKUP($M8,$E$6:$I$10,F$35,FALSE)*VLOOKUP($M8,$E$6:$K$10,7,FALSE)	=VLOOKUP($M8,$E$6:$I$10,G$35,FALSE)*VLOOKUP($M8,$E$6:$K$10,7,FALSE)	=VLOOKUP($M8,$E$6:$I$10,H$35,FALSE)*VLOOKUP($M8,$E$6:$K$10,7,FALSE)	=VLOOKUP($M8,$E$6:$I$10,I$35,FALSE)*VLOOKUP($M8,$E$6:$K$10,7,FALSE)	=VLOOKUP($N8,$E$15:$I$18,F$35,FALSE)*VLOOKUP($N8,$E$15:$K$18,7,FALSE)	=VLOOKUP($N8,$E$15:$I$18,G$35,FALSE)*VLOOKUP($N8,$E$15:$K$18,7,FALSE)	=VLOOKUP($N8,$E$15:$I$18,H$35,FALSE)*VLOOKUP($N8,$E$15:$K$18,7,FALSE)	=VLOOKUP($N8,$E$15:$I$18,I$35,FALSE)*VLOOKUP($N8,$E$15:$K$18,7,FALSE)	=VLOOKUP($O8,$E$23:$I$26,F$35,FALSE)*VLOOKUP($O8,$E$23:$K$26,7,FALSE)	=VLOOKUP($O8,$E$23:$I$26,G$35,FALSE)*VLOOKUP($O8,$E$23:$K$26,7,FALSE)	=VLOOKUP($O8,$E$23:$I$26,H$35,FALSE)*VLOOKUP($O8,$E$23:$K$26,7,FALSE)	=VLOOKUP($O8,$E$23:$I$26,I$35,FALSE)*VLOOKUP($O8,$E$23:$K$26,7,FALSE)	=VLOOKUP($P8,$E$31:$I$33,F$35,FALSE)*VLOOKUP($P8,$E$31:$K$33,7,FALSE)	=VLOOKUP($P8,$E$31:$I$33,G$35,FALSE)*VLOOKUP($P8,$E$31:$K$33,7,FALSE)	=VLOOKUP($P8,$E$31:$I$33,H$35,FALSE)*VLOOKUP($P8,$E$31:$K$33,7,FALSE)	=VLOOKUP($P8,$E$31:$I$33,I$35,FALSE)*VLOOKUP($P8,$E$31:$K$33,7,FALSE)	=VLOOKUP(M8,$E$6:$K$10,7,FALSE)+VLOOKUP(N8,$E$15:$K$18,7,FALSE)+VLOOKUP(O8,$E$23:$K$26,7,FALSE)+VLOOKUP(P8,$E$31:$K$33,7,FALSE)	=(AC8+Y8+U8+Q8)/$AG8	=(AD8+Z8+V8+R8)/$AG8	=(AE8+AA8+W8+S8)/$AG8	=(AF8+AB8+X8+T8)/$AG8	=SUM(AH8:AK8)		25% to 50%	0		0% to 25%	>TsumQ & <Ttemp	Partially Mobile and diverse	+	=AH8	=AI8	=AJ8	=AK8
				75% to 90%	0.5	0.4	0.1	0	0.25	=J9*$I$4		0% to 25%	>TsumQ & <Ttemp	Partially Mobile and diverse	0	=VLOOKUP($M9,$E$6:$I$10,F$35,FALSE)*VLOOKUP($M9,$E$6:$K$10,7,FALSE)	=VLOOKUP($M9,$E$6:$I$10,G$35,FALSE)*VLOOKUP($M9,$E$6:$K$10,7,FALSE)	=VLOOKUP($M9,$E$6:$I$10,H$35,FALSE)*VLOOKUP($M9,$E$6:$K$10,7,FALSE)	=VLOOKUP($M9,$E$6:$I$10,I$35,FALSE)*VLOOKUP($M9,$E$6:$K$10,7,FALSE)	=VLOOKUP($N9,$E$15:$I$18,F$35,FALSE)*VLOOKUP($N9,$E$15:$K$18,7,FALSE)	=VLOOKUP($N9,$E$15:$I$18,G$35,FALSE)*VLOOKUP($N9,$E$15:$K$18,7,FALSE)	=VLOOKUP($N9,$E$15:$I$18,H$35,FALSE)*VLOOKUP($N9,$E$15:$K$18,7,FALSE)	=VLOOKUP($N9,$E$15:$I$18,I$35,FALSE)*VLOOKUP($N9,$E$15:$K$18,7,FALSE)	=VLOOKUP($O9,$E$23:$I$26,F$35,FALSE)*VLOOKUP($O9,$E$23:$K$26,7,FALSE)	=VLOOKUP($O9,$E$23:$I$26,G$35,FALSE)*VLOOKUP($O9,$E$23:$K$26,7,FALSE)	=VLOOKUP($O9,$E$23:$I$26,H$35,FALSE)*VLOOKUP($O9,$E$23:$K$26,7,FALSE)	=VLOOKUP($O9,$E$23:$I$26,I$35,FALSE)*VLOOKUP($O9,$E$23:$K$26,7,FALSE)	=VLOOKUP($P9,$E$31:$I$33,F$35,FALSE)*VLOOKUP($P9,$E$31:$K$33,7,FALSE)	=VLOOKUP($P9,$E$31:$I$33,G$35,FALSE)*VLOOKUP($P9,$E$31:$K$33,7,FALSE)	=VLOOKUP($P9,$E$31:$I$33,H$35,FALSE)*VLOOKUP($P9,$E$31:$K$33,7,FALSE)	=VLOOKUP($P9,$E$31:$I$33,I$35,FALSE)*VLOOKUP($P9,$E$31:$K$33,7,FALSE)	=VLOOKUP(M9,$E$6:$K$10,7,FALSE)+VLOOKUP(N9,$E$15:$K$18,7,FALSE)+VLOOKUP(O9,$E$23:$K$26,7,FALSE)+VLOOKUP(P9,$E$31:$K$33,7,FALSE)	=(AC9+Y9+U9+Q9)/$AG9	=(AD9+Z9+V9+R9)/$AG9	=(AE9+AA9+W9+S9)/$AG9	=(AF9+AB9+X9+T9)/$AG9	=SUM(AH9:AK9)		50% to 75%	0		0% to 25%	>TsumQ & <Ttemp	Partially Mobile and diverse	0	=AH9	=AI9	=AJ9	=AK9
				>90%	0.9	0.1	0	0	0.3	=J10*$I$4		0% to 25%	>TsumQ & <Ttemp	Partially Mobile and diverse	-	=VLOOKUP($M10,$E$6:$I$10,F$35,FALSE)*VLOOKUP($M10,$E$6:$K$10,7,FALSE)	=VLOOKUP($M10,$E$6:$I$10,G$35,FALSE)*VLOOKUP($M10,$E$6:$K$10,7,FALSE)	=VLOOKUP($M10,$E$6:$I$10,H$35,FALSE)*VLOOKUP($M10,$E$6:$K$10,7,FALSE)	=VLOOKUP($M10,$E$6:$I$10,I$35,FALSE)*VLOOKUP($M10,$E$6:$K$10,7,FALSE)	=VLOOKUP($N10,$E$15:$I$18,F$35,FALSE)*VLOOKUP($N10,$E$15:$K$18,7,FALSE)	=VLOOKUP($N10,$E$15:$I$18,G$35,FALSE)*VLOOKUP($N10,$E$15:$K$18,7,FALSE)	=VLOOKUP($N10,$E$15:$I$18,H$35,FALSE)*VLOOKUP($N10,$E$15:$K$18,7,FALSE)	=VLOOKUP($N10,$E$15:$I$18,I$35,FALSE)*VLOOKUP($N10,$E$15:$K$18,7,FALSE)	=VLOOKUP($O10,$E$23:$I$26,F$35,FALSE)*VLOOKUP($O10,$E$23:$K$26,7,FALSE)	=VLOOKUP($O10,$E$23:$I$26,G$35,FALSE)*VLOOKUP($O10,$E$23:$K$26,7,FALSE)	=VLOOKUP($O10,$E$23:$I$26,H$35,FALSE)*VLOOKUP($O10,$E$23:$K$26,7,FALSE)	=VLOOKUP($O10,$E$23:$I$26,I$35,FALSE)*VLOOKUP($O10,$E$23:$K$26,7,FALSE)	=VLOOKUP($P10,$E$31:$I$33,F$35,FALSE)*VLOOKUP($P10,$E$31:$K$33,7,FALSE)	=VLOOKUP($P10,$E$31:$I$33,G$35,FALSE)*VLOOKUP($P10,$E$31:$K$33,7,FALSE)	=VLOOKUP($P10,$E$31:$I$33,H$35,FALSE)*VLOOKUP($P10,$E$31:$K$33,7,FALSE)	=VLOOKUP($P10,$E$31:$I$33,I$35,FALSE)*VLOOKUP($P10,$E$31:$K$33,7,FALSE)	=VLOOKUP(M10,$E$6:$K$10,7,FALSE)+VLOOKUP(N10,$E$15:$K$18,7,FALSE)+VLOOKUP(O10,$E$23:$K$26,7,FALSE)+VLOOKUP(P10,$E$31:$K$33,7,FALSE)	=(AC10+Y10+U10+Q10)/$AG10	=(AD10+Z10+V10+R10)/$AG10	=(AE10+AA10+W10+S10)/$AG10	=(AF10+AB10+X10+T10)/$AG10	=SUM(AH10:AK10)		75% to 90%	1		0% to 25%	>TsumQ & <Ttemp	Partially Mobile and diverse	-	=AH10	=AI10	=AJ10	=AK10
				Sum					=SUM(J6:J10)	=SUM(K6:K10)		0% to 25%	>TsumQ & <Ttemp	Largely immobile and homogeneous	+	=VLOOKUP($M11,$E$6:$I$10,F$35,FALSE)*VLOOKUP($M11,$E$6:$K$10,7,FALSE)	=VLOOKUP($M11,$E$6:$I$10,G$35,FALSE)*VLOOKUP($M11,$E$6:$K$10,7,FALSE)	=VLOOKUP($M11,$E$6:$I$10,H$35,FALSE)*VLOOKUP($M11,$E$6:$K$10,7,FALSE)	=VLOOKUP($M11,$E$6:$I$10,I$35,FALSE)*VLOOKUP($M11,$E$6:$K$10,7,FALSE)	=VLOOKUP($N11,$E$15:$I$18,F$35,FALSE)*VLOOKUP($N11,$E$15:$K$18,7,FALSE)	=VLOOKUP($N11,$E$15:$I$18,G$35,FALSE)*VLOOKUP($N11,$E$15:$K$18,7,FALSE)	=VLOOKUP($N11,$E$15:$I$18,H$35,FALSE)*VLOOKUP($N11,$E$15:$K$18,7,FALSE)	=VLOOKUP($N11,$E$15:$I$18,I$35,FALSE)*VLOOKUP($N11,$E$15:$K$18,7,FALSE)	=VLOOKUP($O11,$E$23:$I$26,F$35,FALSE)*VLOOKUP($O11,$E$23:$K$26,7,FALSE)	=VLOOKUP($O11,$E$23:$I$26,G$35,FALSE)*VLOOKUP($O11,$E$23:$K$26,7,FALSE)	=VLOOKUP($O11,$E$23:$I$26,H$35,FALSE)*VLOOKUP($O11,$E$23:$K$26,7,FALSE)	=VLOOKUP($O11,$E$23:$I$26,I$35,FALSE)*VLOOKUP($O11,$E$23:$K$26,7,FALSE)	=VLOOKUP($P11,$E$31:$I$33,F$35,FALSE)*VLOOKUP($P11,$E$31:$K$33,7,FALSE)	=VLOOKUP($P11,$E$31:$I$33,G$35,FALSE)*VLOOKUP($P11,$E$31:$K$33,7,FALSE)	=VLOOKUP($P11,$E$31:$I$33,H$35,FALSE)*VLOOKUP($P11,$E$31:$K$33,7,FALSE)	=VLOOKUP($P11,$E$31:$I$33,I$35,FALSE)*VLOOKUP($P11,$E$31:$K$33,7,FALSE)	=VLOOKUP(M11,$E$6:$K$10,7,FALSE)+VLOOKUP(N11,$E$15:$K$18,7,FALSE)+VLOOKUP(O11,$E$23:$K$26,7,FALSE)+VLOOKUP(P11,$E$31:$K$33,7,FALSE)	=(AC11+Y11+U11+Q11)/$AG11	=(AD11+Z11+V11+R11)/$AG11	=(AE11+AA11+W11+S11)/$AG11	=(AF11+AB11+X11+T11)/$AG11	=SUM(AH11:AK11)		>90%	0		0% to 25%	>TsumQ & <Ttemp	Largely immobile and homogeneous	+	=AH11	=AI11	=AJ11	=AK11
												0% to 25%	>TsumQ & <Ttemp	Largely immobile and homogeneous	0	=VLOOKUP($M12,$E$6:$I$10,F$35,FALSE)*VLOOKUP($M12,$E$6:$K$10,7,FALSE)	=VLOOKUP($M12,$E$6:$I$10,G$35,FALSE)*VLOOKUP($M12,$E$6:$K$10,7,FALSE)	=VLOOKUP($M12,$E$6:$I$10,H$35,FALSE)*VLOOKUP($M12,$E$6:$K$10,7,FALSE)	=VLOOKUP($M12,$E$6:$I$10,I$35,FALSE)*VLOOKUP($M12,$E$6:$K$10,7,FALSE)	=VLOOKUP($N12,$E$15:$I$18,F$35,FALSE)*VLOOKUP($N12,$E$15:$K$18,7,FALSE)	=VLOOKUP($N12,$E$15:$I$18,G$35,FALSE)*VLOOKUP($N12,$E$15:$K$18,7,FALSE)	=VLOOKUP($N12,$E$15:$I$18,H$35,FALSE)*VLOOKUP($N12,$E$15:$K$18,7,FALSE)	=VLOOKUP($N12,$E$15:$I$18,I$35,FALSE)*VLOOKUP($N12,$E$15:$K$18,7,FALSE)	=VLOOKUP($O12,$E$23:$I$26,F$35,FALSE)*VLOOKUP($O12,$E$23:$K$26,7,FALSE)	=VLOOKUP($O12,$E$23:$I$26,G$35,FALSE)*VLOOKUP($O12,$E$23:$K$26,7,FALSE)	=VLOOKUP($O12,$E$23:$I$26,H$35,FALSE)*VLOOKUP($O12,$E$23:$K$26,7,FALSE)	=VLOOKUP($O12,$E$23:$I$26,I$35,FALSE)*VLOOKUP($O12,$E$23:$K$26,7,FALSE)	=VLOOKUP($P12,$E$31:$I$33,F$35,FALSE)*VLOOKUP($P12,$E$31:$K$33,7,FALSE)	=VLOOKUP($P12,$E$31:$I$33,G$35,FALSE)*VLOOKUP($P12,$E$31:$K$33,7,FALSE)	=VLOOKUP($P12,$E$31:$I$33,H$35,FALSE)*VLOOKUP($P12,$E$31:$K$33,7,FALSE)	=VLOOKUP($P12,$E$31:$I$33,I$35,FALSE)*VLOOKUP($P12,$E$31:$K$33,7,FALSE)	=VLOOKUP(M12,$E$6:$K$10,7,FALSE)+VLOOKUP(N12,$E$15:$K$18,7,FALSE)+VLOOKUP(O12,$E$23:$K$26,7,FALSE)+VLOOKUP(P12,$E$31:$K$33,7,FALSE)	=(AC12+Y12+U12+Q12)/$AG12	=(AD12+Z12+V12+R12)/$AG12	=(AE12+AA12+W12+S12)/$AG12	=(AF12+AB12+X12+T12)/$AG12	=SUM(AH12:AK12)					0% to 25%	>TsumQ & <Ttemp	Largely immobile and homogeneous	0	=AH12	=AI12	=AJ12	=AK12
				Summer Baseflow + Temp			Table Weight	0.2708	State Weights			0% to 25%	>TsumQ & <Ttemp	Largely immobile and homogeneous	-	=VLOOKUP($M13,$E$6:$I$10,F$35,FALSE)*VLOOKUP($M13,$E$6:$K$10,7,FALSE)	=VLOOKUP($M13,$E$6:$I$10,G$35,FALSE)*VLOOKUP($M13,$E$6:$K$10,7,FALSE)	=VLOOKUP($M13,$E$6:$I$10,H$35,FALSE)*VLOOKUP($M13,$E$6:$K$10,7,FALSE)	=VLOOKUP($M13,$E$6:$I$10,I$35,FALSE)*VLOOKUP($M13,$E$6:$K$10,7,FALSE)	=VLOOKUP($N13,$E$15:$I$18,F$35,FALSE)*VLOOKUP($N13,$E$15:$K$18,7,FALSE)	=VLOOKUP($N13,$E$15:$I$18,G$35,FALSE)*VLOOKUP($N13,$E$15:$K$18,7,FALSE)	=VLOOKUP($N13,$E$15:$I$18,H$35,FALSE)*VLOOKUP($N13,$E$15:$K$18,7,FALSE)	=VLOOKUP($N13,$E$15:$I$18,I$35,FALSE)*VLOOKUP($N13,$E$15:$K$18,7,FALSE)	=VLOOKUP($O13,$E$23:$I$26,F$35,FALSE)*VLOOKUP($O13,$E$23:$K$26,7,FALSE)	=VLOOKUP($O13,$E$23:$I$26,G$35,FALSE)*VLOOKUP($O13,$E$23:$K$26,7,FALSE)	=VLOOKUP($O13,$E$23:$I$26,H$35,FALSE)*VLOOKUP($O13,$E$23:$K$26,7,FALSE)	=VLOOKUP($O13,$E$23:$I$26,I$35,FALSE)*VLOOKUP($O13,$E$23:$K$26,7,FALSE)	=VLOOKUP($P13,$E$31:$I$33,F$35,FALSE)*VLOOKUP($P13,$E$31:$K$33,7,FALSE)	=VLOOKUP($P13,$E$31:$I$33,G$35,FALSE)*VLOOKUP($P13,$E$31:$K$33,7,FALSE)	=VLOOKUP($P13,$E$31:$I$33,H$35,FALSE)*VLOOKUP($P13,$E$31:$K$33,7,FALSE)	=VLOOKUP($P13,$E$31:$I$33,I$35,FALSE)*VLOOKUP($P13,$E$31:$K$33,7,FALSE)	=VLOOKUP(M13,$E$6:$K$10,7,FALSE)+VLOOKUP(N13,$E$15:$K$18,7,FALSE)+VLOOKUP(O13,$E$23:$K$26,7,FALSE)+VLOOKUP(P13,$E$31:$K$33,7,FALSE)	=(AC13+Y13+U13+Q13)/$AG13	=(AD13+Z13+V13+R13)/$AG13	=(AE13+AA13+W13+S13)/$AG13	=(AF13+AB13+X13+T13)/$AG13	=SUM(AH13:AK13)		Summer Baseflow and Water Temp			0% to 25%	>TsumQ & <Ttemp	Largely immobile and homogeneous	-	=AH13	=AI13	=AJ13	=AK13
				Qavg = 35cfs & Qmin = 20cfs, Tmax=20 C	--	-	0	+	by State	Net		0% to 25%	>TsumQ & <Ttemp	Entrenched	+	=VLOOKUP($M14,$E$6:$I$10,F$35,FALSE)*VLOOKUP($M14,$E$6:$K$10,7,FALSE)	=VLOOKUP($M14,$E$6:$I$10,G$35,FALSE)*VLOOKUP($M14,$E$6:$K$10,7,FALSE)	=VLOOKUP($M14,$E$6:$I$10,H$35,FALSE)*VLOOKUP($M14,$E$6:$K$10,7,FALSE)	=VLOOKUP($M14,$E$6:$I$10,I$35,FALSE)*VLOOKUP($M14,$E$6:$K$10,7,FALSE)	=VLOOKUP($N14,$E$15:$I$18,F$35,FALSE)*VLOOKUP($N14,$E$15:$K$18,7,FALSE)	=VLOOKUP($N14,$E$15:$I$18,G$35,FALSE)*VLOOKUP($N14,$E$15:$K$18,7,FALSE)	=VLOOKUP($N14,$E$15:$I$18,H$35,FALSE)*VLOOKUP($N14,$E$15:$K$18,7,FALSE)	=VLOOKUP($N14,$E$15:$I$18,I$35,FALSE)*VLOOKUP($N14,$E$15:$K$18,7,FALSE)	=VLOOKUP($O14,$E$23:$I$26,F$35,FALSE)*VLOOKUP($O14,$E$23:$K$26,7,FALSE)	=VLOOKUP($O14,$E$23:$I$26,G$35,FALSE)*VLOOKUP($O14,$E$23:$K$26,7,FALSE)	=VLOOKUP($O14,$E$23:$I$26,H$35,FALSE)*VLOOKUP($O14,$E$23:$K$26,7,FALSE)	=VLOOKUP($O14,$E$23:$I$26,I$35,FALSE)*VLOOKUP($O14,$E$23:$K$26,7,FALSE)	=VLOOKUP($P14,$E$31:$I$33,F$35,FALSE)*VLOOKUP($P14,$E$31:$K$33,7,FALSE)	=VLOOKUP($P14,$E$31:$I$33,G$35,FALSE)*VLOOKUP($P14,$E$31:$K$33,7,FALSE)	=VLOOKUP($P14,$E$31:$I$33,H$35,FALSE)*VLOOKUP($P14,$E$31:$K$33,7,FALSE)	=VLOOKUP($P14,$E$31:$I$33,I$35,FALSE)*VLOOKUP($P14,$E$31:$K$33,7,FALSE)	=VLOOKUP(M14,$E$6:$K$10,7,FALSE)+VLOOKUP(N14,$E$15:$K$18,7,FALSE)+VLOOKUP(O14,$E$23:$K$26,7,FALSE)+VLOOKUP(P14,$E$31:$K$33,7,FALSE)	=(AC14+Y14+U14+Q14)/$AG14	=(AD14+Z14+V14+R14)/$AG14	=(AE14+AA14+W14+S14)/$AG14	=(AF14+AB14+X14+T14)/$AG14	=SUM(AH14:AK14)		Scenario	Reach		0% to 25%	>TsumQ & <Ttemp	Entrenched	+	=AH14	=AI14	=AJ14	=AK14
				>TsumQ & <Ttemp	0	0	0.5	0.5	0.1	=J15*$I$13		0% to 25%	>TsumQ & <Ttemp	Entrenched	0	=VLOOKUP($M15,$E$6:$I$10,F$35,FALSE)*VLOOKUP($M15,$E$6:$K$10,7,FALSE)	=VLOOKUP($M15,$E$6:$I$10,G$35,FALSE)*VLOOKUP($M15,$E$6:$K$10,7,FALSE)	=VLOOKUP($M15,$E$6:$I$10,H$35,FALSE)*VLOOKUP($M15,$E$6:$K$10,7,FALSE)	=VLOOKUP($M15,$E$6:$I$10,I$35,FALSE)*VLOOKUP($M15,$E$6:$K$10,7,FALSE)	=VLOOKUP($N15,$E$15:$I$18,F$35,FALSE)*VLOOKUP($N15,$E$15:$K$18,7,FALSE)	=VLOOKUP($N15,$E$15:$I$18,G$35,FALSE)*VLOOKUP($N15,$E$15:$K$18,7,FALSE)	=VLOOKUP($N15,$E$15:$I$18,H$35,FALSE)*VLOOKUP($N15,$E$15:$K$18,7,FALSE)	=VLOOKUP($N15,$E$15:$I$18,I$35,FALSE)*VLOOKUP($N15,$E$15:$K$18,7,FALSE)	=VLOOKUP($O15,$E$23:$I$26,F$35,FALSE)*VLOOKUP($O15,$E$23:$K$26,7,FALSE)	=VLOOKUP($O15,$E$23:$I$26,G$35,FALSE)*VLOOKUP($O15,$E$23:$K$26,7,FALSE)	=VLOOKUP($O15,$E$23:$I$26,H$35,FALSE)*VLOOKUP($O15,$E$23:$K$26,7,FALSE)	=VLOOKUP($O15,$E$23:$I$26,I$35,FALSE)*VLOOKUP($O15,$E$23:$K$26,7,FALSE)	=VLOOKUP($P15,$E$31:$I$33,F$35,FALSE)*VLOOKUP($P15,$E$31:$K$33,7,FALSE)	=VLOOKUP($P15,$E$31:$I$33,G$35,FALSE)*VLOOKUP($P15,$E$31:$K$33,7,FALSE)	=VLOOKUP($P15,$E$31:$I$33,H$35,FALSE)*VLOOKUP($P15,$E$31:$K$33,7,FALSE)	=VLOOKUP($P15,$E$31:$I$33,I$35,FALSE)*VLOOKUP($P15,$E$31:$K$33,7,FALSE)	=VLOOKUP(M15,$E$6:$K$10,7,FALSE)+VLOOKUP(N15,$E$15:$K$18,7,FALSE)+VLOOKUP(O15,$E$23:$K$26,7,FALSE)+VLOOKUP(P15,$E$31:$K$33,7,FALSE)	=(AC15+Y15+U15+Q15)/$AG15	=(AD15+Z15+V15+R15)/$AG15	=(AE15+AA15+W15+S15)/$AG15	=(AF15+AB15+X15+T15)/$AG15	=SUM(AH15:AK15)		Historic	3a		0% to 25%	>TsumQ & <Ttemp	Entrenched	0	=AH15	=AI15	=AJ15	=AK15
				>TsumQ & >Ttemp	0.5	0.5	0	0	0.15	=J16*$I$13		0% to 25%	>TsumQ & <Ttemp	Entrenched	-	=VLOOKUP($M16,$E$6:$I$10,F$35,FALSE)*VLOOKUP($M16,$E$6:$K$10,7,FALSE)	=VLOOKUP($M16,$E$6:$I$10,G$35,FALSE)*VLOOKUP($M16,$E$6:$K$10,7,FALSE)	=VLOOKUP($M16,$E$6:$I$10,H$35,FALSE)*VLOOKUP($M16,$E$6:$K$10,7,FALSE)	=VLOOKUP($M16,$E$6:$I$10,I$35,FALSE)*VLOOKUP($M16,$E$6:$K$10,7,FALSE)	=VLOOKUP($N16,$E$15:$I$18,F$35,FALSE)*VLOOKUP($N16,$E$15:$K$18,7,FALSE)	=VLOOKUP($N16,$E$15:$I$18,G$35,FALSE)*VLOOKUP($N16,$E$15:$K$18,7,FALSE)	=VLOOKUP($N16,$E$15:$I$18,H$35,FALSE)*VLOOKUP($N16,$E$15:$K$18,7,FALSE)	=VLOOKUP($N16,$E$15:$I$18,I$35,FALSE)*VLOOKUP($N16,$E$15:$K$18,7,FALSE)	=VLOOKUP($O16,$E$23:$I$26,F$35,FALSE)*VLOOKUP($O16,$E$23:$K$26,7,FALSE)	=VLOOKUP($O16,$E$23:$I$26,G$35,FALSE)*VLOOKUP($O16,$E$23:$K$26,7,FALSE)	=VLOOKUP($O16,$E$23:$I$26,H$35,FALSE)*VLOOKUP($O16,$E$23:$K$26,7,FALSE)	=VLOOKUP($O16,$E$23:$I$26,I$35,FALSE)*VLOOKUP($O16,$E$23:$K$26,7,FALSE)	=VLOOKUP($P16,$E$31:$I$33,F$35,FALSE)*VLOOKUP($P16,$E$31:$K$33,7,FALSE)	=VLOOKUP($P16,$E$31:$I$33,G$35,FALSE)*VLOOKUP($P16,$E$31:$K$33,7,FALSE)	=VLOOKUP($P16,$E$31:$I$33,H$35,FALSE)*VLOOKUP($P16,$E$31:$K$33,7,FALSE)	=VLOOKUP($P16,$E$31:$I$33,I$35,FALSE)*VLOOKUP($P16,$E$31:$K$33,7,FALSE)	=VLOOKUP(M16,$E$6:$K$10,7,FALSE)+VLOOKUP(N16,$E$15:$K$18,7,FALSE)+VLOOKUP(O16,$E$23:$K$26,7,FALSE)+VLOOKUP(P16,$E$31:$K$33,7,FALSE)	=(AC16+Y16+U16+Q16)/$AG16	=(AD16+Z16+V16+R16)/$AG16	=(AE16+AA16+W16+S16)/$AG16	=(AF16+AB16+X16+T16)/$AG16	=SUM(AH16:AK16)		>TsumQ & <Ttemp	0		0% to 25%	>TsumQ & <Ttemp	Entrenched	-	=AH16	=AI16	=AJ16	=AK16
				<TsumQ & <Ttemp	0	0.5	0.5	0	0.2	=J17*$I$13		0% to 25%	>TsumQ & >Ttemp	Clean & Diverse	+	=VLOOKUP($M17,$E$6:$I$10,F$35,FALSE)*VLOOKUP($M17,$E$6:$K$10,7,FALSE)	=VLOOKUP($M17,$E$6:$I$10,G$35,FALSE)*VLOOKUP($M17,$E$6:$K$10,7,FALSE)	=VLOOKUP($M17,$E$6:$I$10,H$35,FALSE)*VLOOKUP($M17,$E$6:$K$10,7,FALSE)	=VLOOKUP($M17,$E$6:$I$10,I$35,FALSE)*VLOOKUP($M17,$E$6:$K$10,7,FALSE)	=VLOOKUP($N17,$E$15:$I$18,F$35,FALSE)*VLOOKUP($N17,$E$15:$K$18,7,FALSE)	=VLOOKUP($N17,$E$15:$I$18,G$35,FALSE)*VLOOKUP($N17,$E$15:$K$18,7,FALSE)	=VLOOKUP($N17,$E$15:$I$18,H$35,FALSE)*VLOOKUP($N17,$E$15:$K$18,7,FALSE)	=VLOOKUP($N17,$E$15:$I$18,I$35,FALSE)*VLOOKUP($N17,$E$15:$K$18,7,FALSE)	=VLOOKUP($O17,$E$23:$I$26,F$35,FALSE)*VLOOKUP($O17,$E$23:$K$26,7,FALSE)	=VLOOKUP($O17,$E$23:$I$26,G$35,FALSE)*VLOOKUP($O17,$E$23:$K$26,7,FALSE)	=VLOOKUP($O17,$E$23:$I$26,H$35,FALSE)*VLOOKUP($O17,$E$23:$K$26,7,FALSE)	=VLOOKUP($O17,$E$23:$I$26,I$35,FALSE)*VLOOKUP($O17,$E$23:$K$26,7,FALSE)	=VLOOKUP($P17,$E$31:$I$33,F$35,FALSE)*VLOOKUP($P17,$E$31:$K$33,7,FALSE)	=VLOOKUP($P17,$E$31:$I$33,G$35,FALSE)*VLOOKUP($P17,$E$31:$K$33,7,FALSE)	=VLOOKUP($P17,$E$31:$I$33,H$35,FALSE)*VLOOKUP($P17,$E$31:$K$33,7,FALSE)	=VLOOKUP($P17,$E$31:$I$33,I$35,FALSE)*VLOOKUP($P17,$E$31:$K$33,7,FALSE)	=VLOOKUP(M17,$E$6:$K$10,7,FALSE)+VLOOKUP(N17,$E$15:$K$18,7,FALSE)+VLOOKUP(O17,$E$23:$K$26,7,FALSE)+VLOOKUP(P17,$E$31:$K$33,7,FALSE)	=(AC17+Y17+U17+Q17)/$AG17	=(AD17+Z17+V17+R17)/$AG17	=(AE17+AA17+W17+S17)/$AG17	=(AF17+AB17+X17+T17)/$AG17	=SUM(AH17:AK17)		>TsumQ & >Ttemp	0		0% to 25%	>TsumQ & >Ttemp	Clean and diverse	+	=AH17	=AI17	=AJ17	=AK17
				<TsumQ & >Ttemp	1	0	0	0	0.55	=J18*$I$13		0% to 25%	>TsumQ & >Ttemp	Clean & Diverse	0	=VLOOKUP($M18,$E$6:$I$10,F$35,FALSE)*VLOOKUP($M18,$E$6:$K$10,7,FALSE)	=VLOOKUP($M18,$E$6:$I$10,G$35,FALSE)*VLOOKUP($M18,$E$6:$K$10,7,FALSE)	=VLOOKUP($M18,$E$6:$I$10,H$35,FALSE)*VLOOKUP($M18,$E$6:$K$10,7,FALSE)	=VLOOKUP($M18,$E$6:$I$10,I$35,FALSE)*VLOOKUP($M18,$E$6:$K$10,7,FALSE)	=VLOOKUP($N18,$E$15:$I$18,F$35,FALSE)*VLOOKUP($N18,$E$15:$K$18,7,FALSE)	=VLOOKUP($N18,$E$15:$I$18,G$35,FALSE)*VLOOKUP($N18,$E$15:$K$18,7,FALSE)	=VLOOKUP($N18,$E$15:$I$18,H$35,FALSE)*VLOOKUP($N18,$E$15:$K$18,7,FALSE)	=VLOOKUP($N18,$E$15:$I$18,I$35,FALSE)*VLOOKUP($N18,$E$15:$K$18,7,FALSE)	=VLOOKUP($O18,$E$23:$I$26,F$35,FALSE)*VLOOKUP($O18,$E$23:$K$26,7,FALSE)	=VLOOKUP($O18,$E$23:$I$26,G$35,FALSE)*VLOOKUP($O18,$E$23:$K$26,7,FALSE)	=VLOOKUP($O18,$E$23:$I$26,H$35,FALSE)*VLOOKUP($O18,$E$23:$K$26,7,FALSE)	=VLOOKUP($O18,$E$23:$I$26,I$35,FALSE)*VLOOKUP($O18,$E$23:$K$26,7,FALSE)	=VLOOKUP($P18,$E$31:$I$33,F$35,FALSE)*VLOOKUP($P18,$E$31:$K$33,7,FALSE)	=VLOOKUP($P18,$E$31:$I$33,G$35,FALSE)*VLOOKUP($P18,$E$31:$K$33,7,FALSE)	=VLOOKUP($P18,$E$31:$I$33,H$35,FALSE)*VLOOKUP($P18,$E$31:$K$33,7,FALSE)	=VLOOKUP($P18,$E$31:$I$33,I$35,FALSE)*VLOOKUP($P18,$E$31:$K$33,7,FALSE)	=VLOOKUP(M18,$E$6:$K$10,7,FALSE)+VLOOKUP(N18,$E$15:$K$18,7,FALSE)+VLOOKUP(O18,$E$23:$K$26,7,FALSE)+VLOOKUP(P18,$E$31:$K$33,7,FALSE)	=(AC18+Y18+U18+Q18)/$AG18	=(AD18+Z18+V18+R18)/$AG18	=(AE18+AA18+W18+S18)/$AG18	=(AF18+AB18+X18+T18)/$AG18	=SUM(AH18:AK18)		<TsumQ & <Ttemp	0.5		0% to 25%	>TsumQ & >Ttemp	Clean and diverse	0	=AH18	=AI18	=AJ18	=AK18
				Sum				Sum	=SUM(J14:J18)	=SUM(K14:K18)		0% to 25%	>TsumQ & >Ttemp	Clean & Diverse	-	=VLOOKUP($M19,$E$6:$I$10,F$35,FALSE)*VLOOKUP($M19,$E$6:$K$10,7,FALSE)	=VLOOKUP($M19,$E$6:$I$10,G$35,FALSE)*VLOOKUP($M19,$E$6:$K$10,7,FALSE)	=VLOOKUP($M19,$E$6:$I$10,H$35,FALSE)*VLOOKUP($M19,$E$6:$K$10,7,FALSE)	=VLOOKUP($M19,$E$6:$I$10,I$35,FALSE)*VLOOKUP($M19,$E$6:$K$10,7,FALSE)	=VLOOKUP($N19,$E$15:$I$18,F$35,FALSE)*VLOOKUP($N19,$E$15:$K$18,7,FALSE)	=VLOOKUP($N19,$E$15:$I$18,G$35,FALSE)*VLOOKUP($N19,$E$15:$K$18,7,FALSE)	=VLOOKUP($N19,$E$15:$I$18,H$35,FALSE)*VLOOKUP($N19,$E$15:$K$18,7,FALSE)	=VLOOKUP($N19,$E$15:$I$18,I$35,FALSE)*VLOOKUP($N19,$E$15:$K$18,7,FALSE)	=VLOOKUP($O19,$E$23:$I$26,F$35,FALSE)*VLOOKUP($O19,$E$23:$K$26,7,FALSE)	=VLOOKUP($O19,$E$23:$I$26,G$35,FALSE)*VLOOKUP($O19,$E$23:$K$26,7,FALSE)	=VLOOKUP($O19,$E$23:$I$26,H$35,FALSE)*VLOOKUP($O19,$E$23:$K$26,7,FALSE)	=VLOOKUP($O19,$E$23:$I$26,I$35,FALSE)*VLOOKUP($O19,$E$23:$K$26,7,FALSE)	=VLOOKUP($P19,$E$31:$I$33,F$35,FALSE)*VLOOKUP($P19,$E$31:$K$33,7,FALSE)	=VLOOKUP($P19,$E$31:$I$33,G$35,FALSE)*VLOOKUP($P19,$E$31:$K$33,7,FALSE)	=VLOOKUP($P19,$E$31:$I$33,H$35,FALSE)*VLOOKUP($P19,$E$31:$K$33,7,FALSE)	=VLOOKUP($P19,$E$31:$I$33,I$35,FALSE)*VLOOKUP($P19,$E$31:$K$33,7,FALSE)	=VLOOKUP(M19,$E$6:$K$10,7,FALSE)+VLOOKUP(N19,$E$15:$K$18,7,FALSE)+VLOOKUP(O19,$E$23:$K$26,7,FALSE)+VLOOKUP(P19,$E$31:$K$33,7,FALSE)	=(AC19+Y19+U19+Q19)/$AG19	=(AD19+Z19+V19+R19)/$AG19	=(AE19+AA19+W19+S19)/$AG19	=(AF19+AB19+X19+T19)/$AG19	=SUM(AH19:AK19)		<TsumQ & >Ttemp	0.5		0% to 25%	>TsumQ & >Ttemp	Clean and diverse	-	=AH19	=AI19	=AJ19	=AK19
												0% to 25%	>TsumQ & >Ttemp	Partially Mobile and diverse	+	=VLOOKUP($M20,$E$6:$I$10,F$35,FALSE)*VLOOKUP($M20,$E$6:$K$10,7,FALSE)	=VLOOKUP($M20,$E$6:$I$10,G$35,FALSE)*VLOOKUP($M20,$E$6:$K$10,7,FALSE)	=VLOOKUP($M20,$E$6:$I$10,H$35,FALSE)*VLOOKUP($M20,$E$6:$K$10,7,FALSE)	=VLOOKUP($M20,$E$6:$I$10,I$35,FALSE)*VLOOKUP($M20,$E$6:$K$10,7,FALSE)	=VLOOKUP($N20,$E$15:$I$18,F$35,FALSE)*VLOOKUP($N20,$E$15:$K$18,7,FALSE)	=VLOOKUP($N20,$E$15:$I$18,G$35,FALSE)*VLOOKUP($N20,$E$15:$K$18,7,FALSE)	=VLOOKUP($N20,$E$15:$I$18,H$35,FALSE)*VLOOKUP($N20,$E$15:$K$18,7,FALSE)	=VLOOKUP($N20,$E$15:$I$18,I$35,FALSE)*VLOOKUP($N20,$E$15:$K$18,7,FALSE)	=VLOOKUP($O20,$E$23:$I$26,F$35,FALSE)*VLOOKUP($O20,$E$23:$K$26,7,FALSE)	=VLOOKUP($O20,$E$23:$I$26,G$35,FALSE)*VLOOKUP($O20,$E$23:$K$26,7,FALSE)	=VLOOKUP($O20,$E$23:$I$26,H$35,FALSE)*VLOOKUP($O20,$E$23:$K$26,7,FALSE)	=VLOOKUP($O20,$E$23:$I$26,I$35,FALSE)*VLOOKUP($O20,$E$23:$K$26,7,FALSE)	=VLOOKUP($P20,$E$31:$I$33,F$35,FALSE)*VLOOKUP($P20,$E$31:$K$33,7,FALSE)	=VLOOKUP($P20,$E$31:$I$33,G$35,FALSE)*VLOOKUP($P20,$E$31:$K$33,7,FALSE)	=VLOOKUP($P20,$E$31:$I$33,H$35,FALSE)*VLOOKUP($P20,$E$31:$K$33,7,FALSE)	=VLOOKUP($P20,$E$31:$I$33,I$35,FALSE)*VLOOKUP($P20,$E$31:$K$33,7,FALSE)	=VLOOKUP(M20,$E$6:$K$10,7,FALSE)+VLOOKUP(N20,$E$15:$K$18,7,FALSE)+VLOOKUP(O20,$E$23:$K$26,7,FALSE)+VLOOKUP(P20,$E$31:$K$33,7,FALSE)	=(AC20+Y20+U20+Q20)/$AG20	=(AD20+Z20+V20+R20)/$AG20	=(AE20+AA20+W20+S20)/$AG20	=(AF20+AB20+X20+T20)/$AG20	=SUM(AH20:AK20)					0% to 25%	>TsumQ & >Ttemp	Partially Mobile and diverse	+	=AH20	=AI20	=AJ20	=AK20
				Channel Structure			Table Weight	0.2708	State Weights			0% to 25%	>TsumQ & >Ttemp	Partially Mobile and diverse	0	=VLOOKUP($M21,$E$6:$I$10,F$35,FALSE)*VLOOKUP($M21,$E$6:$K$10,7,FALSE)	=VLOOKUP($M21,$E$6:$I$10,G$35,FALSE)*VLOOKUP($M21,$E$6:$K$10,7,FALSE)	=VLOOKUP($M21,$E$6:$I$10,H$35,FALSE)*VLOOKUP($M21,$E$6:$K$10,7,FALSE)	=VLOOKUP($M21,$E$6:$I$10,I$35,FALSE)*VLOOKUP($M21,$E$6:$K$10,7,FALSE)	=VLOOKUP($N21,$E$15:$I$18,F$35,FALSE)*VLOOKUP($N21,$E$15:$K$18,7,FALSE)	=VLOOKUP($N21,$E$15:$I$18,G$35,FALSE)*VLOOKUP($N21,$E$15:$K$18,7,FALSE)	=VLOOKUP($N21,$E$15:$I$18,H$35,FALSE)*VLOOKUP($N21,$E$15:$K$18,7,FALSE)	=VLOOKUP($N21,$E$15:$I$18,I$35,FALSE)*VLOOKUP($N21,$E$15:$K$18,7,FALSE)	=VLOOKUP($O21,$E$23:$I$26,F$35,FALSE)*VLOOKUP($O21,$E$23:$K$26,7,FALSE)	=VLOOKUP($O21,$E$23:$I$26,G$35,FALSE)*VLOOKUP($O21,$E$23:$K$26,7,FALSE)	=VLOOKUP($O21,$E$23:$I$26,H$35,FALSE)*VLOOKUP($O21,$E$23:$K$26,7,FALSE)	=VLOOKUP($O21,$E$23:$I$26,I$35,FALSE)*VLOOKUP($O21,$E$23:$K$26,7,FALSE)	=VLOOKUP($P21,$E$31:$I$33,F$35,FALSE)*VLOOKUP($P21,$E$31:$K$33,7,FALSE)	=VLOOKUP($P21,$E$31:$I$33,G$35,FALSE)*VLOOKUP($P21,$E$31:$K$33,7,FALSE)	=VLOOKUP($P21,$E$31:$I$33,H$35,FALSE)*VLOOKUP($P21,$E$31:$K$33,7,FALSE)	=VLOOKUP($P21,$E$31:$I$33,I$35,FALSE)*VLOOKUP($P21,$E$31:$K$33,7,FALSE)	=VLOOKUP(M21,$E$6:$K$10,7,FALSE)+VLOOKUP(N21,$E$15:$K$18,7,FALSE)+VLOOKUP(O21,$E$23:$K$26,7,FALSE)+VLOOKUP(P21,$E$31:$K$33,7,FALSE)	=(AC21+Y21+U21+Q21)/$AG21	=(AD21+Z21+V21+R21)/$AG21	=(AE21+AA21+W21+S21)/$AG21	=(AF21+AB21+X21+T21)/$AG21	=SUM(AH21:AK21)		Channel Structure			0% to 25%	>TsumQ & >Ttemp	Partially Mobile and diverse	0	=AH21	=AI21	=AJ21	=AK21
				As a function of high flows and geometry	--	-	0	+	by State	Net		0% to 25%	>TsumQ & >Ttemp	Partially Mobile and diverse	-	=VLOOKUP($M22,$E$6:$I$10,F$35,FALSE)*VLOOKUP($M22,$E$6:$K$10,7,FALSE)	=VLOOKUP($M22,$E$6:$I$10,G$35,FALSE)*VLOOKUP($M22,$E$6:$K$10,7,FALSE)	=VLOOKUP($M22,$E$6:$I$10,H$35,FALSE)*VLOOKUP($M22,$E$6:$K$10,7,FALSE)	=VLOOKUP($M22,$E$6:$I$10,I$35,FALSE)*VLOOKUP($M22,$E$6:$K$10,7,FALSE)	=VLOOKUP($N22,$E$15:$I$18,F$35,FALSE)*VLOOKUP($N22,$E$15:$K$18,7,FALSE)	=VLOOKUP($N22,$E$15:$I$18,G$35,FALSE)*VLOOKUP($N22,$E$15:$K$18,7,FALSE)	=VLOOKUP($N22,$E$15:$I$18,H$35,FALSE)*VLOOKUP($N22,$E$15:$K$18,7,FALSE)	=VLOOKUP($N22,$E$15:$I$18,I$35,FALSE)*VLOOKUP($N22,$E$15:$K$18,7,FALSE)	=VLOOKUP($O22,$E$23:$I$26,F$35,FALSE)*VLOOKUP($O22,$E$23:$K$26,7,FALSE)	=VLOOKUP($O22,$E$23:$I$26,G$35,FALSE)*VLOOKUP($O22,$E$23:$K$26,7,FALSE)	=VLOOKUP($O22,$E$23:$I$26,H$35,FALSE)*VLOOKUP($O22,$E$23:$K$26,7,FALSE)	=VLOOKUP($O22,$E$23:$I$26,I$35,FALSE)*VLOOKUP($O22,$E$23:$K$26,7,FALSE)	=VLOOKUP($P22,$E$31:$I$33,F$35,FALSE)*VLOOKUP($P22,$E$31:$K$33,7,FALSE)	=VLOOKUP($P22,$E$31:$I$33,G$35,FALSE)*VLOOKUP($P22,$E$31:$K$33,7,FALSE)	=VLOOKUP($P22,$E$31:$I$33,H$35,FALSE)*VLOOKUP($P22,$E$31:$K$33,7,FALSE)	=VLOOKUP($P22,$E$31:$I$33,I$35,FALSE)*VLOOKUP($P22,$E$31:$K$33,7,FALSE)	=VLOOKUP(M22,$E$6:$K$10,7,FALSE)+VLOOKUP(N22,$E$15:$K$18,7,FALSE)+VLOOKUP(O22,$E$23:$K$26,7,FALSE)+VLOOKUP(P22,$E$31:$K$33,7,FALSE)	=(AC22+Y22+U22+Q22)/$AG22	=(AD22+Z22+V22+R22)/$AG22	=(AE22+AA22+W22+S22)/$AG22	=(AF22+AB22+X22+T22)/$AG22	=SUM(AH22:AK22)		Scenario	Reach		0% to 25%	>TsumQ & >Ttemp	Partially Mobile and diverse	-	=AH22	=AI22	=AJ22	=AK22
				Clean & Diverse	0	0	0.25	0.75	0.55	=J23*$I$21		0% to 25%	>TsumQ & >Ttemp	Largely immobile and homogeneous	+	=VLOOKUP($M23,$E$6:$I$10,F$35,FALSE)*VLOOKUP($M23,$E$6:$K$10,7,FALSE)	=VLOOKUP($M23,$E$6:$I$10,G$35,FALSE)*VLOOKUP($M23,$E$6:$K$10,7,FALSE)	=VLOOKUP($M23,$E$6:$I$10,H$35,FALSE)*VLOOKUP($M23,$E$6:$K$10,7,FALSE)	=VLOOKUP($M23,$E$6:$I$10,I$35,FALSE)*VLOOKUP($M23,$E$6:$K$10,7,FALSE)	=VLOOKUP($N23,$E$15:$I$18,F$35,FALSE)*VLOOKUP($N23,$E$15:$K$18,7,FALSE)	=VLOOKUP($N23,$E$15:$I$18,G$35,FALSE)*VLOOKUP($N23,$E$15:$K$18,7,FALSE)	=VLOOKUP($N23,$E$15:$I$18,H$35,FALSE)*VLOOKUP($N23,$E$15:$K$18,7,FALSE)	=VLOOKUP($N23,$E$15:$I$18,I$35,FALSE)*VLOOKUP($N23,$E$15:$K$18,7,FALSE)	=VLOOKUP($O23,$E$23:$I$26,F$35,FALSE)*VLOOKUP($O23,$E$23:$K$26,7,FALSE)	=VLOOKUP($O23,$E$23:$I$26,G$35,FALSE)*VLOOKUP($O23,$E$23:$K$26,7,FALSE)	=VLOOKUP($O23,$E$23:$I$26,H$35,FALSE)*VLOOKUP($O23,$E$23:$K$26,7,FALSE)	=VLOOKUP($O23,$E$23:$I$26,I$35,FALSE)*VLOOKUP($O23,$E$23:$K$26,7,FALSE)	=VLOOKUP($P23,$E$31:$I$33,F$35,FALSE)*VLOOKUP($P23,$E$31:$K$33,7,FALSE)	=VLOOKUP($P23,$E$31:$I$33,G$35,FALSE)*VLOOKUP($P23,$E$31:$K$33,7,FALSE)	=VLOOKUP($P23,$E$31:$I$33,H$35,FALSE)*VLOOKUP($P23,$E$31:$K$33,7,FALSE)	=VLOOKUP($P23,$E$31:$I$33,I$35,FALSE)*VLOOKUP($P23,$E$31:$K$33,7,FALSE)	=VLOOKUP(M23,$E$6:$K$10,7,FALSE)+VLOOKUP(N23,$E$15:$K$18,7,FALSE)+VLOOKUP(O23,$E$23:$K$26,7,FALSE)+VLOOKUP(P23,$E$31:$K$33,7,FALSE)	=(AC23+Y23+U23+Q23)/$AG23	=(AD23+Z23+V23+R23)/$AG23	=(AE23+AA23+W23+S23)/$AG23	=(AF23+AB23+X23+T23)/$AG23	=SUM(AH23:AK23)		Historic	3a		0% to 25%	>TsumQ & >Ttemp	Largely immobile and homogeneous	+	=AH23	=AI23	=AJ23	=AK23
				Partially Mobile and diverse	0	0.25	0.5	0.25	0.2	=J24*$I$21		0% to 25%	>TsumQ & >Ttemp	Largely immobile and homogeneous	0	=VLOOKUP($M24,$E$6:$I$10,F$35,FALSE)*VLOOKUP($M24,$E$6:$K$10,7,FALSE)	=VLOOKUP($M24,$E$6:$I$10,G$35,FALSE)*VLOOKUP($M24,$E$6:$K$10,7,FALSE)	=VLOOKUP($M24,$E$6:$I$10,H$35,FALSE)*VLOOKUP($M24,$E$6:$K$10,7,FALSE)	=VLOOKUP($M24,$E$6:$I$10,I$35,FALSE)*VLOOKUP($M24,$E$6:$K$10,7,FALSE)	=VLOOKUP($N24,$E$15:$I$18,F$35,FALSE)*VLOOKUP($N24,$E$15:$K$18,7,FALSE)	=VLOOKUP($N24,$E$15:$I$18,G$35,FALSE)*VLOOKUP($N24,$E$15:$K$18,7,FALSE)	=VLOOKUP($N24,$E$15:$I$18,H$35,FALSE)*VLOOKUP($N24,$E$15:$K$18,7,FALSE)	=VLOOKUP($N24,$E$15:$I$18,I$35,FALSE)*VLOOKUP($N24,$E$15:$K$18,7,FALSE)	=VLOOKUP($O24,$E$23:$I$26,F$35,FALSE)*VLOOKUP($O24,$E$23:$K$26,7,FALSE)	=VLOOKUP($O24,$E$23:$I$26,G$35,FALSE)*VLOOKUP($O24,$E$23:$K$26,7,FALSE)	=VLOOKUP($O24,$E$23:$I$26,H$35,FALSE)*VLOOKUP($O24,$E$23:$K$26,7,FALSE)	=VLOOKUP($O24,$E$23:$I$26,I$35,FALSE)*VLOOKUP($O24,$E$23:$K$26,7,FALSE)	=VLOOKUP($P24,$E$31:$I$33,F$35,FALSE)*VLOOKUP($P24,$E$31:$K$33,7,FALSE)	=VLOOKUP($P24,$E$31:$I$33,G$35,FALSE)*VLOOKUP($P24,$E$31:$K$33,7,FALSE)	=VLOOKUP($P24,$E$31:$I$33,H$35,FALSE)*VLOOKUP($P24,$E$31:$K$33,7,FALSE)	=VLOOKUP($P24,$E$31:$I$33,I$35,FALSE)*VLOOKUP($P24,$E$31:$K$33,7,FALSE)	=VLOOKUP(M24,$E$6:$K$10,7,FALSE)+VLOOKUP(N24,$E$15:$K$18,7,FALSE)+VLOOKUP(O24,$E$23:$K$26,7,FALSE)+VLOOKUP(P24,$E$31:$K$33,7,FALSE)	=(AC24+Y24+U24+Q24)/$AG24	=(AD24+Z24+V24+R24)/$AG24	=(AE24+AA24+W24+S24)/$AG24	=(AF24+AB24+X24+T24)/$AG24	=SUM(AH24:AK24)		Clean and diverse	0.0213271370126044		0% to 25%	>TsumQ & >Ttemp	Largely immobile and homogeneous	0	=AH24	=AI24	=AJ24	=AK24
				Largely immobile and homogeneous	0	0.5	0.5	0	0.15	=J25*$I$21		0% to 25%	>TsumQ & >Ttemp	Largely immobile and homogeneous	-	=VLOOKUP($M25,$E$6:$I$10,F$35,FALSE)*VLOOKUP($M25,$E$6:$K$10,7,FALSE)	=VLOOKUP($M25,$E$6:$I$10,G$35,FALSE)*VLOOKUP($M25,$E$6:$K$10,7,FALSE)	=VLOOKUP($M25,$E$6:$I$10,H$35,FALSE)*VLOOKUP($M25,$E$6:$K$10,7,FALSE)	=VLOOKUP($M25,$E$6:$I$10,I$35,FALSE)*VLOOKUP($M25,$E$6:$K$10,7,FALSE)	=VLOOKUP($N25,$E$15:$I$18,F$35,FALSE)*VLOOKUP($N25,$E$15:$K$18,7,FALSE)	=VLOOKUP($N25,$E$15:$I$18,G$35,FALSE)*VLOOKUP($N25,$E$15:$K$18,7,FALSE)	=VLOOKUP($N25,$E$15:$I$18,H$35,FALSE)*VLOOKUP($N25,$E$15:$K$18,7,FALSE)	=VLOOKUP($N25,$E$15:$I$18,I$35,FALSE)*VLOOKUP($N25,$E$15:$K$18,7,FALSE)	=VLOOKUP($O25,$E$23:$I$26,F$35,FALSE)*VLOOKUP($O25,$E$23:$K$26,7,FALSE)	=VLOOKUP($O25,$E$23:$I$26,G$35,FALSE)*VLOOKUP($O25,$E$23:$K$26,7,FALSE)	=VLOOKUP($O25,$E$23:$I$26,H$35,FALSE)*VLOOKUP($O25,$E$23:$K$26,7,FALSE)	=VLOOKUP($O25,$E$23:$I$26,I$35,FALSE)*VLOOKUP($O25,$E$23:$K$26,7,FALSE)	=VLOOKUP($P25,$E$31:$I$33,F$35,FALSE)*VLOOKUP($P25,$E$31:$K$33,7,FALSE)	=VLOOKUP($P25,$E$31:$I$33,G$35,FALSE)*VLOOKUP($P25,$E$31:$K$33,7,FALSE)	=VLOOKUP($P25,$E$31:$I$33,H$35,FALSE)*VLOOKUP($P25,$E$31:$K$33,7,FALSE)	=VLOOKUP($P25,$E$31:$I$33,I$35,FALSE)*VLOOKUP($P25,$E$31:$K$33,7,FALSE)	=VLOOKUP(M25,$E$6:$K$10,7,FALSE)+VLOOKUP(N25,$E$15:$K$18,7,FALSE)+VLOOKUP(O25,$E$23:$K$26,7,FALSE)+VLOOKUP(P25,$E$31:$K$33,7,FALSE)	=(AC25+Y25+U25+Q25)/$AG25	=(AD25+Z25+V25+R25)/$AG25	=(AE25+AA25+W25+S25)/$AG25	=(AF25+AB25+X25+T25)/$AG25	=SUM(AH25:AK25)		Partially mobile and diverse	0.224308019008482		0% to 25%	>TsumQ & >Ttemp	Largely immobile and homogeneous	-	=AH25	=AI25	=AJ25	=AK25
				Entrenched	0.75	0.25	0	0	0.1	=J26*$I$21		0% to 25%	>TsumQ & >Ttemp	Entrenched	+	=VLOOKUP($M26,$E$6:$I$10,F$35,FALSE)*VLOOKUP($M26,$E$6:$K$10,7,FALSE)	=VLOOKUP($M26,$E$6:$I$10,G$35,FALSE)*VLOOKUP($M26,$E$6:$K$10,7,FALSE)	=VLOOKUP($M26,$E$6:$I$10,H$35,FALSE)*VLOOKUP($M26,$E$6:$K$10,7,FALSE)	=VLOOKUP($M26,$E$6:$I$10,I$35,FALSE)*VLOOKUP($M26,$E$6:$K$10,7,FALSE)	=VLOOKUP($N26,$E$15:$I$18,F$35,FALSE)*VLOOKUP($N26,$E$15:$K$18,7,FALSE)	=VLOOKUP($N26,$E$15:$I$18,G$35,FALSE)*VLOOKUP($N26,$E$15:$K$18,7,FALSE)	=VLOOKUP($N26,$E$15:$I$18,H$35,FALSE)*VLOOKUP($N26,$E$15:$K$18,7,FALSE)	=VLOOKUP($N26,$E$15:$I$18,I$35,FALSE)*VLOOKUP($N26,$E$15:$K$18,7,FALSE)	=VLOOKUP($O26,$E$23:$I$26,F$35,FALSE)*VLOOKUP($O26,$E$23:$K$26,7,FALSE)	=VLOOKUP($O26,$E$23:$I$26,G$35,FALSE)*VLOOKUP($O26,$E$23:$K$26,7,FALSE)	=VLOOKUP($O26,$E$23:$I$26,H$35,FALSE)*VLOOKUP($O26,$E$23:$K$26,7,FALSE)	=VLOOKUP($O26,$E$23:$I$26,I$35,FALSE)*VLOOKUP($O26,$E$23:$K$26,7,FALSE)	=VLOOKUP($P26,$E$31:$I$33,F$35,FALSE)*VLOOKUP($P26,$E$31:$K$33,7,FALSE)	=VLOOKUP($P26,$E$31:$I$33,G$35,FALSE)*VLOOKUP($P26,$E$31:$K$33,7,FALSE)	=VLOOKUP($P26,$E$31:$I$33,H$35,FALSE)*VLOOKUP($P26,$E$31:$K$33,7,FALSE)	=VLOOKUP($P26,$E$31:$I$33,I$35,FALSE)*VLOOKUP($P26,$E$31:$K$33,7,FALSE)	=VLOOKUP(M26,$E$6:$K$10,7,FALSE)+VLOOKUP(N26,$E$15:$K$18,7,FALSE)+VLOOKUP(O26,$E$23:$K$26,7,FALSE)+VLOOKUP(P26,$E$31:$K$33,7,FALSE)	=(AC26+Y26+U26+Q26)/$AG26	=(AD26+Z26+V26+R26)/$AG26	=(AE26+AA26+W26+S26)/$AG26	=(AF26+AB26+X26+T26)/$AG26	=SUM(AH26:AK26)		Largely immobile and homogeneous	0.496680197757926		0% to 25%	>TsumQ & >Ttemp	Entrenched	+	=AH26	=AI26	=AJ26	=AK26
				Sum					=SUM(J22:J26)	=SUM(K22:K26)		0% to 25%	>TsumQ & >Ttemp	Entrenched	0	=VLOOKUP($M27,$E$6:$I$10,F$35,FALSE)*VLOOKUP($M27,$E$6:$K$10,7,FALSE)	=VLOOKUP($M27,$E$6:$I$10,G$35,FALSE)*VLOOKUP($M27,$E$6:$K$10,7,FALSE)	=VLOOKUP($M27,$E$6:$I$10,H$35,FALSE)*VLOOKUP($M27,$E$6:$K$10,7,FALSE)	=VLOOKUP($M27,$E$6:$I$10,I$35,FALSE)*VLOOKUP($M27,$E$6:$K$10,7,FALSE)	=VLOOKUP($N27,$E$15:$I$18,F$35,FALSE)*VLOOKUP($N27,$E$15:$K$18,7,FALSE)	=VLOOKUP($N27,$E$15:$I$18,G$35,FALSE)*VLOOKUP($N27,$E$15:$K$18,7,FALSE)	=VLOOKUP($N27,$E$15:$I$18,H$35,FALSE)*VLOOKUP($N27,$E$15:$K$18,7,FALSE)	=VLOOKUP($N27,$E$15:$I$18,I$35,FALSE)*VLOOKUP($N27,$E$15:$K$18,7,FALSE)	=VLOOKUP($O27,$E$23:$I$26,F$35,FALSE)*VLOOKUP($O27,$E$23:$K$26,7,FALSE)	=VLOOKUP($O27,$E$23:$I$26,G$35,FALSE)*VLOOKUP($O27,$E$23:$K$26,7,FALSE)	=VLOOKUP($O27,$E$23:$I$26,H$35,FALSE)*VLOOKUP($O27,$E$23:$K$26,7,FALSE)	=VLOOKUP($O27,$E$23:$I$26,I$35,FALSE)*VLOOKUP($O27,$E$23:$K$26,7,FALSE)	=VLOOKUP($P27,$E$31:$I$33,F$35,FALSE)*VLOOKUP($P27,$E$31:$K$33,7,FALSE)	=VLOOKUP($P27,$E$31:$I$33,G$35,FALSE)*VLOOKUP($P27,$E$31:$K$33,7,FALSE)	=VLOOKUP($P27,$E$31:$I$33,H$35,FALSE)*VLOOKUP($P27,$E$31:$K$33,7,FALSE)	=VLOOKUP($P27,$E$31:$I$33,I$35,FALSE)*VLOOKUP($P27,$E$31:$K$33,7,FALSE)	=VLOOKUP(M27,$E$6:$K$10,7,FALSE)+VLOOKUP(N27,$E$15:$K$18,7,FALSE)+VLOOKUP(O27,$E$23:$K$26,7,FALSE)+VLOOKUP(P27,$E$31:$K$33,7,FALSE)	=(AC27+Y27+U27+Q27)/$AG27	=(AD27+Z27+V27+R27)/$AG27	=(AE27+AA27+W27+S27)/$AG27	=(AF27+AB27+X27+T27)/$AG27	=SUM(AH27:AK27)		Entrenched	0.257684646220988		0% to 25%	>TsumQ & >Ttemp	Entrenched	0	=AH27	=AI27	=AJ27	=AK27
												0% to 25%	>TsumQ & >Ttemp	Entrenched	-	=VLOOKUP($M28,$E$6:$I$10,F$35,FALSE)*VLOOKUP($M28,$E$6:$K$10,7,FALSE)	=VLOOKUP($M28,$E$6:$I$10,G$35,FALSE)*VLOOKUP($M28,$E$6:$K$10,7,FALSE)	=VLOOKUP($M28,$E$6:$I$10,H$35,FALSE)*VLOOKUP($M28,$E$6:$K$10,7,FALSE)	=VLOOKUP($M28,$E$6:$I$10,I$35,FALSE)*VLOOKUP($M28,$E$6:$K$10,7,FALSE)	=VLOOKUP($N28,$E$15:$I$18,F$35,FALSE)*VLOOKUP($N28,$E$15:$K$18,7,FALSE)	=VLOOKUP($N28,$E$15:$I$18,G$35,FALSE)*VLOOKUP($N28,$E$15:$K$18,7,FALSE)	=VLOOKUP($N28,$E$15:$I$18,H$35,FALSE)*VLOOKUP($N28,$E$15:$K$18,7,FALSE)	=VLOOKUP($N28,$E$15:$I$18,I$35,FALSE)*VLOOKUP($N28,$E$15:$K$18,7,FALSE)	=VLOOKUP($O28,$E$23:$I$26,F$35,FALSE)*VLOOKUP($O28,$E$23:$K$26,7,FALSE)	=VLOOKUP($O28,$E$23:$I$26,G$35,FALSE)*VLOOKUP($O28,$E$23:$K$26,7,FALSE)	=VLOOKUP($O28,$E$23:$I$26,H$35,FALSE)*VLOOKUP($O28,$E$23:$K$26,7,FALSE)	=VLOOKUP($O28,$E$23:$I$26,I$35,FALSE)*VLOOKUP($O28,$E$23:$K$26,7,FALSE)	=VLOOKUP($P28,$E$31:$I$33,F$35,FALSE)*VLOOKUP($P28,$E$31:$K$33,7,FALSE)	=VLOOKUP($P28,$E$31:$I$33,G$35,FALSE)*VLOOKUP($P28,$E$31:$K$33,7,FALSE)	=VLOOKUP($P28,$E$31:$I$33,H$35,FALSE)*VLOOKUP($P28,$E$31:$K$33,7,FALSE)	=VLOOKUP($P28,$E$31:$I$33,I$35,FALSE)*VLOOKUP($P28,$E$31:$K$33,7,FALSE)	=VLOOKUP(M28,$E$6:$K$10,7,FALSE)+VLOOKUP(N28,$E$15:$K$18,7,FALSE)+VLOOKUP(O28,$E$23:$K$26,7,FALSE)+VLOOKUP(P28,$E$31:$K$33,7,FALSE)	=(AC28+Y28+U28+Q28)/$AG28	=(AD28+Z28+V28+R28)/$AG28	=(AE28+AA28+W28+S28)/$AG28	=(AF28+AB28+X28+T28)/$AG28	=SUM(AH28:AK28)					0% to 25%	>TsumQ & >Ttemp	Entrenched	-	=AH28	=AI28	=AJ28	=AK28
				Aquatic Insects			Table Weight	=(3/16)	State Weights			0% to 25%	<TsumQ & <Ttemp	Clean & Diverse	+	=VLOOKUP($M29,$E$6:$I$10,F$35,FALSE)*VLOOKUP($M29,$E$6:$K$10,7,FALSE)	=VLOOKUP($M29,$E$6:$I$10,G$35,FALSE)*VLOOKUP($M29,$E$6:$K$10,7,FALSE)	=VLOOKUP($M29,$E$6:$I$10,H$35,FALSE)*VLOOKUP($M29,$E$6:$K$10,7,FALSE)	=VLOOKUP($M29,$E$6:$I$10,I$35,FALSE)*VLOOKUP($M29,$E$6:$K$10,7,FALSE)	=VLOOKUP($N29,$E$15:$I$18,F$35,FALSE)*VLOOKUP($N29,$E$15:$K$18,7,FALSE)	=VLOOKUP($N29,$E$15:$I$18,G$35,FALSE)*VLOOKUP($N29,$E$15:$K$18,7,FALSE)	=VLOOKUP($N29,$E$15:$I$18,H$35,FALSE)*VLOOKUP($N29,$E$15:$K$18,7,FALSE)	=VLOOKUP($N29,$E$15:$I$18,I$35,FALSE)*VLOOKUP($N29,$E$15:$K$18,7,FALSE)	=VLOOKUP($O29,$E$23:$I$26,F$35,FALSE)*VLOOKUP($O29,$E$23:$K$26,7,FALSE)	=VLOOKUP($O29,$E$23:$I$26,G$35,FALSE)*VLOOKUP($O29,$E$23:$K$26,7,FALSE)	=VLOOKUP($O29,$E$23:$I$26,H$35,FALSE)*VLOOKUP($O29,$E$23:$K$26,7,FALSE)	=VLOOKUP($O29,$E$23:$I$26,I$35,FALSE)*VLOOKUP($O29,$E$23:$K$26,7,FALSE)	=VLOOKUP($P29,$E$31:$I$33,F$35,FALSE)*VLOOKUP($P29,$E$31:$K$33,7,FALSE)	=VLOOKUP($P29,$E$31:$I$33,G$35,FALSE)*VLOOKUP($P29,$E$31:$K$33,7,FALSE)	=VLOOKUP($P29,$E$31:$I$33,H$35,FALSE)*VLOOKUP($P29,$E$31:$K$33,7,FALSE)	=VLOOKUP($P29,$E$31:$I$33,I$35,FALSE)*VLOOKUP($P29,$E$31:$K$33,7,FALSE)	=VLOOKUP(M29,$E$6:$K$10,7,FALSE)+VLOOKUP(N29,$E$15:$K$18,7,FALSE)+VLOOKUP(O29,$E$23:$K$26,7,FALSE)+VLOOKUP(P29,$E$31:$K$33,7,FALSE)	=(AC29+Y29+U29+Q29)/$AG29	=(AD29+Z29+V29+R29)/$AG29	=(AE29+AA29+W29+S29)/$AG29	=(AF29+AB29+X29+T29)/$AG29	=SUM(AH29:AK29)		Aquatic Insects			0% to 25%	<TsumQ & <Ttemp	Clean and diverse	+	=AH29	=AI29	=AJ29	=AK29
				As a function of water temp and baseflow	--	-	0	+	by State	Net		0% to 25%	<TsumQ & <Ttemp	Clean & Diverse	0	=VLOOKUP($M30,$E$6:$I$10,F$35,FALSE)*VLOOKUP($M30,$E$6:$K$10,7,FALSE)	=VLOOKUP($M30,$E$6:$I$10,G$35,FALSE)*VLOOKUP($M30,$E$6:$K$10,7,FALSE)	=VLOOKUP($M30,$E$6:$I$10,H$35,FALSE)*VLOOKUP($M30,$E$6:$K$10,7,FALSE)	=VLOOKUP($M30,$E$6:$I$10,I$35,FALSE)*VLOOKUP($M30,$E$6:$K$10,7,FALSE)	=VLOOKUP($N30,$E$15:$I$18,F$35,FALSE)*VLOOKUP($N30,$E$15:$K$18,7,FALSE)	=VLOOKUP($N30,$E$15:$I$18,G$35,FALSE)*VLOOKUP($N30,$E$15:$K$18,7,FALSE)	=VLOOKUP($N30,$E$15:$I$18,H$35,FALSE)*VLOOKUP($N30,$E$15:$K$18,7,FALSE)	=VLOOKUP($N30,$E$15:$I$18,I$35,FALSE)*VLOOKUP($N30,$E$15:$K$18,7,FALSE)	=VLOOKUP($O30,$E$23:$I$26,F$35,FALSE)*VLOOKUP($O30,$E$23:$K$26,7,FALSE)	=VLOOKUP($O30,$E$23:$I$26,G$35,FALSE)*VLOOKUP($O30,$E$23:$K$26,7,FALSE)	=VLOOKUP($O30,$E$23:$I$26,H$35,FALSE)*VLOOKUP($O30,$E$23:$K$26,7,FALSE)	=VLOOKUP($O30,$E$23:$I$26,I$35,FALSE)*VLOOKUP($O30,$E$23:$K$26,7,FALSE)	=VLOOKUP($P30,$E$31:$I$33,F$35,FALSE)*VLOOKUP($P30,$E$31:$K$33,7,FALSE)	=VLOOKUP($P30,$E$31:$I$33,G$35,FALSE)*VLOOKUP($P30,$E$31:$K$33,7,FALSE)	=VLOOKUP($P30,$E$31:$I$33,H$35,FALSE)*VLOOKUP($P30,$E$31:$K$33,7,FALSE)	=VLOOKUP($P30,$E$31:$I$33,I$35,FALSE)*VLOOKUP($P30,$E$31:$K$33,7,FALSE)	=VLOOKUP(M30,$E$6:$K$10,7,FALSE)+VLOOKUP(N30,$E$15:$K$18,7,FALSE)+VLOOKUP(O30,$E$23:$K$26,7,FALSE)+VLOOKUP(P30,$E$31:$K$33,7,FALSE)	=(AC30+Y30+U30+Q30)/$AG30	=(AD30+Z30+V30+R30)/$AG30	=(AE30+AA30+W30+S30)/$AG30	=(AF30+AB30+X30+T30)/$AG30	=SUM(AH30:AK30)		Scenario	Reach		0% to 25%	<TsumQ & <Ttemp	Clean and diverse	0	=AH30	=AI30	=AJ30	=AK30
				+	0	0	0.5	0.5	0.5	=J31*$I$29		0% to 25%	<TsumQ & <Ttemp	Clean & Diverse	-	=VLOOKUP($M31,$E$6:$I$10,F$35,FALSE)*VLOOKUP($M31,$E$6:$K$10,7,FALSE)	=VLOOKUP($M31,$E$6:$I$10,G$35,FALSE)*VLOOKUP($M31,$E$6:$K$10,7,FALSE)	=VLOOKUP($M31,$E$6:$I$10,H$35,FALSE)*VLOOKUP($M31,$E$6:$K$10,7,FALSE)	=VLOOKUP($M31,$E$6:$I$10,I$35,FALSE)*VLOOKUP($M31,$E$6:$K$10,7,FALSE)	=VLOOKUP($N31,$E$15:$I$18,F$35,FALSE)*VLOOKUP($N31,$E$15:$K$18,7,FALSE)	=VLOOKUP($N31,$E$15:$I$18,G$35,FALSE)*VLOOKUP($N31,$E$15:$K$18,7,FALSE)	=VLOOKUP($N31,$E$15:$I$18,H$35,FALSE)*VLOOKUP($N31,$E$15:$K$18,7,FALSE)	=VLOOKUP($N31,$E$15:$I$18,I$35,FALSE)*VLOOKUP($N31,$E$15:$K$18,7,FALSE)	=VLOOKUP($O31,$E$23:$I$26,F$35,FALSE)*VLOOKUP($O31,$E$23:$K$26,7,FALSE)	=VLOOKUP($O31,$E$23:$I$26,G$35,FALSE)*VLOOKUP($O31,$E$23:$K$26,7,FALSE)	=VLOOKUP($O31,$E$23:$I$26,H$35,FALSE)*VLOOKUP($O31,$E$23:$K$26,7,FALSE)	=VLOOKUP($O31,$E$23:$I$26,I$35,FALSE)*VLOOKUP($O31,$E$23:$K$26,7,FALSE)	=VLOOKUP($P31,$E$31:$I$33,F$35,FALSE)*VLOOKUP($P31,$E$31:$K$33,7,FALSE)	=VLOOKUP($P31,$E$31:$I$33,G$35,FALSE)*VLOOKUP($P31,$E$31:$K$33,7,FALSE)	=VLOOKUP($P31,$E$31:$I$33,H$35,FALSE)*VLOOKUP($P31,$E$31:$K$33,7,FALSE)	=VLOOKUP($P31,$E$31:$I$33,I$35,FALSE)*VLOOKUP($P31,$E$31:$K$33,7,FALSE)	=VLOOKUP(M31,$E$6:$K$10,7,FALSE)+VLOOKUP(N31,$E$15:$K$18,7,FALSE)+VLOOKUP(O31,$E$23:$K$26,7,FALSE)+VLOOKUP(P31,$E$31:$K$33,7,FALSE)	=(AC31+Y31+U31+Q31)/$AG31	=(AD31+Z31+V31+R31)/$AG31	=(AE31+AA31+W31+S31)/$AG31	=(AF31+AB31+X31+T31)/$AG31	=SUM(AH31:AK31)		Historic	3a		0% to 25%	<TsumQ & <Ttemp	Clean and diverse	-	=AH31	=AI31	=AJ31	=AK31
				0	0	0.25	0.5	0.25	0.3	=J32*$I$29		0% to 25%	<TsumQ & <Ttemp	Partially Mobile and diverse	+	=VLOOKUP($M32,$E$6:$I$10,F$35,FALSE)*VLOOKUP($M32,$E$6:$K$10,7,FALSE)	=VLOOKUP($M32,$E$6:$I$10,G$35,FALSE)*VLOOKUP($M32,$E$6:$K$10,7,FALSE)	=VLOOKUP($M32,$E$6:$I$10,H$35,FALSE)*VLOOKUP($M32,$E$6:$K$10,7,FALSE)	=VLOOKUP($M32,$E$6:$I$10,I$35,FALSE)*VLOOKUP($M32,$E$6:$K$10,7,FALSE)	=VLOOKUP($N32,$E$15:$I$18,F$35,FALSE)*VLOOKUP($N32,$E$15:$K$18,7,FALSE)	=VLOOKUP($N32,$E$15:$I$18,G$35,FALSE)*VLOOKUP($N32,$E$15:$K$18,7,FALSE)	=VLOOKUP($N32,$E$15:$I$18,H$35,FALSE)*VLOOKUP($N32,$E$15:$K$18,7,FALSE)	=VLOOKUP($N32,$E$15:$I$18,I$35,FALSE)*VLOOKUP($N32,$E$15:$K$18,7,FALSE)	=VLOOKUP($O32,$E$23:$I$26,F$35,FALSE)*VLOOKUP($O32,$E$23:$K$26,7,FALSE)	=VLOOKUP($O32,$E$23:$I$26,G$35,FALSE)*VLOOKUP($O32,$E$23:$K$26,7,FALSE)	=VLOOKUP($O32,$E$23:$I$26,H$35,FALSE)*VLOOKUP($O32,$E$23:$K$26,7,FALSE)	=VLOOKUP($O32,$E$23:$I$26,I$35,FALSE)*VLOOKUP($O32,$E$23:$K$26,7,FALSE)	=VLOOKUP($P32,$E$31:$I$33,F$35,FALSE)*VLOOKUP($P32,$E$31:$K$33,7,FALSE)	=VLOOKUP($P32,$E$31:$I$33,G$35,FALSE)*VLOOKUP($P32,$E$31:$K$33,7,FALSE)	=VLOOKUP($P32,$E$31:$I$33,H$35,FALSE)*VLOOKUP($P32,$E$31:$K$33,7,FALSE)	=VLOOKUP($P32,$E$31:$I$33,I$35,FALSE)*VLOOKUP($P32,$E$31:$K$33,7,FALSE)	=VLOOKUP(M32,$E$6:$K$10,7,FALSE)+VLOOKUP(N32,$E$15:$K$18,7,FALSE)+VLOOKUP(O32,$E$23:$K$26,7,FALSE)+VLOOKUP(P32,$E$31:$K$33,7,FALSE)	=(AC32+Y32+U32+Q32)/$AG32	=(AD32+Z32+V32+R32)/$AG32	=(AE32+AA32+W32+S32)/$AG32	=(AF32+AB32+X32+T32)/$AG32	=SUM(AH32:AK32)		+	0.0200000000280873		0% to 25%	<TsumQ & <Ttemp	Partially Mobile and diverse	+	=AH32	=AI32	=AJ32	=AK32
				-	0.25	0.5	0.25	0	0.2	=J33*$I$29		0% to 25%	<TsumQ & <Ttemp	Partially Mobile and diverse	0	=VLOOKUP($M33,$E$6:$I$10,F$35,FALSE)*VLOOKUP($M33,$E$6:$K$10,7,FALSE)	=VLOOKUP($M33,$E$6:$I$10,G$35,FALSE)*VLOOKUP($M33,$E$6:$K$10,7,FALSE)	=VLOOKUP($M33,$E$6:$I$10,H$35,FALSE)*VLOOKUP($M33,$E$6:$K$10,7,FALSE)	=VLOOKUP($M33,$E$6:$I$10,I$35,FALSE)*VLOOKUP($M33,$E$6:$K$10,7,FALSE)	=VLOOKUP($N33,$E$15:$I$18,F$35,FALSE)*VLOOKUP($N33,$E$15:$K$18,7,FALSE)	=VLOOKUP($N33,$E$15:$I$18,G$35,FALSE)*VLOOKUP($N33,$E$15:$K$18,7,FALSE)	=VLOOKUP($N33,$E$15:$I$18,H$35,FALSE)*VLOOKUP($N33,$E$15:$K$18,7,FALSE)	=VLOOKUP($N33,$E$15:$I$18,I$35,FALSE)*VLOOKUP($N33,$E$15:$K$18,7,FALSE)	=VLOOKUP($O33,$E$23:$I$26,F$35,FALSE)*VLOOKUP($O33,$E$23:$K$26,7,FALSE)	=VLOOKUP($O33,$E$23:$I$26,G$35,FALSE)*VLOOKUP($O33,$E$23:$K$26,7,FALSE)	=VLOOKUP($O33,$E$23:$I$26,H$35,FALSE)*VLOOKUP($O33,$E$23:$K$26,7,FALSE)	=VLOOKUP($O33,$E$23:$I$26,I$35,FALSE)*VLOOKUP($O33,$E$23:$K$26,7,FALSE)	=VLOOKUP($P33,$E$31:$I$33,F$35,FALSE)*VLOOKUP($P33,$E$31:$K$33,7,FALSE)	=VLOOKUP($P33,$E$31:$I$33,G$35,FALSE)*VLOOKUP($P33,$E$31:$K$33,7,FALSE)	=VLOOKUP($P33,$E$31:$I$33,H$35,FALSE)*VLOOKUP($P33,$E$31:$K$33,7,FALSE)	=VLOOKUP($P33,$E$31:$I$33,I$35,FALSE)*VLOOKUP($P33,$E$31:$K$33,7,FALSE)	=VLOOKUP(M33,$E$6:$K$10,7,FALSE)+VLOOKUP(N33,$E$15:$K$18,7,FALSE)+VLOOKUP(O33,$E$23:$K$26,7,FALSE)+VLOOKUP(P33,$E$31:$K$33,7,FALSE)	=(AC33+Y33+U33+Q33)/$AG33	=(AD33+Z33+V33+R33)/$AG33	=(AE33+AA33+W33+S33)/$AG33	=(AF33+AB33+X33+T33)/$AG33	=SUM(AH33:AK33)		0	0.483333333387002		0% to 25%	<TsumQ & <Ttemp	Partially Mobile and diverse	0	=AH33	=AI33	=AJ33	=AK33
				Sum					=SUM(J30:J33)	=SUM(K30:K33)		0% to 25%	<TsumQ & <Ttemp	Partially Mobile and diverse	-	=VLOOKUP($M34,$E$6:$I$10,F$35,FALSE)*VLOOKUP($M34,$E$6:$K$10,7,FALSE)	=VLOOKUP($M34,$E$6:$I$10,G$35,FALSE)*VLOOKUP($M34,$E$6:$K$10,7,FALSE)	=VLOOKUP($M34,$E$6:$I$10,H$35,FALSE)*VLOOKUP($M34,$E$6:$K$10,7,FALSE)	=VLOOKUP($M34,$E$6:$I$10,I$35,FALSE)*VLOOKUP($M34,$E$6:$K$10,7,FALSE)	=VLOOKUP($N34,$E$15:$I$18,F$35,FALSE)*VLOOKUP($N34,$E$15:$K$18,7,FALSE)	=VLOOKUP($N34,$E$15:$I$18,G$35,FALSE)*VLOOKUP($N34,$E$15:$K$18,7,FALSE)	=VLOOKUP($N34,$E$15:$I$18,H$35,FALSE)*VLOOKUP($N34,$E$15:$K$18,7,FALSE)	=VLOOKUP($N34,$E$15:$I$18,I$35,FALSE)*VLOOKUP($N34,$E$15:$K$18,7,FALSE)	=VLOOKUP($O34,$E$23:$I$26,F$35,FALSE)*VLOOKUP($O34,$E$23:$K$26,7,FALSE)	=VLOOKUP($O34,$E$23:$I$26,G$35,FALSE)*VLOOKUP($O34,$E$23:$K$26,7,FALSE)	=VLOOKUP($O34,$E$23:$I$26,H$35,FALSE)*VLOOKUP($O34,$E$23:$K$26,7,FALSE)	=VLOOKUP($O34,$E$23:$I$26,I$35,FALSE)*VLOOKUP($O34,$E$23:$K$26,7,FALSE)	=VLOOKUP($P34,$E$31:$I$33,F$35,FALSE)*VLOOKUP($P34,$E$31:$K$33,7,FALSE)	=VLOOKUP($P34,$E$31:$I$33,G$35,FALSE)*VLOOKUP($P34,$E$31:$K$33,7,FALSE)	=VLOOKUP($P34,$E$31:$I$33,H$35,FALSE)*VLOOKUP($P34,$E$31:$K$33,7,FALSE)	=VLOOKUP($P34,$E$31:$I$33,I$35,FALSE)*VLOOKUP($P34,$E$31:$K$33,7,FALSE)	=VLOOKUP(M34,$E$6:$K$10,7,FALSE)+VLOOKUP(N34,$E$15:$K$18,7,FALSE)+VLOOKUP(O34,$E$23:$K$26,7,FALSE)+VLOOKUP(P34,$E$31:$K$33,7,FALSE)	=(AC34+Y34+U34+Q34)/$AG34	=(AD34+Z34+V34+R34)/$AG34	=(AE34+AA34+W34+S34)/$AG34	=(AF34+AB34+X34+T34)/$AG34	=SUM(AH34:AK34)		-	0.49666666658491		0% to 25%	<TsumQ & <Ttemp	Partially Mobile and diverse	-	=AH34	=AI34	=AJ34	=AK34
				Column of table	2	3	4	5				0% to 25%	<TsumQ & <Ttemp	Largely immobile and homogeneous	+	=VLOOKUP($M35,$E$6:$I$10,F$35,FALSE)*VLOOKUP($M35,$E$6:$K$10,7,FALSE)	=VLOOKUP($M35,$E$6:$I$10,G$35,FALSE)*VLOOKUP($M35,$E$6:$K$10,7,FALSE)	=VLOOKUP($M35,$E$6:$I$10,H$35,FALSE)*VLOOKUP($M35,$E$6:$K$10,7,FALSE)	=VLOOKUP($M35,$E$6:$I$10,I$35,FALSE)*VLOOKUP($M35,$E$6:$K$10,7,FALSE)	=VLOOKUP($N35,$E$15:$I$18,F$35,FALSE)*VLOOKUP($N35,$E$15:$K$18,7,FALSE)	=VLOOKUP($N35,$E$15:$I$18,G$35,FALSE)*VLOOKUP($N35,$E$15:$K$18,7,FALSE)	=VLOOKUP($N35,$E$15:$I$18,H$35,FALSE)*VLOOKUP($N35,$E$15:$K$18,7,FALSE)	=VLOOKUP($N35,$E$15:$I$18,I$35,FALSE)*VLOOKUP($N35,$E$15:$K$18,7,FALSE)	=VLOOKUP($O35,$E$23:$I$26,F$35,FALSE)*VLOOKUP($O35,$E$23:$K$26,7,FALSE)	=VLOOKUP($O35,$E$23:$I$26,G$35,FALSE)*VLOOKUP($O35,$E$23:$K$26,7,FALSE)	=VLOOKUP($O35,$E$23:$I$26,H$35,FALSE)*VLOOKUP($O35,$E$23:$K$26,7,FALSE)	=VLOOKUP($O35,$E$23:$I$26,I$35,FALSE)*VLOOKUP($O35,$E$23:$K$26,7,FALSE)	=VLOOKUP($P35,$E$31:$I$33,F$35,FALSE)*VLOOKUP($P35,$E$31:$K$33,7,FALSE)	=VLOOKUP($P35,$E$31:$I$33,G$35,FALSE)*VLOOKUP($P35,$E$31:$K$33,7,FALSE)	=VLOOKUP($P35,$E$31:$I$33,H$35,FALSE)*VLOOKUP($P35,$E$31:$K$33,7,FALSE)	=VLOOKUP($P35,$E$31:$I$33,I$35,FALSE)*VLOOKUP($P35,$E$31:$K$33,7,FALSE)	=VLOOKUP(M35,$E$6:$K$10,7,FALSE)+VLOOKUP(N35,$E$15:$K$18,7,FALSE)+VLOOKUP(O35,$E$23:$K$26,7,FALSE)+VLOOKUP(P35,$E$31:$K$33,7,FALSE)	=(AC35+Y35+U35+Q35)/$AG35	=(AD35+Z35+V35+R35)/$AG35	=(AE35+AA35+W35+S35)/$AG35	=(AF35+AB35+X35+T35)/$AG35	=SUM(AH35:AK35)					0% to 25%	<TsumQ & <Ttemp	Largely immobile and homogeneous	+	=AH35	=AI35	=AJ35	=AK35
												0% to 25%	<TsumQ & <Ttemp	Largely immobile and homogeneous	0	=VLOOKUP($M36,$E$6:$I$10,F$35,FALSE)*VLOOKUP($M36,$E$6:$K$10,7,FALSE)	=VLOOKUP($M36,$E$6:$I$10,G$35,FALSE)*VLOOKUP($M36,$E$6:$K$10,7,FALSE)	=VLOOKUP($M36,$E$6:$I$10,H$35,FALSE)*VLOOKUP($M36,$E$6:$K$10,7,FALSE)	=VLOOKUP($M36,$E$6:$I$10,I$35,FALSE)*VLOOKUP($M36,$E$6:$K$10,7,FALSE)	=VLOOKUP($N36,$E$15:$I$18,F$35,FALSE)*VLOOKUP($N36,$E$15:$K$18,7,FALSE)	=VLOOKUP($N36,$E$15:$I$18,G$35,FALSE)*VLOOKUP($N36,$E$15:$K$18,7,FALSE)	=VLOOKUP($N36,$E$15:$I$18,H$35,FALSE)*VLOOKUP($N36,$E$15:$K$18,7,FALSE)	=VLOOKUP($N36,$E$15:$I$18,I$35,FALSE)*VLOOKUP($N36,$E$15:$K$18,7,FALSE)	=VLOOKUP($O36,$E$23:$I$26,F$35,FALSE)*VLOOKUP($O36,$E$23:$K$26,7,FALSE)	=VLOOKUP($O36,$E$23:$I$26,G$35,FALSE)*VLOOKUP($O36,$E$23:$K$26,7,FALSE)	=VLOOKUP($O36,$E$23:$I$26,H$35,FALSE)*VLOOKUP($O36,$E$23:$K$26,7,FALSE)	=VLOOKUP($O36,$E$23:$I$26,I$35,FALSE)*VLOOKUP($O36,$E$23:$K$26,7,FALSE)	=VLOOKUP($P36,$E$31:$I$33,F$35,FALSE)*VLOOKUP($P36,$E$31:$K$33,7,FALSE)	=VLOOKUP($P36,$E$31:$I$33,G$35,FALSE)*VLOOKUP($P36,$E$31:$K$33,7,FALSE)	=VLOOKUP($P36,$E$31:$I$33,H$35,FALSE)*VLOOKUP($P36,$E$31:$K$33,7,FALSE)	=VLOOKUP($P36,$E$31:$I$33,I$35,FALSE)*VLOOKUP($P36,$E$31:$K$33,7,FALSE)	=VLOOKUP(M36,$E$6:$K$10,7,FALSE)+VLOOKUP(N36,$E$15:$K$18,7,FALSE)+VLOOKUP(O36,$E$23:$K$26,7,FALSE)+VLOOKUP(P36,$E$31:$K$33,7,FALSE)	=(AC36+Y36+U36+Q36)/$AG36	=(AD36+Z36+V36+R36)/$AG36	=(AE36+AA36+W36+S36)/$AG36	=(AF36+AB36+X36+T36)/$AG36	=SUM(AH36:AK36)					0% to 25%	<TsumQ & <Ttemp	Largely immobile and homogeneous	0	=AH36	=AI36	=AJ36	=AK36
												0% to 25%	<TsumQ & <Ttemp	Largely immobile and homogeneous	-	=VLOOKUP($M37,$E$6:$I$10,F$35,FALSE)*VLOOKUP($M37,$E$6:$K$10,7,FALSE)	=VLOOKUP($M37,$E$6:$I$10,G$35,FALSE)*VLOOKUP($M37,$E$6:$K$10,7,FALSE)	=VLOOKUP($M37,$E$6:$I$10,H$35,FALSE)*VLOOKUP($M37,$E$6:$K$10,7,FALSE)	=VLOOKUP($M37,$E$6:$I$10,I$35,FALSE)*VLOOKUP($M37,$E$6:$K$10,7,FALSE)	=VLOOKUP($N37,$E$15:$I$18,F$35,FALSE)*VLOOKUP($N37,$E$15:$K$18,7,FALSE)	=VLOOKUP($N37,$E$15:$I$18,G$35,FALSE)*VLOOKUP($N37,$E$15:$K$18,7,FALSE)	=VLOOKUP($N37,$E$15:$I$18,H$35,FALSE)*VLOOKUP($N37,$E$15:$K$18,7,FALSE)	=VLOOKUP($N37,$E$15:$I$18,I$35,FALSE)*VLOOKUP($N37,$E$15:$K$18,7,FALSE)	=VLOOKUP($O37,$E$23:$I$26,F$35,FALSE)*VLOOKUP($O37,$E$23:$K$26,7,FALSE)	=VLOOKUP($O37,$E$23:$I$26,G$35,FALSE)*VLOOKUP($O37,$E$23:$K$26,7,FALSE)	=VLOOKUP($O37,$E$23:$I$26,H$35,FALSE)*VLOOKUP($O37,$E$23:$K$26,7,FALSE)	=VLOOKUP($O37,$E$23:$I$26,I$35,FALSE)*VLOOKUP($O37,$E$23:$K$26,7,FALSE)	=VLOOKUP($P37,$E$31:$I$33,F$35,FALSE)*VLOOKUP($P37,$E$31:$K$33,7,FALSE)	=VLOOKUP($P37,$E$31:$I$33,G$35,FALSE)*VLOOKUP($P37,$E$31:$K$33,7,FALSE)	=VLOOKUP($P37,$E$31:$I$33,H$35,FALSE)*VLOOKUP($P37,$E$31:$K$33,7,FALSE)	=VLOOKUP($P37,$E$31:$I$33,I$35,FALSE)*VLOOKUP($P37,$E$31:$K$33,7,FALSE)	=VLOOKUP(M37,$E$6:$K$10,7,FALSE)+VLOOKUP(N37,$E$15:$K$18,7,FALSE)+VLOOKUP(O37,$E$23:$K$26,7,FALSE)+VLOOKUP(P37,$E$31:$K$33,7,FALSE)	=(AC37+Y37+U37+Q37)/$AG37	=(AD37+Z37+V37+R37)/$AG37	=(AE37+AA37+W37+S37)/$AG37	=(AF37+AB37+X37+T37)/$AG37	=SUM(AH37:AK37)					0% to 25%	<TsumQ & <Ttemp	Largely immobile and homogeneous	-	=AH37	=AI37	=AJ37	=AK37
												0% to 25%	<TsumQ & <Ttemp	Entrenched	+	=VLOOKUP($M38,$E$6:$I$10,F$35,FALSE)*VLOOKUP($M38,$E$6:$K$10,7,FALSE)	=VLOOKUP($M38,$E$6:$I$10,G$35,FALSE)*VLOOKUP($M38,$E$6:$K$10,7,FALSE)	=VLOOKUP($M38,$E$6:$I$10,H$35,FALSE)*VLOOKUP($M38,$E$6:$K$10,7,FALSE)	=VLOOKUP($M38,$E$6:$I$10,I$35,FALSE)*VLOOKUP($M38,$E$6:$K$10,7,FALSE)	=VLOOKUP($N38,$E$15:$I$18,F$35,FALSE)*VLOOKUP($N38,$E$15:$K$18,7,FALSE)	=VLOOKUP($N38,$E$15:$I$18,G$35,FALSE)*VLOOKUP($N38,$E$15:$K$18,7,FALSE)	=VLOOKUP($N38,$E$15:$I$18,H$35,FALSE)*VLOOKUP($N38,$E$15:$K$18,7,FALSE)	=VLOOKUP($N38,$E$15:$I$18,I$35,FALSE)*VLOOKUP($N38,$E$15:$K$18,7,FALSE)	=VLOOKUP($O38,$E$23:$I$26,F$35,FALSE)*VLOOKUP($O38,$E$23:$K$26,7,FALSE)	=VLOOKUP($O38,$E$23:$I$26,G$35,FALSE)*VLOOKUP($O38,$E$23:$K$26,7,FALSE)	=VLOOKUP($O38,$E$23:$I$26,H$35,FALSE)*VLOOKUP($O38,$E$23:$K$26,7,FALSE)	=VLOOKUP($O38,$E$23:$I$26,I$35,FALSE)*VLOOKUP($O38,$E$23:$K$26,7,FALSE)	=VLOOKUP($P38,$E$31:$I$33,F$35,FALSE)*VLOOKUP($P38,$E$31:$K$33,7,FALSE)	=VLOOKUP($P38,$E$31:$I$33,G$35,FALSE)*VLOOKUP($P38,$E$31:$K$33,7,FALSE)	=VLOOKUP($P38,$E$31:$I$33,H$35,FALSE)*VLOOKUP($P38,$E$31:$K$33,7,FALSE)	=VLOOKUP($P38,$E$31:$I$33,I$35,FALSE)*VLOOKUP($P38,$E$31:$K$33,7,FALSE)	=VLOOKUP(M38,$E$6:$K$10,7,FALSE)+VLOOKUP(N38,$E$15:$K$18,7,FALSE)+VLOOKUP(O38,$E$23:$K$26,7,FALSE)+VLOOKUP(P38,$E$31:$K$33,7,FALSE)	=(AC38+Y38+U38+Q38)/$AG38	=(AD38+Z38+V38+R38)/$AG38	=(AE38+AA38+W38+S38)/$AG38	=(AF38+AB38+X38+T38)/$AG38	=SUM(AH38:AK38)					0% to 25%	<TsumQ & <Ttemp	Entrenched	+	=AH38	=AI38	=AJ38	=AK38
												0% to 25%	<TsumQ & <Ttemp	Entrenched	0	=VLOOKUP($M39,$E$6:$I$10,F$35,FALSE)*VLOOKUP($M39,$E$6:$K$10,7,FALSE)	=VLOOKUP($M39,$E$6:$I$10,G$35,FALSE)*VLOOKUP($M39,$E$6:$K$10,7,FALSE)	=VLOOKUP($M39,$E$6:$I$10,H$35,FALSE)*VLOOKUP($M39,$E$6:$K$10,7,FALSE)	=VLOOKUP($M39,$E$6:$I$10,I$35,FALSE)*VLOOKUP($M39,$E$6:$K$10,7,FALSE)	=VLOOKUP($N39,$E$15:$I$18,F$35,FALSE)*VLOOKUP($N39,$E$15:$K$18,7,FALSE)	=VLOOKUP($N39,$E$15:$I$18,G$35,FALSE)*VLOOKUP($N39,$E$15:$K$18,7,FALSE)	=VLOOKUP($N39,$E$15:$I$18,H$35,FALSE)*VLOOKUP($N39,$E$15:$K$18,7,FALSE)	=VLOOKUP($N39,$E$15:$I$18,I$35,FALSE)*VLOOKUP($N39,$E$15:$K$18,7,FALSE)	=VLOOKUP($O39,$E$23:$I$26,F$35,FALSE)*VLOOKUP($O39,$E$23:$K$26,7,FALSE)	=VLOOKUP($O39,$E$23:$I$26,G$35,FALSE)*VLOOKUP($O39,$E$23:$K$26,7,FALSE)	=VLOOKUP($O39,$E$23:$I$26,H$35,FALSE)*VLOOKUP($O39,$E$23:$K$26,7,FALSE)	=VLOOKUP($O39,$E$23:$I$26,I$35,FALSE)*VLOOKUP($O39,$E$23:$K$26,7,FALSE)	=VLOOKUP($P39,$E$31:$I$33,F$35,FALSE)*VLOOKUP($P39,$E$31:$K$33,7,FALSE)	=VLOOKUP($P39,$E$31:$I$33,G$35,FALSE)*VLOOKUP($P39,$E$31:$K$33,7,FALSE)	=VLOOKUP($P39,$E$31:$I$33,H$35,FALSE)*VLOOKUP($P39,$E$31:$K$33,7,FALSE)	=VLOOKUP($P39,$E$31:$I$33,I$35,FALSE)*VLOOKUP($P39,$E$31:$K$33,7,FALSE)	=VLOOKUP(M39,$E$6:$K$10,7,FALSE)+VLOOKUP(N39,$E$15:$K$18,7,FALSE)+VLOOKUP(O39,$E$23:$K$26,7,FALSE)+VLOOKUP(P39,$E$31:$K$33,7,FALSE)	=(AC39+Y39+U39+Q39)/$AG39	=(AD39+Z39+V39+R39)/$AG39	=(AE39+AA39+W39+S39)/$AG39	=(AF39+AB39+X39+T39)/$AG39	=SUM(AH39:AK39)					0% to 25%	<TsumQ & <Ttemp	Entrenched	0	=AH39	=AI39	=AJ39	=AK39
												0% to 25%	<TsumQ & <Ttemp	Entrenched	-	=VLOOKUP($M40,$E$6:$I$10,F$35,FALSE)*VLOOKUP($M40,$E$6:$K$10,7,FALSE)	=VLOOKUP($M40,$E$6:$I$10,G$35,FALSE)*VLOOKUP($M40,$E$6:$K$10,7,FALSE)	=VLOOKUP($M40,$E$6:$I$10,H$35,FALSE)*VLOOKUP($M40,$E$6:$K$10,7,FALSE)	=VLOOKUP($M40,$E$6:$I$10,I$35,FALSE)*VLOOKUP($M40,$E$6:$K$10,7,FALSE)	=VLOOKUP($N40,$E$15:$I$18,F$35,FALSE)*VLOOKUP($N40,$E$15:$K$18,7,FALSE)	=VLOOKUP($N40,$E$15:$I$18,G$35,FALSE)*VLOOKUP($N40,$E$15:$K$18,7,FALSE)	=VLOOKUP($N40,$E$15:$I$18,H$35,FALSE)*VLOOKUP($N40,$E$15:$K$18,7,FALSE)	=VLOOKUP($N40,$E$15:$I$18,I$35,FALSE)*VLOOKUP($N40,$E$15:$K$18,7,FALSE)	=VLOOKUP($O40,$E$23:$I$26,F$35,FALSE)*VLOOKUP($O40,$E$23:$K$26,7,FALSE)	=VLOOKUP($O40,$E$23:$I$26,G$35,FALSE)*VLOOKUP($O40,$E$23:$K$26,7,FALSE)	=VLOOKUP($O40,$E$23:$I$26,H$35,FALSE)*VLOOKUP($O40,$E$23:$K$26,7,FALSE)	=VLOOKUP($O40,$E$23:$I$26,I$35,FALSE)*VLOOKUP($O40,$E$23:$K$26,7,FALSE)	=VLOOKUP($P40,$E$31:$I$33,F$35,FALSE)*VLOOKUP($P40,$E$31:$K$33,7,FALSE)	=VLOOKUP($P40,$E$31:$I$33,G$35,FALSE)*VLOOKUP($P40,$E$31:$K$33,7,FALSE)	=VLOOKUP($P40,$E$31:$I$33,H$35,FALSE)*VLOOKUP($P40,$E$31:$K$33,7,FALSE)	=VLOOKUP($P40,$E$31:$I$33,I$35,FALSE)*VLOOKUP($P40,$E$31:$K$33,7,FALSE)	=VLOOKUP(M40,$E$6:$K$10,7,FALSE)+VLOOKUP(N40,$E$15:$K$18,7,FALSE)+VLOOKUP(O40,$E$23:$K$26,7,FALSE)+VLOOKUP(P40,$E$31:$K$33,7,FALSE)	=(AC40+Y40+U40+Q40)/$AG40	=(AD40+Z40+V40+R40)/$AG40	=(AE40+AA40+W40+S40)/$AG40	=(AF40+AB40+X40+T40)/$AG40	=SUM(AH40:AK40)					0% to 25%	<TsumQ & <Ttemp	Entrenched	-	=AH40	=AI40	=AJ40	=AK40
												0% to 25%	<TsumQ & >Ttemp	Clean & Diverse	+	=VLOOKUP($M41,$E$6:$I$10,F$35,FALSE)*VLOOKUP($M41,$E$6:$K$10,7,FALSE)	=VLOOKUP($M41,$E$6:$I$10,G$35,FALSE)*VLOOKUP($M41,$E$6:$K$10,7,FALSE)	=VLOOKUP($M41,$E$6:$I$10,H$35,FALSE)*VLOOKUP($M41,$E$6:$K$10,7,FALSE)	=VLOOKUP($M41,$E$6:$I$10,I$35,FALSE)*VLOOKUP($M41,$E$6:$K$10,7,FALSE)	=VLOOKUP($N41,$E$15:$I$18,F$35,FALSE)*VLOOKUP($N41,$E$15:$K$18,7,FALSE)	=VLOOKUP($N41,$E$15:$I$18,G$35,FALSE)*VLOOKUP($N41,$E$15:$K$18,7,FALSE)	=VLOOKUP($N41,$E$15:$I$18,H$35,FALSE)*VLOOKUP($N41,$E$15:$K$18,7,FALSE)	=VLOOKUP($N41,$E$15:$I$18,I$35,FALSE)*VLOOKUP($N41,$E$15:$K$18,7,FALSE)	=VLOOKUP($O41,$E$23:$I$26,F$35,FALSE)*VLOOKUP($O41,$E$23:$K$26,7,FALSE)	=VLOOKUP($O41,$E$23:$I$26,G$35,FALSE)*VLOOKUP($O41,$E$23:$K$26,7,FALSE)	=VLOOKUP($O41,$E$23:$I$26,H$35,FALSE)*VLOOKUP($O41,$E$23:$K$26,7,FALSE)	=VLOOKUP($O41,$E$23:$I$26,I$35,FALSE)*VLOOKUP($O41,$E$23:$K$26,7,FALSE)	=VLOOKUP($P41,$E$31:$I$33,F$35,FALSE)*VLOOKUP($P41,$E$31:$K$33,7,FALSE)	=VLOOKUP($P41,$E$31:$I$33,G$35,FALSE)*VLOOKUP($P41,$E$31:$K$33,7,FALSE)	=VLOOKUP($P41,$E$31:$I$33,H$35,FALSE)*VLOOKUP($P41,$E$31:$K$33,7,FALSE)	=VLOOKUP($P41,$E$31:$I$33,I$35,FALSE)*VLOOKUP($P41,$E$31:$K$33,7,FALSE)	=VLOOKUP(M41,$E$6:$K$10,7,FALSE)+VLOOKUP(N41,$E$15:$K$18,7,FALSE)+VLOOKUP(O41,$E$23:$K$26,7,FALSE)+VLOOKUP(P41,$E$31:$K$33,7,FALSE)	=(AC41+Y41+U41+Q41)/$AG41	=(AD41+Z41+V41+R41)/$AG41	=(AE41+AA41+W41+S41)/$AG41	=(AF41+AB41+X41+T41)/$AG41	=SUM(AH41:AK41)					0% to 25%	<TsumQ & >Ttemp	Clean and diverse	+	=AH41	=AI41	=AJ41	=AK41
												0% to 25%	<TsumQ & >Ttemp	Clean & Diverse	0	=VLOOKUP($M42,$E$6:$I$10,F$35,FALSE)*VLOOKUP($M42,$E$6:$K$10,7,FALSE)	=VLOOKUP($M42,$E$6:$I$10,G$35,FALSE)*VLOOKUP($M42,$E$6:$K$10,7,FALSE)	=VLOOKUP($M42,$E$6:$I$10,H$35,FALSE)*VLOOKUP($M42,$E$6:$K$10,7,FALSE)	=VLOOKUP($M42,$E$6:$I$10,I$35,FALSE)*VLOOKUP($M42,$E$6:$K$10,7,FALSE)	=VLOOKUP($N42,$E$15:$I$18,F$35,FALSE)*VLOOKUP($N42,$E$15:$K$18,7,FALSE)	=VLOOKUP($N42,$E$15:$I$18,G$35,FALSE)*VLOOKUP($N42,$E$15:$K$18,7,FALSE)	=VLOOKUP($N42,$E$15:$I$18,H$35,FALSE)*VLOOKUP($N42,$E$15:$K$18,7,FALSE)	=VLOOKUP($N42,$E$15:$I$18,I$35,FALSE)*VLOOKUP($N42,$E$15:$K$18,7,FALSE)	=VLOOKUP($O42,$E$23:$I$26,F$35,FALSE)*VLOOKUP($O42,$E$23:$K$26,7,FALSE)	=VLOOKUP($O42,$E$23:$I$26,G$35,FALSE)*VLOOKUP($O42,$E$23:$K$26,7,FALSE)	=VLOOKUP($O42,$E$23:$I$26,H$35,FALSE)*VLOOKUP($O42,$E$23:$K$26,7,FALSE)	=VLOOKUP($O42,$E$23:$I$26,I$35,FALSE)*VLOOKUP($O42,$E$23:$K$26,7,FALSE)	=VLOOKUP($P42,$E$31:$I$33,F$35,FALSE)*VLOOKUP($P42,$E$31:$K$33,7,FALSE)	=VLOOKUP($P42,$E$31:$I$33,G$35,FALSE)*VLOOKUP($P42,$E$31:$K$33,7,FALSE)	=VLOOKUP($P42,$E$31:$I$33,H$35,FALSE)*VLOOKUP($P42,$E$31:$K$33,7,FALSE)	=VLOOKUP($P42,$E$31:$I$33,I$35,FALSE)*VLOOKUP($P42,$E$31:$K$33,7,FALSE)	=VLOOKUP(M42,$E$6:$K$10,7,FALSE)+VLOOKUP(N42,$E$15:$K$18,7,FALSE)+VLOOKUP(O42,$E$23:$K$26,7,FALSE)+VLOOKUP(P42,$E$31:$K$33,7,FALSE)	=(AC42+Y42+U42+Q42)/$AG42	=(AD42+Z42+V42+R42)/$AG42	=(AE42+AA42+W42+S42)/$AG42	=(AF42+AB42+X42+T42)/$AG42	=SUM(AH42:AK42)					0% to 25%	<TsumQ & >Ttemp	Clean and diverse	0	=AH42	=AI42	=AJ42	=AK42
												0% to 25%	<TsumQ & >Ttemp	Clean & Diverse	-	=VLOOKUP($M43,$E$6:$I$10,F$35,FALSE)*VLOOKUP($M43,$E$6:$K$10,7,FALSE)	=VLOOKUP($M43,$E$6:$I$10,G$35,FALSE)*VLOOKUP($M43,$E$6:$K$10,7,FALSE)	=VLOOKUP($M43,$E$6:$I$10,H$35,FALSE)*VLOOKUP($M43,$E$6:$K$10,7,FALSE)	=VLOOKUP($M43,$E$6:$I$10,I$35,FALSE)*VLOOKUP($M43,$E$6:$K$10,7,FALSE)	=VLOOKUP($N43,$E$15:$I$18,F$35,FALSE)*VLOOKUP($N43,$E$15:$K$18,7,FALSE)	=VLOOKUP($N43,$E$15:$I$18,G$35,FALSE)*VLOOKUP($N43,$E$15:$K$18,7,FALSE)	=VLOOKUP($N43,$E$15:$I$18,H$35,FALSE)*VLOOKUP($N43,$E$15:$K$18,7,FALSE)	=VLOOKUP($N43,$E$15:$I$18,I$35,FALSE)*VLOOKUP($N43,$E$15:$K$18,7,FALSE)	=VLOOKUP($O43,$E$23:$I$26,F$35,FALSE)*VLOOKUP($O43,$E$23:$K$26,7,FALSE)	=VLOOKUP($O43,$E$23:$I$26,G$35,FALSE)*VLOOKUP($O43,$E$23:$K$26,7,FALSE)	=VLOOKUP($O43,$E$23:$I$26,H$35,FALSE)*VLOOKUP($O43,$E$23:$K$26,7,FALSE)	=VLOOKUP($O43,$E$23:$I$26,I$35,FALSE)*VLOOKUP($O43,$E$23:$K$26,7,FALSE)	=VLOOKUP($P43,$E$31:$I$33,F$35,FALSE)*VLOOKUP($P43,$E$31:$K$33,7,FALSE)	=VLOOKUP($P43,$E$31:$I$33,G$35,FALSE)*VLOOKUP($P43,$E$31:$K$33,7,FALSE)	=VLOOKUP($P43,$E$31:$I$33,H$35,FALSE)*VLOOKUP($P43,$E$31:$K$33,7,FALSE)	=VLOOKUP($P43,$E$31:$I$33,I$35,FALSE)*VLOOKUP($P43,$E$31:$K$33,7,FALSE)	=VLOOKUP(M43,$E$6:$K$10,7,FALSE)+VLOOKUP(N43,$E$15:$K$18,7,FALSE)+VLOOKUP(O43,$E$23:$K$26,7,FALSE)+VLOOKUP(P43,$E$31:$K$33,7,FALSE)	=(AC43+Y43+U43+Q43)/$AG43	=(AD43+Z43+V43+R43)/$AG43	=(AE43+AA43+W43+S43)/$AG43	=(AF43+AB43+X43+T43)/$AG43	=SUM(AH43:AK43)					0% to 25%	<TsumQ & >Ttemp	Clean and diverse	-	=AH43	=AI43	=AJ43	=AK43
												0% to 25%	<TsumQ & >Ttemp	Partially Mobile and diverse	+	=VLOOKUP($M44,$E$6:$I$10,F$35,FALSE)*VLOOKUP($M44,$E$6:$K$10,7,FALSE)	=VLOOKUP($M44,$E$6:$I$10,G$35,FALSE)*VLOOKUP($M44,$E$6:$K$10,7,FALSE)	=VLOOKUP($M44,$E$6:$I$10,H$35,FALSE)*VLOOKUP($M44,$E$6:$K$10,7,FALSE)	=VLOOKUP($M44,$E$6:$I$10,I$35,FALSE)*VLOOKUP($M44,$E$6:$K$10,7,FALSE)	=VLOOKUP($N44,$E$15:$I$18,F$35,FALSE)*VLOOKUP($N44,$E$15:$K$18,7,FALSE)	=VLOOKUP($N44,$E$15:$I$18,G$35,FALSE)*VLOOKUP($N44,$E$15:$K$18,7,FALSE)	=VLOOKUP($N44,$E$15:$I$18,H$35,FALSE)*VLOOKUP($N44,$E$15:$K$18,7,FALSE)	=VLOOKUP($N44,$E$15:$I$18,I$35,FALSE)*VLOOKUP($N44,$E$15:$K$18,7,FALSE)	=VLOOKUP($O44,$E$23:$I$26,F$35,FALSE)*VLOOKUP($O44,$E$23:$K$26,7,FALSE)	=VLOOKUP($O44,$E$23:$I$26,G$35,FALSE)*VLOOKUP($O44,$E$23:$K$26,7,FALSE)	=VLOOKUP($O44,$E$23:$I$26,H$35,FALSE)*VLOOKUP($O44,$E$23:$K$26,7,FALSE)	=VLOOKUP($O44,$E$23:$I$26,I$35,FALSE)*VLOOKUP($O44,$E$23:$K$26,7,FALSE)	=VLOOKUP($P44,$E$31:$I$33,F$35,FALSE)*VLOOKUP($P44,$E$31:$K$33,7,FALSE)	=VLOOKUP($P44,$E$31:$I$33,G$35,FALSE)*VLOOKUP($P44,$E$31:$K$33,7,FALSE)	=VLOOKUP($P44,$E$31:$I$33,H$35,FALSE)*VLOOKUP($P44,$E$31:$K$33,7,FALSE)	=VLOOKUP($P44,$E$31:$I$33,I$35,FALSE)*VLOOKUP($P44,$E$31:$K$33,7,FALSE)	=VLOOKUP(M44,$E$6:$K$10,7,FALSE)+VLOOKUP(N44,$E$15:$K$18,7,FALSE)+VLOOKUP(O44,$E$23:$K$26,7,FALSE)+VLOOKUP(P44,$E$31:$K$33,7,FALSE)	=(AC44+Y44+U44+Q44)/$AG44	=(AD44+Z44+V44+R44)/$AG44	=(AE44+AA44+W44+S44)/$AG44	=(AF44+AB44+X44+T44)/$AG44	=SUM(AH44:AK44)					0% to 25%	<TsumQ & >Ttemp	Partially Mobile and diverse	+	=AH44	=AI44	=AJ44	=AK44
												0% to 25%	<TsumQ & >Ttemp	Partially Mobile and diverse	0	=VLOOKUP($M45,$E$6:$I$10,F$35,FALSE)*VLOOKUP($M45,$E$6:$K$10,7,FALSE)	=VLOOKUP($M45,$E$6:$I$10,G$35,FALSE)*VLOOKUP($M45,$E$6:$K$10,7,FALSE)	=VLOOKUP($M45,$E$6:$I$10,H$35,FALSE)*VLOOKUP($M45,$E$6:$K$10,7,FALSE)	=VLOOKUP($M45,$E$6:$I$10,I$35,FALSE)*VLOOKUP($M45,$E$6:$K$10,7,FALSE)	=VLOOKUP($N45,$E$15:$I$18,F$35,FALSE)*VLOOKUP($N45,$E$15:$K$18,7,FALSE)	=VLOOKUP($N45,$E$15:$I$18,G$35,FALSE)*VLOOKUP($N45,$E$15:$K$18,7,FALSE)	=VLOOKUP($N45,$E$15:$I$18,H$35,FALSE)*VLOOKUP($N45,$E$15:$K$18,7,FALSE)	=VLOOKUP($N45,$E$15:$I$18,I$35,FALSE)*VLOOKUP($N45,$E$15:$K$18,7,FALSE)	=VLOOKUP($O45,$E$23:$I$26,F$35,FALSE)*VLOOKUP($O45,$E$23:$K$26,7,FALSE)	=VLOOKUP($O45,$E$23:$I$26,G$35,FALSE)*VLOOKUP($O45,$E$23:$K$26,7,FALSE)	=VLOOKUP($O45,$E$23:$I$26,H$35,FALSE)*VLOOKUP($O45,$E$23:$K$26,7,FALSE)	=VLOOKUP($O45,$E$23:$I$26,I$35,FALSE)*VLOOKUP($O45,$E$23:$K$26,7,FALSE)	=VLOOKUP($P45,$E$31:$I$33,F$35,FALSE)*VLOOKUP($P45,$E$31:$K$33,7,FALSE)	=VLOOKUP($P45,$E$31:$I$33,G$35,FALSE)*VLOOKUP($P45,$E$31:$K$33,7,FALSE)	=VLOOKUP($P45,$E$31:$I$33,H$35,FALSE)*VLOOKUP($P45,$E$31:$K$33,7,FALSE)	=VLOOKUP($P45,$E$31:$I$33,I$35,FALSE)*VLOOKUP($P45,$E$31:$K$33,7,FALSE)	=VLOOKUP(M45,$E$6:$K$10,7,FALSE)+VLOOKUP(N45,$E$15:$K$18,7,FALSE)+VLOOKUP(O45,$E$23:$K$26,7,FALSE)+VLOOKUP(P45,$E$31:$K$33,7,FALSE)	=(AC45+Y45+U45+Q45)/$AG45	=(AD45+Z45+V45+R45)/$AG45	=(AE45+AA45+W45+S45)/$AG45	=(AF45+AB45+X45+T45)/$AG45	=SUM(AH45:AK45)					0% to 25%	<TsumQ & >Ttemp	Partially Mobile and diverse	0	=AH45	=AI45	=AJ45	=AK45
												0% to 25%	<TsumQ & >Ttemp	Partially Mobile and diverse	-	=VLOOKUP($M46,$E$6:$I$10,F$35,FALSE)*VLOOKUP($M46,$E$6:$K$10,7,FALSE)	=VLOOKUP($M46,$E$6:$I$10,G$35,FALSE)*VLOOKUP($M46,$E$6:$K$10,7,FALSE)	=VLOOKUP($M46,$E$6:$I$10,H$35,FALSE)*VLOOKUP($M46,$E$6:$K$10,7,FALSE)	=VLOOKUP($M46,$E$6:$I$10,I$35,FALSE)*VLOOKUP($M46,$E$6:$K$10,7,FALSE)	=VLOOKUP($N46,$E$15:$I$18,F$35,FALSE)*VLOOKUP($N46,$E$15:$K$18,7,FALSE)	=VLOOKUP($N46,$E$15:$I$18,G$35,FALSE)*VLOOKUP($N46,$E$15:$K$18,7,FALSE)	=VLOOKUP($N46,$E$15:$I$18,H$35,FALSE)*VLOOKUP($N46,$E$15:$K$18,7,FALSE)	=VLOOKUP($N46,$E$15:$I$18,I$35,FALSE)*VLOOKUP($N46,$E$15:$K$18,7,FALSE)	=VLOOKUP($O46,$E$23:$I$26,F$35,FALSE)*VLOOKUP($O46,$E$23:$K$26,7,FALSE)	=VLOOKUP($O46,$E$23:$I$26,G$35,FALSE)*VLOOKUP($O46,$E$23:$K$26,7,FALSE)	=VLOOKUP($O46,$E$23:$I$26,H$35,FALSE)*VLOOKUP($O46,$E$23:$K$26,7,FALSE)	=VLOOKUP($O46,$E$23:$I$26,I$35,FALSE)*VLOOKUP($O46,$E$23:$K$26,7,FALSE)	=VLOOKUP($P46,$E$31:$I$33,F$35,FALSE)*VLOOKUP($P46,$E$31:$K$33,7,FALSE)	=VLOOKUP($P46,$E$31:$I$33,G$35,FALSE)*VLOOKUP($P46,$E$31:$K$33,7,FALSE)	=VLOOKUP($P46,$E$31:$I$33,H$35,FALSE)*VLOOKUP($P46,$E$31:$K$33,7,FALSE)	=VLOOKUP($P46,$E$31:$I$33,I$35,FALSE)*VLOOKUP($P46,$E$31:$K$33,7,FALSE)	=VLOOKUP(M46,$E$6:$K$10,7,FALSE)+VLOOKUP(N46,$E$15:$K$18,7,FALSE)+VLOOKUP(O46,$E$23:$K$26,7,FALSE)+VLOOKUP(P46,$E$31:$K$33,7,FALSE)	=(AC46+Y46+U46+Q46)/$AG46	=(AD46+Z46+V46+R46)/$AG46	=(AE46+AA46+W46+S46)/$AG46	=(AF46+AB46+X46+T46)/$AG46	=SUM(AH46:AK46)					0% to 25%	<TsumQ & >Ttemp	Partially Mobile and diverse	-	=AH46	=AI46	=AJ46	=AK46
												0% to 25%	<TsumQ & >Ttemp	Largely immobile and homogeneous	+	=VLOOKUP($M47,$E$6:$I$10,F$35,FALSE)*VLOOKUP($M47,$E$6:$K$10,7,FALSE)	=VLOOKUP($M47,$E$6:$I$10,G$35,FALSE)*VLOOKUP($M47,$E$6:$K$10,7,FALSE)	=VLOOKUP($M47,$E$6:$I$10,H$35,FALSE)*VLOOKUP($M47,$E$6:$K$10,7,FALSE)	=VLOOKUP($M47,$E$6:$I$10,I$35,FALSE)*VLOOKUP($M47,$E$6:$K$10,7,FALSE)	=VLOOKUP($N47,$E$15:$I$18,F$35,FALSE)*VLOOKUP($N47,$E$15:$K$18,7,FALSE)	=VLOOKUP($N47,$E$15:$I$18,G$35,FALSE)*VLOOKUP($N47,$E$15:$K$18,7,FALSE)	=VLOOKUP($N47,$E$15:$I$18,H$35,FALSE)*VLOOKUP($N47,$E$15:$K$18,7,FALSE)	=VLOOKUP($N47,$E$15:$I$18,I$35,FALSE)*VLOOKUP($N47,$E$15:$K$18,7,FALSE)	=VLOOKUP($O47,$E$23:$I$26,F$35,FALSE)*VLOOKUP($O47,$E$23:$K$26,7,FALSE)	=VLOOKUP($O47,$E$23:$I$26,G$35,FALSE)*VLOOKUP($O47,$E$23:$K$26,7,FALSE)	=VLOOKUP($O47,$E$23:$I$26,H$35,FALSE)*VLOOKUP($O47,$E$23:$K$26,7,FALSE)	=VLOOKUP($O47,$E$23:$I$26,I$35,FALSE)*VLOOKUP($O47,$E$23:$K$26,7,FALSE)	=VLOOKUP($P47,$E$31:$I$33,F$35,FALSE)*VLOOKUP($P47,$E$31:$K$33,7,FALSE)	=VLOOKUP($P47,$E$31:$I$33,G$35,FALSE)*VLOOKUP($P47,$E$31:$K$33,7,FALSE)	=VLOOKUP($P47,$E$31:$I$33,H$35,FALSE)*VLOOKUP($P47,$E$31:$K$33,7,FALSE)	=VLOOKUP($P47,$E$31:$I$33,I$35,FALSE)*VLOOKUP($P47,$E$31:$K$33,7,FALSE)	=VLOOKUP(M47,$E$6:$K$10,7,FALSE)+VLOOKUP(N47,$E$15:$K$18,7,FALSE)+VLOOKUP(O47,$E$23:$K$26,7,FALSE)+VLOOKUP(P47,$E$31:$K$33,7,FALSE)	=(AC47+Y47+U47+Q47)/$AG47	=(AD47+Z47+V47+R47)/$AG47	=(AE47+AA47+W47+S47)/$AG47	=(AF47+AB47+X47+T47)/$AG47	=SUM(AH47:AK47)					0% to 25%	<TsumQ & >Ttemp	Largely immobile and homogeneous	+	=AH47	=AI47	=AJ47	=AK47
												0% to 25%	<TsumQ & >Ttemp	Largely immobile and homogeneous	0	=VLOOKUP($M48,$E$6:$I$10,F$35,FALSE)*VLOOKUP($M48,$E$6:$K$10,7,FALSE)	=VLOOKUP($M48,$E$6:$I$10,G$35,FALSE)*VLOOKUP($M48,$E$6:$K$10,7,FALSE)	=VLOOKUP($M48,$E$6:$I$10,H$35,FALSE)*VLOOKUP($M48,$E$6:$K$10,7,FALSE)	=VLOOKUP($M48,$E$6:$I$10,I$35,FALSE)*VLOOKUP($M48,$E$6:$K$10,7,FALSE)	=VLOOKUP($N48,$E$15:$I$18,F$35,FALSE)*VLOOKUP($N48,$E$15:$K$18,7,FALSE)	=VLOOKUP($N48,$E$15:$I$18,G$35,FALSE)*VLOOKUP($N48,$E$15:$K$18,7,FALSE)	=VLOOKUP($N48,$E$15:$I$18,H$35,FALSE)*VLOOKUP($N48,$E$15:$K$18,7,FALSE)	=VLOOKUP($N48,$E$15:$I$18,I$35,FALSE)*VLOOKUP($N48,$E$15:$K$18,7,FALSE)	=VLOOKUP($O48,$E$23:$I$26,F$35,FALSE)*VLOOKUP($O48,$E$23:$K$26,7,FALSE)	=VLOOKUP($O48,$E$23:$I$26,G$35,FALSE)*VLOOKUP($O48,$E$23:$K$26,7,FALSE)	=VLOOKUP($O48,$E$23:$I$26,H$35,FALSE)*VLOOKUP($O48,$E$23:$K$26,7,FALSE)	=VLOOKUP($O48,$E$23:$I$26,I$35,FALSE)*VLOOKUP($O48,$E$23:$K$26,7,FALSE)	=VLOOKUP($P48,$E$31:$I$33,F$35,FALSE)*VLOOKUP($P48,$E$31:$K$33,7,FALSE)	=VLOOKUP($P48,$E$31:$I$33,G$35,FALSE)*VLOOKUP($P48,$E$31:$K$33,7,FALSE)	=VLOOKUP($P48,$E$31:$I$33,H$35,FALSE)*VLOOKUP($P48,$E$31:$K$33,7,FALSE)	=VLOOKUP($P48,$E$31:$I$33,I$35,FALSE)*VLOOKUP($P48,$E$31:$K$33,7,FALSE)	=VLOOKUP(M48,$E$6:$K$10,7,FALSE)+VLOOKUP(N48,$E$15:$K$18,7,FALSE)+VLOOKUP(O48,$E$23:$K$26,7,FALSE)+VLOOKUP(P48,$E$31:$K$33,7,FALSE)	=(AC48+Y48+U48+Q48)/$AG48	=(AD48+Z48+V48+R48)/$AG48	=(AE48+AA48+W48+S48)/$AG48	=(AF48+AB48+X48+T48)/$AG48	=SUM(AH48:AK48)					0% to 25%	<TsumQ & >Ttemp	Largely immobile and homogeneous	0	=AH48	=AI48	=AJ48	=AK48
												0% to 25%	<TsumQ & >Ttemp	Largely immobile and homogeneous	-	=VLOOKUP($M49,$E$6:$I$10,F$35,FALSE)*VLOOKUP($M49,$E$6:$K$10,7,FALSE)	=VLOOKUP($M49,$E$6:$I$10,G$35,FALSE)*VLOOKUP($M49,$E$6:$K$10,7,FALSE)	=VLOOKUP($M49,$E$6:$I$10,H$35,FALSE)*VLOOKUP($M49,$E$6:$K$10,7,FALSE)	=VLOOKUP($M49,$E$6:$I$10,I$35,FALSE)*VLOOKUP($M49,$E$6:$K$10,7,FALSE)	=VLOOKUP($N49,$E$15:$I$18,F$35,FALSE)*VLOOKUP($N49,$E$15:$K$18,7,FALSE)	=VLOOKUP($N49,$E$15:$I$18,G$35,FALSE)*VLOOKUP($N49,$E$15:$K$18,7,FALSE)	=VLOOKUP($N49,$E$15:$I$18,H$35,FALSE)*VLOOKUP($N49,$E$15:$K$18,7,FALSE)	=VLOOKUP($N49,$E$15:$I$18,I$35,FALSE)*VLOOKUP($N49,$E$15:$K$18,7,FALSE)	=VLOOKUP($O49,$E$23:$I$26,F$35,FALSE)*VLOOKUP($O49,$E$23:$K$26,7,FALSE)	=VLOOKUP($O49,$E$23:$I$26,G$35,FALSE)*VLOOKUP($O49,$E$23:$K$26,7,FALSE)	=VLOOKUP($O49,$E$23:$I$26,H$35,FALSE)*VLOOKUP($O49,$E$23:$K$26,7,FALSE)	=VLOOKUP($O49,$E$23:$I$26,I$35,FALSE)*VLOOKUP($O49,$E$23:$K$26,7,FALSE)	=VLOOKUP($P49,$E$31:$I$33,F$35,FALSE)*VLOOKUP($P49,$E$31:$K$33,7,FALSE)	=VLOOKUP($P49,$E$31:$I$33,G$35,FALSE)*VLOOKUP($P49,$E$31:$K$33,7,FALSE)	=VLOOKUP($P49,$E$31:$I$33,H$35,FALSE)*VLOOKUP($P49,$E$31:$K$33,7,FALSE)	=VLOOKUP($P49,$E$31:$I$33,I$35,FALSE)*VLOOKUP($P49,$E$31:$K$33,7,FALSE)	=VLOOKUP(M49,$E$6:$K$10,7,FALSE)+VLOOKUP(N49,$E$15:$K$18,7,FALSE)+VLOOKUP(O49,$E$23:$K$26,7,FALSE)+VLOOKUP(P49,$E$31:$K$33,7,FALSE)	=(AC49+Y49+U49+Q49)/$AG49	=(AD49+Z49+V49+R49)/$AG49	=(AE49+AA49+W49+S49)/$AG49	=(AF49+AB49+X49+T49)/$AG49	=SUM(AH49:AK49)					0% to 25%	<TsumQ & >Ttemp	Largely immobile and homogeneous	-	=AH49	=AI49	=AJ49	=AK49
												0% to 25%	<TsumQ & >Ttemp	Entrenched	+	=VLOOKUP($M50,$E$6:$I$10,F$35,FALSE)*VLOOKUP($M50,$E$6:$K$10,7,FALSE)	=VLOOKUP($M50,$E$6:$I$10,G$35,FALSE)*VLOOKUP($M50,$E$6:$K$10,7,FALSE)	=VLOOKUP($M50,$E$6:$I$10,H$35,FALSE)*VLOOKUP($M50,$E$6:$K$10,7,FALSE)	=VLOOKUP($M50,$E$6:$I$10,I$35,FALSE)*VLOOKUP($M50,$E$6:$K$10,7,FALSE)	=VLOOKUP($N50,$E$15:$I$18,F$35,FALSE)*VLOOKUP($N50,$E$15:$K$18,7,FALSE)	=VLOOKUP($N50,$E$15:$I$18,G$35,FALSE)*VLOOKUP($N50,$E$15:$K$18,7,FALSE)	=VLOOKUP($N50,$E$15:$I$18,H$35,FALSE)*VLOOKUP($N50,$E$15:$K$18,7,FALSE)	=VLOOKUP($N50,$E$15:$I$18,I$35,FALSE)*VLOOKUP($N50,$E$15:$K$18,7,FALSE)	=VLOOKUP($O50,$E$23:$I$26,F$35,FALSE)*VLOOKUP($O50,$E$23:$K$26,7,FALSE)	=VLOOKUP($O50,$E$23:$I$26,G$35,FALSE)*VLOOKUP($O50,$E$23:$K$26,7,FALSE)	=VLOOKUP($O50,$E$23:$I$26,H$35,FALSE)*VLOOKUP($O50,$E$23:$K$26,7,FALSE)	=VLOOKUP($O50,$E$23:$I$26,I$35,FALSE)*VLOOKUP($O50,$E$23:$K$26,7,FALSE)	=VLOOKUP($P50,$E$31:$I$33,F$35,FALSE)*VLOOKUP($P50,$E$31:$K$33,7,FALSE)	=VLOOKUP($P50,$E$31:$I$33,G$35,FALSE)*VLOOKUP($P50,$E$31:$K$33,7,FALSE)	=VLOOKUP($P50,$E$31:$I$33,H$35,FALSE)*VLOOKUP($P50,$E$31:$K$33,7,FALSE)	=VLOOKUP($P50,$E$31:$I$33,I$35,FALSE)*VLOOKUP($P50,$E$31:$K$33,7,FALSE)	=VLOOKUP(M50,$E$6:$K$10,7,FALSE)+VLOOKUP(N50,$E$15:$K$18,7,FALSE)+VLOOKUP(O50,$E$23:$K$26,7,FALSE)+VLOOKUP(P50,$E$31:$K$33,7,FALSE)	=(AC50+Y50+U50+Q50)/$AG50	=(AD50+Z50+V50+R50)/$AG50	=(AE50+AA50+W50+S50)/$AG50	=(AF50+AB50+X50+T50)/$AG50	=SUM(AH50:AK50)					0% to 25%	<TsumQ & >Ttemp	Entrenched	+	=AH50	=AI50	=AJ50	=AK50
												0% to 25%	<TsumQ & >Ttemp	Entrenched	0	=VLOOKUP($M51,$E$6:$I$10,F$35,FALSE)*VLOOKUP($M51,$E$6:$K$10,7,FALSE)	=VLOOKUP($M51,$E$6:$I$10,G$35,FALSE)*VLOOKUP($M51,$E$6:$K$10,7,FALSE)	=VLOOKUP($M51,$E$6:$I$10,H$35,FALSE)*VLOOKUP($M51,$E$6:$K$10,7,FALSE)	=VLOOKUP($M51,$E$6:$I$10,I$35,FALSE)*VLOOKUP($M51,$E$6:$K$10,7,FALSE)	=VLOOKUP($N51,$E$15:$I$18,F$35,FALSE)*VLOOKUP($N51,$E$15:$K$18,7,FALSE)	=VLOOKUP($N51,$E$15:$I$18,G$35,FALSE)*VLOOKUP($N51,$E$15:$K$18,7,FALSE)	=VLOOKUP($N51,$E$15:$I$18,H$35,FALSE)*VLOOKUP($N51,$E$15:$K$18,7,FALSE)	=VLOOKUP($N51,$E$15:$I$18,I$35,FALSE)*VLOOKUP($N51,$E$15:$K$18,7,FALSE)	=VLOOKUP($O51,$E$23:$I$26,F$35,FALSE)*VLOOKUP($O51,$E$23:$K$26,7,FALSE)	=VLOOKUP($O51,$E$23:$I$26,G$35,FALSE)*VLOOKUP($O51,$E$23:$K$26,7,FALSE)	=VLOOKUP($O51,$E$23:$I$26,H$35,FALSE)*VLOOKUP($O51,$E$23:$K$26,7,FALSE)	=VLOOKUP($O51,$E$23:$I$26,I$35,FALSE)*VLOOKUP($O51,$E$23:$K$26,7,FALSE)	=VLOOKUP($P51,$E$31:$I$33,F$35,FALSE)*VLOOKUP($P51,$E$31:$K$33,7,FALSE)	=VLOOKUP($P51,$E$31:$I$33,G$35,FALSE)*VLOOKUP($P51,$E$31:$K$33,7,FALSE)	=VLOOKUP($P51,$E$31:$I$33,H$35,FALSE)*VLOOKUP($P51,$E$31:$K$33,7,FALSE)	=VLOOKUP($P51,$E$31:$I$33,I$35,FALSE)*VLOOKUP($P51,$E$31:$K$33,7,FALSE)	=VLOOKUP(M51,$E$6:$K$10,7,FALSE)+VLOOKUP(N51,$E$15:$K$18,7,FALSE)+VLOOKUP(O51,$E$23:$K$26,7,FALSE)+VLOOKUP(P51,$E$31:$K$33,7,FALSE)	=(AC51+Y51+U51+Q51)/$AG51	=(AD51+Z51+V51+R51)/$AG51	=(AE51+AA51+W51+S51)/$AG51	=(AF51+AB51+X51+T51)/$AG51	=SUM(AH51:AK51)					0% to 25%	<TsumQ & >Ttemp	Entrenched	0	=AH51	=AI51	=AJ51	=AK51
												0% to 25%	<TsumQ & >Ttemp	Entrenched	-	=VLOOKUP($M52,$E$6:$I$10,F$35,FALSE)*VLOOKUP($M52,$E$6:$K$10,7,FALSE)	=VLOOKUP($M52,$E$6:$I$10,G$35,FALSE)*VLOOKUP($M52,$E$6:$K$10,7,FALSE)	=VLOOKUP($M52,$E$6:$I$10,H$35,FALSE)*VLOOKUP($M52,$E$6:$K$10,7,FALSE)	=VLOOKUP($M52,$E$6:$I$10,I$35,FALSE)*VLOOKUP($M52,$E$6:$K$10,7,FALSE)	=VLOOKUP($N52,$E$15:$I$18,F$35,FALSE)*VLOOKUP($N52,$E$15:$K$18,7,FALSE)	=VLOOKUP($N52,$E$15:$I$18,G$35,FALSE)*VLOOKUP($N52,$E$15:$K$18,7,FALSE)	=VLOOKUP($N52,$E$15:$I$18,H$35,FALSE)*VLOOKUP($N52,$E$15:$K$18,7,FALSE)	=VLOOKUP($N52,$E$15:$I$18,I$35,FALSE)*VLOOKUP($N52,$E$15:$K$18,7,FALSE)	=VLOOKUP($O52,$E$23:$I$26,F$35,FALSE)*VLOOKUP($O52,$E$23:$K$26,7,FALSE)	=VLOOKUP($O52,$E$23:$I$26,G$35,FALSE)*VLOOKUP($O52,$E$23:$K$26,7,FALSE)	=VLOOKUP($O52,$E$23:$I$26,H$35,FALSE)*VLOOKUP($O52,$E$23:$K$26,7,FALSE)	=VLOOKUP($O52,$E$23:$I$26,I$35,FALSE)*VLOOKUP($O52,$E$23:$K$26,7,FALSE)	=VLOOKUP($P52,$E$31:$I$33,F$35,FALSE)*VLOOKUP($P52,$E$31:$K$33,7,FALSE)	=VLOOKUP($P52,$E$31:$I$33,G$35,FALSE)*VLOOKUP($P52,$E$31:$K$33,7,FALSE)	=VLOOKUP($P52,$E$31:$I$33,H$35,FALSE)*VLOOKUP($P52,$E$31:$K$33,7,FALSE)	=VLOOKUP($P52,$E$31:$I$33,I$35,FALSE)*VLOOKUP($P52,$E$31:$K$33,7,FALSE)	=VLOOKUP(M52,$E$6:$K$10,7,FALSE)+VLOOKUP(N52,$E$15:$K$18,7,FALSE)+VLOOKUP(O52,$E$23:$K$26,7,FALSE)+VLOOKUP(P52,$E$31:$K$33,7,FALSE)	=(AC52+Y52+U52+Q52)/$AG52	=(AD52+Z52+V52+R52)/$AG52	=(AE52+AA52+W52+S52)/$AG52	=(AF52+AB52+X52+T52)/$AG52	=SUM(AH52:AK52)					0% to 25%	<TsumQ & >Ttemp	Entrenched	-	=AH52	=AI52	=AJ52	=AK52
												25% to 50%	>TsumQ & <Ttemp	Clean & Diverse	+	=VLOOKUP($M53,$E$6:$I$10,F$35,FALSE)*VLOOKUP($M53,$E$6:$K$10,7,FALSE)	=VLOOKUP($M53,$E$6:$I$10,G$35,FALSE)*VLOOKUP($M53,$E$6:$K$10,7,FALSE)	=VLOOKUP($M53,$E$6:$I$10,H$35,FALSE)*VLOOKUP($M53,$E$6:$K$10,7,FALSE)	=VLOOKUP($M53,$E$6:$I$10,I$35,FALSE)*VLOOKUP($M53,$E$6:$K$10,7,FALSE)	=VLOOKUP($N53,$E$15:$I$18,F$35,FALSE)*VLOOKUP($N53,$E$15:$K$18,7,FALSE)	=VLOOKUP($N53,$E$15:$I$18,G$35,FALSE)*VLOOKUP($N53,$E$15:$K$18,7,FALSE)	=VLOOKUP($N53,$E$15:$I$18,H$35,FALSE)*VLOOKUP($N53,$E$15:$K$18,7,FALSE)	=VLOOKUP($N53,$E$15:$I$18,I$35,FALSE)*VLOOKUP($N53,$E$15:$K$18,7,FALSE)	=VLOOKUP($O53,$E$23:$I$26,F$35,FALSE)*VLOOKUP($O53,$E$23:$K$26,7,FALSE)	=VLOOKUP($O53,$E$23:$I$26,G$35,FALSE)*VLOOKUP($O53,$E$23:$K$26,7,FALSE)	=VLOOKUP($O53,$E$23:$I$26,H$35,FALSE)*VLOOKUP($O53,$E$23:$K$26,7,FALSE)	=VLOOKUP($O53,$E$23:$I$26,I$35,FALSE)*VLOOKUP($O53,$E$23:$K$26,7,FALSE)	=VLOOKUP($P53,$E$31:$I$33,F$35,FALSE)*VLOOKUP($P53,$E$31:$K$33,7,FALSE)	=VLOOKUP($P53,$E$31:$I$33,G$35,FALSE)*VLOOKUP($P53,$E$31:$K$33,7,FALSE)	=VLOOKUP($P53,$E$31:$I$33,H$35,FALSE)*VLOOKUP($P53,$E$31:$K$33,7,FALSE)	=VLOOKUP($P53,$E$31:$I$33,I$35,FALSE)*VLOOKUP($P53,$E$31:$K$33,7,FALSE)	=VLOOKUP(M53,$E$6:$K$10,7,FALSE)+VLOOKUP(N53,$E$15:$K$18,7,FALSE)+VLOOKUP(O53,$E$23:$K$26,7,FALSE)+VLOOKUP(P53,$E$31:$K$33,7,FALSE)	=(AC53+Y53+U53+Q53)/$AG53	=(AD53+Z53+V53+R53)/$AG53	=(AE53+AA53+W53+S53)/$AG53	=(AF53+AB53+X53+T53)/$AG53	=SUM(AH53:AK53)					25% to 50%	>TsumQ & <Ttemp	Clean and diverse	+	=AH53	=AI53	=AJ53	=AK53
												25% to 50%	>TsumQ & <Ttemp	Clean & Diverse	0	=VLOOKUP($M54,$E$6:$I$10,F$35,FALSE)*VLOOKUP($M54,$E$6:$K$10,7,FALSE)	=VLOOKUP($M54,$E$6:$I$10,G$35,FALSE)*VLOOKUP($M54,$E$6:$K$10,7,FALSE)	=VLOOKUP($M54,$E$6:$I$10,H$35,FALSE)*VLOOKUP($M54,$E$6:$K$10,7,FALSE)	=VLOOKUP($M54,$E$6:$I$10,I$35,FALSE)*VLOOKUP($M54,$E$6:$K$10,7,FALSE)	=VLOOKUP($N54,$E$15:$I$18,F$35,FALSE)*VLOOKUP($N54,$E$15:$K$18,7,FALSE)	=VLOOKUP($N54,$E$15:$I$18,G$35,FALSE)*VLOOKUP($N54,$E$15:$K$18,7,FALSE)	=VLOOKUP($N54,$E$15:$I$18,H$35,FALSE)*VLOOKUP($N54,$E$15:$K$18,7,FALSE)	=VLOOKUP($N54,$E$15:$I$18,I$35,FALSE)*VLOOKUP($N54,$E$15:$K$18,7,FALSE)	=VLOOKUP($O54,$E$23:$I$26,F$35,FALSE)*VLOOKUP($O54,$E$23:$K$26,7,FALSE)	=VLOOKUP($O54,$E$23:$I$26,G$35,FALSE)*VLOOKUP($O54,$E$23:$K$26,7,FALSE)	=VLOOKUP($O54,$E$23:$I$26,H$35,FALSE)*VLOOKUP($O54,$E$23:$K$26,7,FALSE)	=VLOOKUP($O54,$E$23:$I$26,I$35,FALSE)*VLOOKUP($O54,$E$23:$K$26,7,FALSE)	=VLOOKUP($P54,$E$31:$I$33,F$35,FALSE)*VLOOKUP($P54,$E$31:$K$33,7,FALSE)	=VLOOKUP($P54,$E$31:$I$33,G$35,FALSE)*VLOOKUP($P54,$E$31:$K$33,7,FALSE)	=VLOOKUP($P54,$E$31:$I$33,H$35,FALSE)*VLOOKUP($P54,$E$31:$K$33,7,FALSE)	=VLOOKUP($P54,$E$31:$I$33,I$35,FALSE)*VLOOKUP($P54,$E$31:$K$33,7,FALSE)	=VLOOKUP(M54,$E$6:$K$10,7,FALSE)+VLOOKUP(N54,$E$15:$K$18,7,FALSE)+VLOOKUP(O54,$E$23:$K$26,7,FALSE)+VLOOKUP(P54,$E$31:$K$33,7,FALSE)	=(AC54+Y54+U54+Q54)/$AG54	=(AD54+Z54+V54+R54)/$AG54	=(AE54+AA54+W54+S54)/$AG54	=(AF54+AB54+X54+T54)/$AG54	=SUM(AH54:AK54)					25% to 50%	>TsumQ & <Ttemp	Clean and diverse	0	=AH54	=AI54	=AJ54	=AK54
												25% to 50%	>TsumQ & <Ttemp	Clean & Diverse	-	=VLOOKUP($M55,$E$6:$I$10,F$35,FALSE)*VLOOKUP($M55,$E$6:$K$10,7,FALSE)	=VLOOKUP($M55,$E$6:$I$10,G$35,FALSE)*VLOOKUP($M55,$E$6:$K$10,7,FALSE)	=VLOOKUP($M55,$E$6:$I$10,H$35,FALSE)*VLOOKUP($M55,$E$6:$K$10,7,FALSE)	=VLOOKUP($M55,$E$6:$I$10,I$35,FALSE)*VLOOKUP($M55,$E$6:$K$10,7,FALSE)	=VLOOKUP($N55,$E$15:$I$18,F$35,FALSE)*VLOOKUP($N55,$E$15:$K$18,7,FALSE)	=VLOOKUP($N55,$E$15:$I$18,G$35,FALSE)*VLOOKUP($N55,$E$15:$K$18,7,FALSE)	=VLOOKUP($N55,$E$15:$I$18,H$35,FALSE)*VLOOKUP($N55,$E$15:$K$18,7,FALSE)	=VLOOKUP($N55,$E$15:$I$18,I$35,FALSE)*VLOOKUP($N55,$E$15:$K$18,7,FALSE)	=VLOOKUP($O55,$E$23:$I$26,F$35,FALSE)*VLOOKUP($O55,$E$23:$K$26,7,FALSE)	=VLOOKUP($O55,$E$23:$I$26,G$35,FALSE)*VLOOKUP($O55,$E$23:$K$26,7,FALSE)	=VLOOKUP($O55,$E$23:$I$26,H$35,FALSE)*VLOOKUP($O55,$E$23:$K$26,7,FALSE)	=VLOOKUP($O55,$E$23:$I$26,I$35,FALSE)*VLOOKUP($O55,$E$23:$K$26,7,FALSE)	=VLOOKUP($P55,$E$31:$I$33,F$35,FALSE)*VLOOKUP($P55,$E$31:$K$33,7,FALSE)	=VLOOKUP($P55,$E$31:$I$33,G$35,FALSE)*VLOOKUP($P55,$E$31:$K$33,7,FALSE)	=VLOOKUP($P55,$E$31:$I$33,H$35,FALSE)*VLOOKUP($P55,$E$31:$K$33,7,FALSE)	=VLOOKUP($P55,$E$31:$I$33,I$35,FALSE)*VLOOKUP($P55,$E$31:$K$33,7,FALSE)	=VLOOKUP(M55,$E$6:$K$10,7,FALSE)+VLOOKUP(N55,$E$15:$K$18,7,FALSE)+VLOOKUP(O55,$E$23:$K$26,7,FALSE)+VLOOKUP(P55,$E$31:$K$33,7,FALSE)	=(AC55+Y55+U55+Q55)/$AG55	=(AD55+Z55+V55+R55)/$AG55	=(AE55+AA55+W55+S55)/$AG55	=(AF55+AB55+X55+T55)/$AG55	=SUM(AH55:AK55)					25% to 50%	>TsumQ & <Ttemp	Clean and diverse	-	=AH55	=AI55	=AJ55	=AK55
												25% to 50%	>TsumQ & <Ttemp	Partially Mobile and diverse	+	=VLOOKUP($M56,$E$6:$I$10,F$35,FALSE)*VLOOKUP($M56,$E$6:$K$10,7,FALSE)	=VLOOKUP($M56,$E$6:$I$10,G$35,FALSE)*VLOOKUP($M56,$E$6:$K$10,7,FALSE)	=VLOOKUP($M56,$E$6:$I$10,H$35,FALSE)*VLOOKUP($M56,$E$6:$K$10,7,FALSE)	=VLOOKUP($M56,$E$6:$I$10,I$35,FALSE)*VLOOKUP($M56,$E$6:$K$10,7,FALSE)	=VLOOKUP($N56,$E$15:$I$18,F$35,FALSE)*VLOOKUP($N56,$E$15:$K$18,7,FALSE)	=VLOOKUP($N56,$E$15:$I$18,G$35,FALSE)*VLOOKUP($N56,$E$15:$K$18,7,FALSE)	=VLOOKUP($N56,$E$15:$I$18,H$35,FALSE)*VLOOKUP($N56,$E$15:$K$18,7,FALSE)	=VLOOKUP($N56,$E$15:$I$18,I$35,FALSE)*VLOOKUP($N56,$E$15:$K$18,7,FALSE)	=VLOOKUP($O56,$E$23:$I$26,F$35,FALSE)*VLOOKUP($O56,$E$23:$K$26,7,FALSE)	=VLOOKUP($O56,$E$23:$I$26,G$35,FALSE)*VLOOKUP($O56,$E$23:$K$26,7,FALSE)	=VLOOKUP($O56,$E$23:$I$26,H$35,FALSE)*VLOOKUP($O56,$E$23:$K$26,7,FALSE)	=VLOOKUP($O56,$E$23:$I$26,I$35,FALSE)*VLOOKUP($O56,$E$23:$K$26,7,FALSE)	=VLOOKUP($P56,$E$31:$I$33,F$35,FALSE)*VLOOKUP($P56,$E$31:$K$33,7,FALSE)	=VLOOKUP($P56,$E$31:$I$33,G$35,FALSE)*VLOOKUP($P56,$E$31:$K$33,7,FALSE)	=VLOOKUP($P56,$E$31:$I$33,H$35,FALSE)*VLOOKUP($P56,$E$31:$K$33,7,FALSE)	=VLOOKUP($P56,$E$31:$I$33,I$35,FALSE)*VLOOKUP($P56,$E$31:$K$33,7,FALSE)	=VLOOKUP(M56,$E$6:$K$10,7,FALSE)+VLOOKUP(N56,$E$15:$K$18,7,FALSE)+VLOOKUP(O56,$E$23:$K$26,7,FALSE)+VLOOKUP(P56,$E$31:$K$33,7,FALSE)	=(AC56+Y56+U56+Q56)/$AG56	=(AD56+Z56+V56+R56)/$AG56	=(AE56+AA56+W56+S56)/$AG56	=(AF56+AB56+X56+T56)/$AG56	=SUM(AH56:AK56)					25% to 50%	>TsumQ & <Ttemp	Partially Mobile and diverse	+	=AH56	=AI56	=AJ56	=AK56
												25% to 50%	>TsumQ & <Ttemp	Partially Mobile and diverse	0	=VLOOKUP($M57,$E$6:$I$10,F$35,FALSE)*VLOOKUP($M57,$E$6:$K$10,7,FALSE)	=VLOOKUP($M57,$E$6:$I$10,G$35,FALSE)*VLOOKUP($M57,$E$6:$K$10,7,FALSE)	=VLOOKUP($M57,$E$6:$I$10,H$35,FALSE)*VLOOKUP($M57,$E$6:$K$10,7,FALSE)	=VLOOKUP($M57,$E$6:$I$10,I$35,FALSE)*VLOOKUP($M57,$E$6:$K$10,7,FALSE)	=VLOOKUP($N57,$E$15:$I$18,F$35,FALSE)*VLOOKUP($N57,$E$15:$K$18,7,FALSE)	=VLOOKUP($N57,$E$15:$I$18,G$35,FALSE)*VLOOKUP($N57,$E$15:$K$18,7,FALSE)	=VLOOKUP($N57,$E$15:$I$18,H$35,FALSE)*VLOOKUP($N57,$E$15:$K$18,7,FALSE)	=VLOOKUP($N57,$E$15:$I$18,I$35,FALSE)*VLOOKUP($N57,$E$15:$K$18,7,FALSE)	=VLOOKUP($O57,$E$23:$I$26,F$35,FALSE)*VLOOKUP($O57,$E$23:$K$26,7,FALSE)	=VLOOKUP($O57,$E$23:$I$26,G$35,FALSE)*VLOOKUP($O57,$E$23:$K$26,7,FALSE)	=VLOOKUP($O57,$E$23:$I$26,H$35,FALSE)*VLOOKUP($O57,$E$23:$K$26,7,FALSE)	=VLOOKUP($O57,$E$23:$I$26,I$35,FALSE)*VLOOKUP($O57,$E$23:$K$26,7,FALSE)	=VLOOKUP($P57,$E$31:$I$33,F$35,FALSE)*VLOOKUP($P57,$E$31:$K$33,7,FALSE)	=VLOOKUP($P57,$E$31:$I$33,G$35,FALSE)*VLOOKUP($P57,$E$31:$K$33,7,FALSE)	=VLOOKUP($P57,$E$31:$I$33,H$35,FALSE)*VLOOKUP($P57,$E$31:$K$33,7,FALSE)	=VLOOKUP($P57,$E$31:$I$33,I$35,FALSE)*VLOOKUP($P57,$E$31:$K$33,7,FALSE)	=VLOOKUP(M57,$E$6:$K$10,7,FALSE)+VLOOKUP(N57,$E$15:$K$18,7,FALSE)+VLOOKUP(O57,$E$23:$K$26,7,FALSE)+VLOOKUP(P57,$E$31:$K$33,7,FALSE)	=(AC57+Y57+U57+Q57)/$AG57	=(AD57+Z57+V57+R57)/$AG57	=(AE57+AA57+W57+S57)/$AG57	=(AF57+AB57+X57+T57)/$AG57	=SUM(AH57:AK57)					25% to 50%	>TsumQ & <Ttemp	Partially Mobile and diverse	0	=AH57	=AI57	=AJ57	=AK57
												25% to 50%	>TsumQ & <Ttemp	Partially Mobile and diverse	-	=VLOOKUP($M58,$E$6:$I$10,F$35,FALSE)*VLOOKUP($M58,$E$6:$K$10,7,FALSE)	=VLOOKUP($M58,$E$6:$I$10,G$35,FALSE)*VLOOKUP($M58,$E$6:$K$10,7,FALSE)	=VLOOKUP($M58,$E$6:$I$10,H$35,FALSE)*VLOOKUP($M58,$E$6:$K$10,7,FALSE)	=VLOOKUP($M58,$E$6:$I$10,I$35,FALSE)*VLOOKUP($M58,$E$6:$K$10,7,FALSE)	=VLOOKUP($N58,$E$15:$I$18,F$35,FALSE)*VLOOKUP($N58,$E$15:$K$18,7,FALSE)	=VLOOKUP($N58,$E$15:$I$18,G$35,FALSE)*VLOOKUP($N58,$E$15:$K$18,7,FALSE)	=VLOOKUP($N58,$E$15:$I$18,H$35,FALSE)*VLOOKUP($N58,$E$15:$K$18,7,FALSE)	=VLOOKUP($N58,$E$15:$I$18,I$35,FALSE)*VLOOKUP($N58,$E$15:$K$18,7,FALSE)	=VLOOKUP($O58,$E$23:$I$26,F$35,FALSE)*VLOOKUP($O58,$E$23:$K$26,7,FALSE)	=VLOOKUP($O58,$E$23:$I$26,G$35,FALSE)*VLOOKUP($O58,$E$23:$K$26,7,FALSE)	=VLOOKUP($O58,$E$23:$I$26,H$35,FALSE)*VLOOKUP($O58,$E$23:$K$26,7,FALSE)	=VLOOKUP($O58,$E$23:$I$26,I$35,FALSE)*VLOOKUP($O58,$E$23:$K$26,7,FALSE)	=VLOOKUP($P58,$E$31:$I$33,F$35,FALSE)*VLOOKUP($P58,$E$31:$K$33,7,FALSE)	=VLOOKUP($P58,$E$31:$I$33,G$35,FALSE)*VLOOKUP($P58,$E$31:$K$33,7,FALSE)	=VLOOKUP($P58,$E$31:$I$33,H$35,FALSE)*VLOOKUP($P58,$E$31:$K$33,7,FALSE)	=VLOOKUP($P58,$E$31:$I$33,I$35,FALSE)*VLOOKUP($P58,$E$31:$K$33,7,FALSE)	=VLOOKUP(M58,$E$6:$K$10,7,FALSE)+VLOOKUP(N58,$E$15:$K$18,7,FALSE)+VLOOKUP(O58,$E$23:$K$26,7,FALSE)+VLOOKUP(P58,$E$31:$K$33,7,FALSE)	=(AC58+Y58+U58+Q58)/$AG58	=(AD58+Z58+V58+R58)/$AG58	=(AE58+AA58+W58+S58)/$AG58	=(AF58+AB58+X58+T58)/$AG58	=SUM(AH58:AK58)					25% to 50%	>TsumQ & <Ttemp	Partially Mobile and diverse	-	=AH58	=AI58	=AJ58	=AK58
												25% to 50%	>TsumQ & <Ttemp	Largely immobile and homogeneous	+	=VLOOKUP($M59,$E$6:$I$10,F$35,FALSE)*VLOOKUP($M59,$E$6:$K$10,7,FALSE)	=VLOOKUP($M59,$E$6:$I$10,G$35,FALSE)*VLOOKUP($M59,$E$6:$K$10,7,FALSE)	=VLOOKUP($M59,$E$6:$I$10,H$35,FALSE)*VLOOKUP($M59,$E$6:$K$10,7,FALSE)	=VLOOKUP($M59,$E$6:$I$10,I$35,FALSE)*VLOOKUP($M59,$E$6:$K$10,7,FALSE)	=VLOOKUP($N59,$E$15:$I$18,F$35,FALSE)*VLOOKUP($N59,$E$15:$K$18,7,FALSE)	=VLOOKUP($N59,$E$15:$I$18,G$35,FALSE)*VLOOKUP($N59,$E$15:$K$18,7,FALSE)	=VLOOKUP($N59,$E$15:$I$18,H$35,FALSE)*VLOOKUP($N59,$E$15:$K$18,7,FALSE)	=VLOOKUP($N59,$E$15:$I$18,I$35,FALSE)*VLOOKUP($N59,$E$15:$K$18,7,FALSE)	=VLOOKUP($O59,$E$23:$I$26,F$35,FALSE)*VLOOKUP($O59,$E$23:$K$26,7,FALSE)	=VLOOKUP($O59,$E$23:$I$26,G$35,FALSE)*VLOOKUP($O59,$E$23:$K$26,7,FALSE)	=VLOOKUP($O59,$E$23:$I$26,H$35,FALSE)*VLOOKUP($O59,$E$23:$K$26,7,FALSE)	=VLOOKUP($O59,$E$23:$I$26,I$35,FALSE)*VLOOKUP($O59,$E$23:$K$26,7,FALSE)	=VLOOKUP($P59,$E$31:$I$33,F$35,FALSE)*VLOOKUP($P59,$E$31:$K$33,7,FALSE)	=VLOOKUP($P59,$E$31:$I$33,G$35,FALSE)*VLOOKUP($P59,$E$31:$K$33,7,FALSE)	=VLOOKUP($P59,$E$31:$I$33,H$35,FALSE)*VLOOKUP($P59,$E$31:$K$33,7,FALSE)	=VLOOKUP($P59,$E$31:$I$33,I$35,FALSE)*VLOOKUP($P59,$E$31:$K$33,7,FALSE)	=VLOOKUP(M59,$E$6:$K$10,7,FALSE)+VLOOKUP(N59,$E$15:$K$18,7,FALSE)+VLOOKUP(O59,$E$23:$K$26,7,FALSE)+VLOOKUP(P59,$E$31:$K$33,7,FALSE)	=(AC59+Y59+U59+Q59)/$AG59	=(AD59+Z59+V59+R59)/$AG59	=(AE59+AA59+W59+S59)/$AG59	=(AF59+AB59+X59+T59)/$AG59	=SUM(AH59:AK59)					25% to 50%	>TsumQ & <Ttemp	Largely immobile and homogeneous	+	=AH59	=AI59	=AJ59	=AK59
												25% to 50%	>TsumQ & <Ttemp	Largely immobile and homogeneous	0	=VLOOKUP($M60,$E$6:$I$10,F$35,FALSE)*VLOOKUP($M60,$E$6:$K$10,7,FALSE)	=VLOOKUP($M60,$E$6:$I$10,G$35,FALSE)*VLOOKUP($M60,$E$6:$K$10,7,FALSE)	=VLOOKUP($M60,$E$6:$I$10,H$35,FALSE)*VLOOKUP($M60,$E$6:$K$10,7,FALSE)	=VLOOKUP($M60,$E$6:$I$10,I$35,FALSE)*VLOOKUP($M60,$E$6:$K$10,7,FALSE)	=VLOOKUP($N60,$E$15:$I$18,F$35,FALSE)*VLOOKUP($N60,$E$15:$K$18,7,FALSE)	=VLOOKUP($N60,$E$15:$I$18,G$35,FALSE)*VLOOKUP($N60,$E$15:$K$18,7,FALSE)	=VLOOKUP($N60,$E$15:$I$18,H$35,FALSE)*VLOOKUP($N60,$E$15:$K$18,7,FALSE)	=VLOOKUP($N60,$E$15:$I$18,I$35,FALSE)*VLOOKUP($N60,$E$15:$K$18,7,FALSE)	=VLOOKUP($O60,$E$23:$I$26,F$35,FALSE)*VLOOKUP($O60,$E$23:$K$26,7,FALSE)	=VLOOKUP($O60,$E$23:$I$26,G$35,FALSE)*VLOOKUP($O60,$E$23:$K$26,7,FALSE)	=VLOOKUP($O60,$E$23:$I$26,H$35,FALSE)*VLOOKUP($O60,$E$23:$K$26,7,FALSE)	=VLOOKUP($O60,$E$23:$I$26,I$35,FALSE)*VLOOKUP($O60,$E$23:$K$26,7,FALSE)	=VLOOKUP($P60,$E$31:$I$33,F$35,FALSE)*VLOOKUP($P60,$E$31:$K$33,7,FALSE)	=VLOOKUP($P60,$E$31:$I$33,G$35,FALSE)*VLOOKUP($P60,$E$31:$K$33,7,FALSE)	=VLOOKUP($P60,$E$31:$I$33,H$35,FALSE)*VLOOKUP($P60,$E$31:$K$33,7,FALSE)	=VLOOKUP($P60,$E$31:$I$33,I$35,FALSE)*VLOOKUP($P60,$E$31:$K$33,7,FALSE)	=VLOOKUP(M60,$E$6:$K$10,7,FALSE)+VLOOKUP(N60,$E$15:$K$18,7,FALSE)+VLOOKUP(O60,$E$23:$K$26,7,FALSE)+VLOOKUP(P60,$E$31:$K$33,7,FALSE)	=(AC60+Y60+U60+Q60)/$AG60	=(AD60+Z60+V60+R60)/$AG60	=(AE60+AA60+W60+S60)/$AG60	=(AF60+AB60+X60+T60)/$AG60	=SUM(AH60:AK60)					25% to 50%	>TsumQ & <Ttemp	Largely immobile and homogeneous	0	=AH60	=AI60	=AJ60	=AK60
												25% to 50%	>TsumQ & <Ttemp	Largely immobile and homogeneous	-	=VLOOKUP($M61,$E$6:$I$10,F$35,FALSE)*VLOOKUP($M61,$E$6:$K$10,7,FALSE)	=VLOOKUP($M61,$E$6:$I$10,G$35,FALSE)*VLOOKUP($M61,$E$6:$K$10,7,FALSE)	=VLOOKUP($M61,$E$6:$I$10,H$35,FALSE)*VLOOKUP($M61,$E$6:$K$10,7,FALSE)	=VLOOKUP($M61,$E$6:$I$10,I$35,FALSE)*VLOOKUP($M61,$E$6:$K$10,7,FALSE)	=VLOOKUP($N61,$E$15:$I$18,F$35,FALSE)*VLOOKUP($N61,$E$15:$K$18,7,FALSE)	=VLOOKUP($N61,$E$15:$I$18,G$35,FALSE)*VLOOKUP($N61,$E$15:$K$18,7,FALSE)	=VLOOKUP($N61,$E$15:$I$18,H$35,FALSE)*VLOOKUP($N61,$E$15:$K$18,7,FALSE)	=VLOOKUP($N61,$E$15:$I$18,I$35,FALSE)*VLOOKUP($N61,$E$15:$K$18,7,FALSE)	=VLOOKUP($O61,$E$23:$I$26,F$35,FALSE)*VLOOKUP($O61,$E$23:$K$26,7,FALSE)	=VLOOKUP($O61,$E$23:$I$26,G$35,FALSE)*VLOOKUP($O61,$E$23:$K$26,7,FALSE)	=VLOOKUP($O61,$E$23:$I$26,H$35,FALSE)*VLOOKUP($O61,$E$23:$K$26,7,FALSE)	=VLOOKUP($O61,$E$23:$I$26,I$35,FALSE)*VLOOKUP($O61,$E$23:$K$26,7,FALSE)	=VLOOKUP($P61,$E$31:$I$33,F$35,FALSE)*VLOOKUP($P61,$E$31:$K$33,7,FALSE)	=VLOOKUP($P61,$E$31:$I$33,G$35,FALSE)*VLOOKUP($P61,$E$31:$K$33,7,FALSE)	=VLOOKUP($P61,$E$31:$I$33,H$35,FALSE)*VLOOKUP($P61,$E$31:$K$33,7,FALSE)	=VLOOKUP($P61,$E$31:$I$33,I$35,FALSE)*VLOOKUP($P61,$E$31:$K$33,7,FALSE)	=VLOOKUP(M61,$E$6:$K$10,7,FALSE)+VLOOKUP(N61,$E$15:$K$18,7,FALSE)+VLOOKUP(O61,$E$23:$K$26,7,FALSE)+VLOOKUP(P61,$E$31:$K$33,7,FALSE)	=(AC61+Y61+U61+Q61)/$AG61	=(AD61+Z61+V61+R61)/$AG61	=(AE61+AA61+W61+S61)/$AG61	=(AF61+AB61+X61+T61)/$AG61	=SUM(AH61:AK61)					25% to 50%	>TsumQ & <Ttemp	Largely immobile and homogeneous	-	=AH61	=AI61	=AJ61	=AK61
												25% to 50%	>TsumQ & <Ttemp	Entrenched	+	=VLOOKUP($M62,$E$6:$I$10,F$35,FALSE)*VLOOKUP($M62,$E$6:$K$10,7,FALSE)	=VLOOKUP($M62,$E$6:$I$10,G$35,FALSE)*VLOOKUP($M62,$E$6:$K$10,7,FALSE)	=VLOOKUP($M62,$E$6:$I$10,H$35,FALSE)*VLOOKUP($M62,$E$6:$K$10,7,FALSE)	=VLOOKUP($M62,$E$6:$I$10,I$35,FALSE)*VLOOKUP($M62,$E$6:$K$10,7,FALSE)	=VLOOKUP($N62,$E$15:$I$18,F$35,FALSE)*VLOOKUP($N62,$E$15:$K$18,7,FALSE)	=VLOOKUP($N62,$E$15:$I$18,G$35,FALSE)*VLOOKUP($N62,$E$15:$K$18,7,FALSE)	=VLOOKUP($N62,$E$15:$I$18,H$35,FALSE)*VLOOKUP($N62,$E$15:$K$18,7,FALSE)	=VLOOKUP($N62,$E$15:$I$18,I$35,FALSE)*VLOOKUP($N62,$E$15:$K$18,7,FALSE)	=VLOOKUP($O62,$E$23:$I$26,F$35,FALSE)*VLOOKUP($O62,$E$23:$K$26,7,FALSE)	=VLOOKUP($O62,$E$23:$I$26,G$35,FALSE)*VLOOKUP($O62,$E$23:$K$26,7,FALSE)	=VLOOKUP($O62,$E$23:$I$26,H$35,FALSE)*VLOOKUP($O62,$E$23:$K$26,7,FALSE)	=VLOOKUP($O62,$E$23:$I$26,I$35,FALSE)*VLOOKUP($O62,$E$23:$K$26,7,FALSE)	=VLOOKUP($P62,$E$31:$I$33,F$35,FALSE)*VLOOKUP($P62,$E$31:$K$33,7,FALSE)	=VLOOKUP($P62,$E$31:$I$33,G$35,FALSE)*VLOOKUP($P62,$E$31:$K$33,7,FALSE)	=VLOOKUP($P62,$E$31:$I$33,H$35,FALSE)*VLOOKUP($P62,$E$31:$K$33,7,FALSE)	=VLOOKUP($P62,$E$31:$I$33,I$35,FALSE)*VLOOKUP($P62,$E$31:$K$33,7,FALSE)	=VLOOKUP(M62,$E$6:$K$10,7,FALSE)+VLOOKUP(N62,$E$15:$K$18,7,FALSE)+VLOOKUP(O62,$E$23:$K$26,7,FALSE)+VLOOKUP(P62,$E$31:$K$33,7,FALSE)	=(AC62+Y62+U62+Q62)/$AG62	=(AD62+Z62+V62+R62)/$AG62	=(AE62+AA62+W62+S62)/$AG62	=(AF62+AB62+X62+T62)/$AG62	=SUM(AH62:AK62)					25% to 50%	>TsumQ & <Ttemp	Entrenched	+	=AH62	=AI62	=AJ62	=AK62
												25% to 50%	>TsumQ & <Ttemp	Entrenched	0	=VLOOKUP($M63,$E$6:$I$10,F$35,FALSE)*VLOOKUP($M63,$E$6:$K$10,7,FALSE)	=VLOOKUP($M63,$E$6:$I$10,G$35,FALSE)*VLOOKUP($M63,$E$6:$K$10,7,FALSE)	=VLOOKUP($M63,$E$6:$I$10,H$35,FALSE)*VLOOKUP($M63,$E$6:$K$10,7,FALSE)	=VLOOKUP($M63,$E$6:$I$10,I$35,FALSE)*VLOOKUP($M63,$E$6:$K$10,7,FALSE)	=VLOOKUP($N63,$E$15:$I$18,F$35,FALSE)*VLOOKUP($N63,$E$15:$K$18,7,FALSE)	=VLOOKUP($N63,$E$15:$I$18,G$35,FALSE)*VLOOKUP($N63,$E$15:$K$18,7,FALSE)	=VLOOKUP($N63,$E$15:$I$18,H$35,FALSE)*VLOOKUP($N63,$E$15:$K$18,7,FALSE)	=VLOOKUP($N63,$E$15:$I$18,I$35,FALSE)*VLOOKUP($N63,$E$15:$K$18,7,FALSE)	=VLOOKUP($O63,$E$23:$I$26,F$35,FALSE)*VLOOKUP($O63,$E$23:$K$26,7,FALSE)	=VLOOKUP($O63,$E$23:$I$26,G$35,FALSE)*VLOOKUP($O63,$E$23:$K$26,7,FALSE)	=VLOOKUP($O63,$E$23:$I$26,H$35,FALSE)*VLOOKUP($O63,$E$23:$K$26,7,FALSE)	=VLOOKUP($O63,$E$23:$I$26,I$35,FALSE)*VLOOKUP($O63,$E$23:$K$26,7,FALSE)	=VLOOKUP($P63,$E$31:$I$33,F$35,FALSE)*VLOOKUP($P63,$E$31:$K$33,7,FALSE)	=VLOOKUP($P63,$E$31:$I$33,G$35,FALSE)*VLOOKUP($P63,$E$31:$K$33,7,FALSE)	=VLOOKUP($P63,$E$31:$I$33,H$35,FALSE)*VLOOKUP($P63,$E$31:$K$33,7,FALSE)	=VLOOKUP($P63,$E$31:$I$33,I$35,FALSE)*VLOOKUP($P63,$E$31:$K$33,7,FALSE)	=VLOOKUP(M63,$E$6:$K$10,7,FALSE)+VLOOKUP(N63,$E$15:$K$18,7,FALSE)+VLOOKUP(O63,$E$23:$K$26,7,FALSE)+VLOOKUP(P63,$E$31:$K$33,7,FALSE)	=(AC63+Y63+U63+Q63)/$AG63	=(AD63+Z63+V63+R63)/$AG63	=(AE63+AA63+W63+S63)/$AG63	=(AF63+AB63+X63+T63)/$AG63	=SUM(AH63:AK63)					25% to 50%	>TsumQ & <Ttemp	Entrenched	0	=AH63	=AI63	=AJ63	=AK63
												25% to 50%	>TsumQ & <Ttemp	Entrenched	-	=VLOOKUP($M64,$E$6:$I$10,F$35,FALSE)*VLOOKUP($M64,$E$6:$K$10,7,FALSE)	=VLOOKUP($M64,$E$6:$I$10,G$35,FALSE)*VLOOKUP($M64,$E$6:$K$10,7,FALSE)	=VLOOKUP($M64,$E$6:$I$10,H$35,FALSE)*VLOOKUP($M64,$E$6:$K$10,7,FALSE)	=VLOOKUP($M64,$E$6:$I$10,I$35,FALSE)*VLOOKUP($M64,$E$6:$K$10,7,FALSE)	=VLOOKUP($N64,$E$15:$I$18,F$35,FALSE)*VLOOKUP($N64,$E$15:$K$18,7,FALSE)	=VLOOKUP($N64,$E$15:$I$18,G$35,FALSE)*VLOOKUP($N64,$E$15:$K$18,7,FALSE)	=VLOOKUP($N64,$E$15:$I$18,H$35,FALSE)*VLOOKUP($N64,$E$15:$K$18,7,FALSE)	=VLOOKUP($N64,$E$15:$I$18,I$35,FALSE)*VLOOKUP($N64,$E$15:$K$18,7,FALSE)	=VLOOKUP($O64,$E$23:$I$26,F$35,FALSE)*VLOOKUP($O64,$E$23:$K$26,7,FALSE)	=VLOOKUP($O64,$E$23:$I$26,G$35,FALSE)*VLOOKUP($O64,$E$23:$K$26,7,FALSE)	=VLOOKUP($O64,$E$23:$I$26,H$35,FALSE)*VLOOKUP($O64,$E$23:$K$26,7,FALSE)	=VLOOKUP($O64,$E$23:$I$26,I$35,FALSE)*VLOOKUP($O64,$E$23:$K$26,7,FALSE)	=VLOOKUP($P64,$E$31:$I$33,F$35,FALSE)*VLOOKUP($P64,$E$31:$K$33,7,FALSE)	=VLOOKUP($P64,$E$31:$I$33,G$35,FALSE)*VLOOKUP($P64,$E$31:$K$33,7,FALSE)	=VLOOKUP($P64,$E$31:$I$33,H$35,FALSE)*VLOOKUP($P64,$E$31:$K$33,7,FALSE)	=VLOOKUP($P64,$E$31:$I$33,I$35,FALSE)*VLOOKUP($P64,$E$31:$K$33,7,FALSE)	=VLOOKUP(M64,$E$6:$K$10,7,FALSE)+VLOOKUP(N64,$E$15:$K$18,7,FALSE)+VLOOKUP(O64,$E$23:$K$26,7,FALSE)+VLOOKUP(P64,$E$31:$K$33,7,FALSE)	=(AC64+Y64+U64+Q64)/$AG64	=(AD64+Z64+V64+R64)/$AG64	=(AE64+AA64+W64+S64)/$AG64	=(AF64+AB64+X64+T64)/$AG64	=SUM(AH64:AK64)					25% to 50%	>TsumQ & <Ttemp	Entrenched	-	=AH64	=AI64	=AJ64	=AK64
												25% to 50%	>TsumQ & >Ttemp	Clean & Diverse	+	=VLOOKUP($M65,$E$6:$I$10,F$35,FALSE)*VLOOKUP($M65,$E$6:$K$10,7,FALSE)	=VLOOKUP($M65,$E$6:$I$10,G$35,FALSE)*VLOOKUP($M65,$E$6:$K$10,7,FALSE)	=VLOOKUP($M65,$E$6:$I$10,H$35,FALSE)*VLOOKUP($M65,$E$6:$K$10,7,FALSE)	=VLOOKUP($M65,$E$6:$I$10,I$35,FALSE)*VLOOKUP($M65,$E$6:$K$10,7,FALSE)	=VLOOKUP($N65,$E$15:$I$18,F$35,FALSE)*VLOOKUP($N65,$E$15:$K$18,7,FALSE)	=VLOOKUP($N65,$E$15:$I$18,G$35,FALSE)*VLOOKUP($N65,$E$15:$K$18,7,FALSE)	=VLOOKUP($N65,$E$15:$I$18,H$35,FALSE)*VLOOKUP($N65,$E$15:$K$18,7,FALSE)	=VLOOKUP($N65,$E$15:$I$18,I$35,FALSE)*VLOOKUP($N65,$E$15:$K$18,7,FALSE)	=VLOOKUP($O65,$E$23:$I$26,F$35,FALSE)*VLOOKUP($O65,$E$23:$K$26,7,FALSE)	=VLOOKUP($O65,$E$23:$I$26,G$35,FALSE)*VLOOKUP($O65,$E$23:$K$26,7,FALSE)	=VLOOKUP($O65,$E$23:$I$26,H$35,FALSE)*VLOOKUP($O65,$E$23:$K$26,7,FALSE)	=VLOOKUP($O65,$E$23:$I$26,I$35,FALSE)*VLOOKUP($O65,$E$23:$K$26,7,FALSE)	=VLOOKUP($P65,$E$31:$I$33,F$35,FALSE)*VLOOKUP($P65,$E$31:$K$33,7,FALSE)	=VLOOKUP($P65,$E$31:$I$33,G$35,FALSE)*VLOOKUP($P65,$E$31:$K$33,7,FALSE)	=VLOOKUP($P65,$E$31:$I$33,H$35,FALSE)*VLOOKUP($P65,$E$31:$K$33,7,FALSE)	=VLOOKUP($P65,$E$31:$I$33,I$35,FALSE)*VLOOKUP($P65,$E$31:$K$33,7,FALSE)	=VLOOKUP(M65,$E$6:$K$10,7,FALSE)+VLOOKUP(N65,$E$15:$K$18,7,FALSE)+VLOOKUP(O65,$E$23:$K$26,7,FALSE)+VLOOKUP(P65,$E$31:$K$33,7,FALSE)	=(AC65+Y65+U65+Q65)/$AG65	=(AD65+Z65+V65+R65)/$AG65	=(AE65+AA65+W65+S65)/$AG65	=(AF65+AB65+X65+T65)/$AG65	=SUM(AH65:AK65)					25% to 50%	>TsumQ & >Ttemp	Clean and diverse	+	=AH65	=AI65	=AJ65	=AK65
												25% to 50%	>TsumQ & >Ttemp	Clean & Diverse	0	=VLOOKUP($M66,$E$6:$I$10,F$35,FALSE)*VLOOKUP($M66,$E$6:$K$10,7,FALSE)	=VLOOKUP($M66,$E$6:$I$10,G$35,FALSE)*VLOOKUP($M66,$E$6:$K$10,7,FALSE)	=VLOOKUP($M66,$E$6:$I$10,H$35,FALSE)*VLOOKUP($M66,$E$6:$K$10,7,FALSE)	=VLOOKUP($M66,$E$6:$I$10,I$35,FALSE)*VLOOKUP($M66,$E$6:$K$10,7,FALSE)	=VLOOKUP($N66,$E$15:$I$18,F$35,FALSE)*VLOOKUP($N66,$E$15:$K$18,7,FALSE)	=VLOOKUP($N66,$E$15:$I$18,G$35,FALSE)*VLOOKUP($N66,$E$15:$K$18,7,FALSE)	=VLOOKUP($N66,$E$15:$I$18,H$35,FALSE)*VLOOKUP($N66,$E$15:$K$18,7,FALSE)	=VLOOKUP($N66,$E$15:$I$18,I$35,FALSE)*VLOOKUP($N66,$E$15:$K$18,7,FALSE)	=VLOOKUP($O66,$E$23:$I$26,F$35,FALSE)*VLOOKUP($O66,$E$23:$K$26,7,FALSE)	=VLOOKUP($O66,$E$23:$I$26,G$35,FALSE)*VLOOKUP($O66,$E$23:$K$26,7,FALSE)	=VLOOKUP($O66,$E$23:$I$26,H$35,FALSE)*VLOOKUP($O66,$E$23:$K$26,7,FALSE)	=VLOOKUP($O66,$E$23:$I$26,I$35,FALSE)*VLOOKUP($O66,$E$23:$K$26,7,FALSE)	=VLOOKUP($P66,$E$31:$I$33,F$35,FALSE)*VLOOKUP($P66,$E$31:$K$33,7,FALSE)	=VLOOKUP($P66,$E$31:$I$33,G$35,FALSE)*VLOOKUP($P66,$E$31:$K$33,7,FALSE)	=VLOOKUP($P66,$E$31:$I$33,H$35,FALSE)*VLOOKUP($P66,$E$31:$K$33,7,FALSE)	=VLOOKUP($P66,$E$31:$I$33,I$35,FALSE)*VLOOKUP($P66,$E$31:$K$33,7,FALSE)	=VLOOKUP(M66,$E$6:$K$10,7,FALSE)+VLOOKUP(N66,$E$15:$K$18,7,FALSE)+VLOOKUP(O66,$E$23:$K$26,7,FALSE)+VLOOKUP(P66,$E$31:$K$33,7,FALSE)	=(AC66+Y66+U66+Q66)/$AG66	=(AD66+Z66+V66+R66)/$AG66	=(AE66+AA66+W66+S66)/$AG66	=(AF66+AB66+X66+T66)/$AG66	=SUM(AH66:AK66)					25% to 50%	>TsumQ & >Ttemp	Clean and diverse	0	=AH66	=AI66	=AJ66	=AK66
												25% to 50%	>TsumQ & >Ttemp	Clean & Diverse	-	=VLOOKUP($M67,$E$6:$I$10,F$35,FALSE)*VLOOKUP($M67,$E$6:$K$10,7,FALSE)	=VLOOKUP($M67,$E$6:$I$10,G$35,FALSE)*VLOOKUP($M67,$E$6:$K$10,7,FALSE)	=VLOOKUP($M67,$E$6:$I$10,H$35,FALSE)*VLOOKUP($M67,$E$6:$K$10,7,FALSE)	=VLOOKUP($M67,$E$6:$I$10,I$35,FALSE)*VLOOKUP($M67,$E$6:$K$10,7,FALSE)	=VLOOKUP($N67,$E$15:$I$18,F$35,FALSE)*VLOOKUP($N67,$E$15:$K$18,7,FALSE)	=VLOOKUP($N67,$E$15:$I$18,G$35,FALSE)*VLOOKUP($N67,$E$15:$K$18,7,FALSE)	=VLOOKUP($N67,$E$15:$I$18,H$35,FALSE)*VLOOKUP($N67,$E$15:$K$18,7,FALSE)	=VLOOKUP($N67,$E$15:$I$18,I$35,FALSE)*VLOOKUP($N67,$E$15:$K$18,7,FALSE)	=VLOOKUP($O67,$E$23:$I$26,F$35,FALSE)*VLOOKUP($O67,$E$23:$K$26,7,FALSE)	=VLOOKUP($O67,$E$23:$I$26,G$35,FALSE)*VLOOKUP($O67,$E$23:$K$26,7,FALSE)	=VLOOKUP($O67,$E$23:$I$26,H$35,FALSE)*VLOOKUP($O67,$E$23:$K$26,7,FALSE)	=VLOOKUP($O67,$E$23:$I$26,I$35,FALSE)*VLOOKUP($O67,$E$23:$K$26,7,FALSE)	=VLOOKUP($P67,$E$31:$I$33,F$35,FALSE)*VLOOKUP($P67,$E$31:$K$33,7,FALSE)	=VLOOKUP($P67,$E$31:$I$33,G$35,FALSE)*VLOOKUP($P67,$E$31:$K$33,7,FALSE)	=VLOOKUP($P67,$E$31:$I$33,H$35,FALSE)*VLOOKUP($P67,$E$31:$K$33,7,FALSE)	=VLOOKUP($P67,$E$31:$I$33,I$35,FALSE)*VLOOKUP($P67,$E$31:$K$33,7,FALSE)	=VLOOKUP(M67,$E$6:$K$10,7,FALSE)+VLOOKUP(N67,$E$15:$K$18,7,FALSE)+VLOOKUP(O67,$E$23:$K$26,7,FALSE)+VLOOKUP(P67,$E$31:$K$33,7,FALSE)	=(AC67+Y67+U67+Q67)/$AG67	=(AD67+Z67+V67+R67)/$AG67	=(AE67+AA67+W67+S67)/$AG67	=(AF67+AB67+X67+T67)/$AG67	=SUM(AH67:AK67)					25% to 50%	>TsumQ & >Ttemp	Clean and diverse	-	=AH67	=AI67	=AJ67	=AK67
												25% to 50%	>TsumQ & >Ttemp	Partially Mobile and diverse	+	=VLOOKUP($M68,$E$6:$I$10,F$35,FALSE)*VLOOKUP($M68,$E$6:$K$10,7,FALSE)	=VLOOKUP($M68,$E$6:$I$10,G$35,FALSE)*VLOOKUP($M68,$E$6:$K$10,7,FALSE)	=VLOOKUP($M68,$E$6:$I$10,H$35,FALSE)*VLOOKUP($M68,$E$6:$K$10,7,FALSE)	=VLOOKUP($M68,$E$6:$I$10,I$35,FALSE)*VLOOKUP($M68,$E$6:$K$10,7,FALSE)	=VLOOKUP($N68,$E$15:$I$18,F$35,FALSE)*VLOOKUP($N68,$E$15:$K$18,7,FALSE)	=VLOOKUP($N68,$E$15:$I$18,G$35,FALSE)*VLOOKUP($N68,$E$15:$K$18,7,FALSE)	=VLOOKUP($N68,$E$15:$I$18,H$35,FALSE)*VLOOKUP($N68,$E$15:$K$18,7,FALSE)	=VLOOKUP($N68,$E$15:$I$18,I$35,FALSE)*VLOOKUP($N68,$E$15:$K$18,7,FALSE)	=VLOOKUP($O68,$E$23:$I$26,F$35,FALSE)*VLOOKUP($O68,$E$23:$K$26,7,FALSE)	=VLOOKUP($O68,$E$23:$I$26,G$35,FALSE)*VLOOKUP($O68,$E$23:$K$26,7,FALSE)	=VLOOKUP($O68,$E$23:$I$26,H$35,FALSE)*VLOOKUP($O68,$E$23:$K$26,7,FALSE)	=VLOOKUP($O68,$E$23:$I$26,I$35,FALSE)*VLOOKUP($O68,$E$23:$K$26,7,FALSE)	=VLOOKUP($P68,$E$31:$I$33,F$35,FALSE)*VLOOKUP($P68,$E$31:$K$33,7,FALSE)	=VLOOKUP($P68,$E$31:$I$33,G$35,FALSE)*VLOOKUP($P68,$E$31:$K$33,7,FALSE)	=VLOOKUP($P68,$E$31:$I$33,H$35,FALSE)*VLOOKUP($P68,$E$31:$K$33,7,FALSE)	=VLOOKUP($P68,$E$31:$I$33,I$35,FALSE)*VLOOKUP($P68,$E$31:$K$33,7,FALSE)	=VLOOKUP(M68,$E$6:$K$10,7,FALSE)+VLOOKUP(N68,$E$15:$K$18,7,FALSE)+VLOOKUP(O68,$E$23:$K$26,7,FALSE)+VLOOKUP(P68,$E$31:$K$33,7,FALSE)	=(AC68+Y68+U68+Q68)/$AG68	=(AD68+Z68+V68+R68)/$AG68	=(AE68+AA68+W68+S68)/$AG68	=(AF68+AB68+X68+T68)/$AG68	=SUM(AH68:AK68)					25% to 50%	>TsumQ & >Ttemp	Partially Mobile and diverse	+	=AH68	=AI68	=AJ68	=AK68
												25% to 50%	>TsumQ & >Ttemp	Partially Mobile and diverse	0	=VLOOKUP($M69,$E$6:$I$10,F$35,FALSE)*VLOOKUP($M69,$E$6:$K$10,7,FALSE)	=VLOOKUP($M69,$E$6:$I$10,G$35,FALSE)*VLOOKUP($M69,$E$6:$K$10,7,FALSE)	=VLOOKUP($M69,$E$6:$I$10,H$35,FALSE)*VLOOKUP($M69,$E$6:$K$10,7,FALSE)	=VLOOKUP($M69,$E$6:$I$10,I$35,FALSE)*VLOOKUP($M69,$E$6:$K$10,7,FALSE)	=VLOOKUP($N69,$E$15:$I$18,F$35,FALSE)*VLOOKUP($N69,$E$15:$K$18,7,FALSE)	=VLOOKUP($N69,$E$15:$I$18,G$35,FALSE)*VLOOKUP($N69,$E$15:$K$18,7,FALSE)	=VLOOKUP($N69,$E$15:$I$18,H$35,FALSE)*VLOOKUP($N69,$E$15:$K$18,7,FALSE)	=VLOOKUP($N69,$E$15:$I$18,I$35,FALSE)*VLOOKUP($N69,$E$15:$K$18,7,FALSE)	=VLOOKUP($O69,$E$23:$I$26,F$35,FALSE)*VLOOKUP($O69,$E$23:$K$26,7,FALSE)	=VLOOKUP($O69,$E$23:$I$26,G$35,FALSE)*VLOOKUP($O69,$E$23:$K$26,7,FALSE)	=VLOOKUP($O69,$E$23:$I$26,H$35,FALSE)*VLOOKUP($O69,$E$23:$K$26,7,FALSE)	=VLOOKUP($O69,$E$23:$I$26,I$35,FALSE)*VLOOKUP($O69,$E$23:$K$26,7,FALSE)	=VLOOKUP($P69,$E$31:$I$33,F$35,FALSE)*VLOOKUP($P69,$E$31:$K$33,7,FALSE)	=VLOOKUP($P69,$E$31:$I$33,G$35,FALSE)*VLOOKUP($P69,$E$31:$K$33,7,FALSE)	=VLOOKUP($P69,$E$31:$I$33,H$35,FALSE)*VLOOKUP($P69,$E$31:$K$33,7,FALSE)	=VLOOKUP($P69,$E$31:$I$33,I$35,FALSE)*VLOOKUP($P69,$E$31:$K$33,7,FALSE)	=VLOOKUP(M69,$E$6:$K$10,7,FALSE)+VLOOKUP(N69,$E$15:$K$18,7,FALSE)+VLOOKUP(O69,$E$23:$K$26,7,FALSE)+VLOOKUP(P69,$E$31:$K$33,7,FALSE)	=(AC69+Y69+U69+Q69)/$AG69	=(AD69+Z69+V69+R69)/$AG69	=(AE69+AA69+W69+S69)/$AG69	=(AF69+AB69+X69+T69)/$AG69	=SUM(AH69:AK69)					25% to 50%	>TsumQ & >Ttemp	Partially Mobile and diverse	0	=AH69	=AI69	=AJ69	=AK69
												25% to 50%	>TsumQ & >Ttemp	Partially Mobile and diverse	-	=VLOOKUP($M70,$E$6:$I$10,F$35,FALSE)*VLOOKUP($M70,$E$6:$K$10,7,FALSE)	=VLOOKUP($M70,$E$6:$I$10,G$35,FALSE)*VLOOKUP($M70,$E$6:$K$10,7,FALSE)	=VLOOKUP($M70,$E$6:$I$10,H$35,FALSE)*VLOOKUP($M70,$E$6:$K$10,7,FALSE)	=VLOOKUP($M70,$E$6:$I$10,I$35,FALSE)*VLOOKUP($M70,$E$6:$K$10,7,FALSE)	=VLOOKUP($N70,$E$15:$I$18,F$35,FALSE)*VLOOKUP($N70,$E$15:$K$18,7,FALSE)	=VLOOKUP($N70,$E$15:$I$18,G$35,FALSE)*VLOOKUP($N70,$E$15:$K$18,7,FALSE)	=VLOOKUP($N70,$E$15:$I$18,H$35,FALSE)*VLOOKUP($N70,$E$15:$K$18,7,FALSE)	=VLOOKUP($N70,$E$15:$I$18,I$35,FALSE)*VLOOKUP($N70,$E$15:$K$18,7,FALSE)	=VLOOKUP($O70,$E$23:$I$26,F$35,FALSE)*VLOOKUP($O70,$E$23:$K$26,7,FALSE)	=VLOOKUP($O70,$E$23:$I$26,G$35,FALSE)*VLOOKUP($O70,$E$23:$K$26,7,FALSE)	=VLOOKUP($O70,$E$23:$I$26,H$35,FALSE)*VLOOKUP($O70,$E$23:$K$26,7,FALSE)	=VLOOKUP($O70,$E$23:$I$26,I$35,FALSE)*VLOOKUP($O70,$E$23:$K$26,7,FALSE)	=VLOOKUP($P70,$E$31:$I$33,F$35,FALSE)*VLOOKUP($P70,$E$31:$K$33,7,FALSE)	=VLOOKUP($P70,$E$31:$I$33,G$35,FALSE)*VLOOKUP($P70,$E$31:$K$33,7,FALSE)	=VLOOKUP($P70,$E$31:$I$33,H$35,FALSE)*VLOOKUP($P70,$E$31:$K$33,7,FALSE)	=VLOOKUP($P70,$E$31:$I$33,I$35,FALSE)*VLOOKUP($P70,$E$31:$K$33,7,FALSE)	=VLOOKUP(M70,$E$6:$K$10,7,FALSE)+VLOOKUP(N70,$E$15:$K$18,7,FALSE)+VLOOKUP(O70,$E$23:$K$26,7,FALSE)+VLOOKUP(P70,$E$31:$K$33,7,FALSE)	=(AC70+Y70+U70+Q70)/$AG70	=(AD70+Z70+V70+R70)/$AG70	=(AE70+AA70+W70+S70)/$AG70	=(AF70+AB70+X70+T70)/$AG70	=SUM(AH70:AK70)					25% to 50%	>TsumQ & >Ttemp	Partially Mobile and diverse	-	=AH70	=AI70	=AJ70	=AK70
												25% to 50%	>TsumQ & >Ttemp	Largely immobile and homogeneous	+	=VLOOKUP($M71,$E$6:$I$10,F$35,FALSE)*VLOOKUP($M71,$E$6:$K$10,7,FALSE)	=VLOOKUP($M71,$E$6:$I$10,G$35,FALSE)*VLOOKUP($M71,$E$6:$K$10,7,FALSE)	=VLOOKUP($M71,$E$6:$I$10,H$35,FALSE)*VLOOKUP($M71,$E$6:$K$10,7,FALSE)	=VLOOKUP($M71,$E$6:$I$10,I$35,FALSE)*VLOOKUP($M71,$E$6:$K$10,7,FALSE)	=VLOOKUP($N71,$E$15:$I$18,F$35,FALSE)*VLOOKUP($N71,$E$15:$K$18,7,FALSE)	=VLOOKUP($N71,$E$15:$I$18,G$35,FALSE)*VLOOKUP($N71,$E$15:$K$18,7,FALSE)	=VLOOKUP($N71,$E$15:$I$18,H$35,FALSE)*VLOOKUP($N71,$E$15:$K$18,7,FALSE)	=VLOOKUP($N71,$E$15:$I$18,I$35,FALSE)*VLOOKUP($N71,$E$15:$K$18,7,FALSE)	=VLOOKUP($O71,$E$23:$I$26,F$35,FALSE)*VLOOKUP($O71,$E$23:$K$26,7,FALSE)	=VLOOKUP($O71,$E$23:$I$26,G$35,FALSE)*VLOOKUP($O71,$E$23:$K$26,7,FALSE)	=VLOOKUP($O71,$E$23:$I$26,H$35,FALSE)*VLOOKUP($O71,$E$23:$K$26,7,FALSE)	=VLOOKUP($O71,$E$23:$I$26,I$35,FALSE)*VLOOKUP($O71,$E$23:$K$26,7,FALSE)	=VLOOKUP($P71,$E$31:$I$33,F$35,FALSE)*VLOOKUP($P71,$E$31:$K$33,7,FALSE)	=VLOOKUP($P71,$E$31:$I$33,G$35,FALSE)*VLOOKUP($P71,$E$31:$K$33,7,FALSE)	=VLOOKUP($P71,$E$31:$I$33,H$35,FALSE)*VLOOKUP($P71,$E$31:$K$33,7,FALSE)	=VLOOKUP($P71,$E$31:$I$33,I$35,FALSE)*VLOOKUP($P71,$E$31:$K$33,7,FALSE)	=VLOOKUP(M71,$E$6:$K$10,7,FALSE)+VLOOKUP(N71,$E$15:$K$18,7,FALSE)+VLOOKUP(O71,$E$23:$K$26,7,FALSE)+VLOOKUP(P71,$E$31:$K$33,7,FALSE)	=(AC71+Y71+U71+Q71)/$AG71	=(AD71+Z71+V71+R71)/$AG71	=(AE71+AA71+W71+S71)/$AG71	=(AF71+AB71+X71+T71)/$AG71	=SUM(AH71:AK71)					25% to 50%	>TsumQ & >Ttemp	Largely immobile and homogeneous	+	=AH71	=AI71	=AJ71	=AK71
												25% to 50%	>TsumQ & >Ttemp	Largely immobile and homogeneous	0	=VLOOKUP($M72,$E$6:$I$10,F$35,FALSE)*VLOOKUP($M72,$E$6:$K$10,7,FALSE)	=VLOOKUP($M72,$E$6:$I$10,G$35,FALSE)*VLOOKUP($M72,$E$6:$K$10,7,FALSE)	=VLOOKUP($M72,$E$6:$I$10,H$35,FALSE)*VLOOKUP($M72,$E$6:$K$10,7,FALSE)	=VLOOKUP($M72,$E$6:$I$10,I$35,FALSE)*VLOOKUP($M72,$E$6:$K$10,7,FALSE)	=VLOOKUP($N72,$E$15:$I$18,F$35,FALSE)*VLOOKUP($N72,$E$15:$K$18,7,FALSE)	=VLOOKUP($N72,$E$15:$I$18,G$35,FALSE)*VLOOKUP($N72,$E$15:$K$18,7,FALSE)	=VLOOKUP($N72,$E$15:$I$18,H$35,FALSE)*VLOOKUP($N72,$E$15:$K$18,7,FALSE)	=VLOOKUP($N72,$E$15:$I$18,I$35,FALSE)*VLOOKUP($N72,$E$15:$K$18,7,FALSE)	=VLOOKUP($O72,$E$23:$I$26,F$35,FALSE)*VLOOKUP($O72,$E$23:$K$26,7,FALSE)	=VLOOKUP($O72,$E$23:$I$26,G$35,FALSE)*VLOOKUP($O72,$E$23:$K$26,7,FALSE)	=VLOOKUP($O72,$E$23:$I$26,H$35,FALSE)*VLOOKUP($O72,$E$23:$K$26,7,FALSE)	=VLOOKUP($O72,$E$23:$I$26,I$35,FALSE)*VLOOKUP($O72,$E$23:$K$26,7,FALSE)	=VLOOKUP($P72,$E$31:$I$33,F$35,FALSE)*VLOOKUP($P72,$E$31:$K$33,7,FALSE)	=VLOOKUP($P72,$E$31:$I$33,G$35,FALSE)*VLOOKUP($P72,$E$31:$K$33,7,FALSE)	=VLOOKUP($P72,$E$31:$I$33,H$35,FALSE)*VLOOKUP($P72,$E$31:$K$33,7,FALSE)	=VLOOKUP($P72,$E$31:$I$33,I$35,FALSE)*VLOOKUP($P72,$E$31:$K$33,7,FALSE)	=VLOOKUP(M72,$E$6:$K$10,7,FALSE)+VLOOKUP(N72,$E$15:$K$18,7,FALSE)+VLOOKUP(O72,$E$23:$K$26,7,FALSE)+VLOOKUP(P72,$E$31:$K$33,7,FALSE)	=(AC72+Y72+U72+Q72)/$AG72	=(AD72+Z72+V72+R72)/$AG72	=(AE72+AA72+W72+S72)/$AG72	=(AF72+AB72+X72+T72)/$AG72	=SUM(AH72:AK72)					25% to 50%	>TsumQ & >Ttemp	Largely immobile and homogeneous	0	=AH72	=AI72	=AJ72	=AK72
												25% to 50%	>TsumQ & >Ttemp	Largely immobile and homogeneous	-	=VLOOKUP($M73,$E$6:$I$10,F$35,FALSE)*VLOOKUP($M73,$E$6:$K$10,7,FALSE)	=VLOOKUP($M73,$E$6:$I$10,G$35,FALSE)*VLOOKUP($M73,$E$6:$K$10,7,FALSE)	=VLOOKUP($M73,$E$6:$I$10,H$35,FALSE)*VLOOKUP($M73,$E$6:$K$10,7,FALSE)	=VLOOKUP($M73,$E$6:$I$10,I$35,FALSE)*VLOOKUP($M73,$E$6:$K$10,7,FALSE)	=VLOOKUP($N73,$E$15:$I$18,F$35,FALSE)*VLOOKUP($N73,$E$15:$K$18,7,FALSE)	=VLOOKUP($N73,$E$15:$I$18,G$35,FALSE)*VLOOKUP($N73,$E$15:$K$18,7,FALSE)	=VLOOKUP($N73,$E$15:$I$18,H$35,FALSE)*VLOOKUP($N73,$E$15:$K$18,7,FALSE)	=VLOOKUP($N73,$E$15:$I$18,I$35,FALSE)*VLOOKUP($N73,$E$15:$K$18,7,FALSE)	=VLOOKUP($O73,$E$23:$I$26,F$35,FALSE)*VLOOKUP($O73,$E$23:$K$26,7,FALSE)	=VLOOKUP($O73,$E$23:$I$26,G$35,FALSE)*VLOOKUP($O73,$E$23:$K$26,7,FALSE)	=VLOOKUP($O73,$E$23:$I$26,H$35,FALSE)*VLOOKUP($O73,$E$23:$K$26,7,FALSE)	=VLOOKUP($O73,$E$23:$I$26,I$35,FALSE)*VLOOKUP($O73,$E$23:$K$26,7,FALSE)	=VLOOKUP($P73,$E$31:$I$33,F$35,FALSE)*VLOOKUP($P73,$E$31:$K$33,7,FALSE)	=VLOOKUP($P73,$E$31:$I$33,G$35,FALSE)*VLOOKUP($P73,$E$31:$K$33,7,FALSE)	=VLOOKUP($P73,$E$31:$I$33,H$35,FALSE)*VLOOKUP($P73,$E$31:$K$33,7,FALSE)	=VLOOKUP($P73,$E$31:$I$33,I$35,FALSE)*VLOOKUP($P73,$E$31:$K$33,7,FALSE)	=VLOOKUP(M73,$E$6:$K$10,7,FALSE)+VLOOKUP(N73,$E$15:$K$18,7,FALSE)+VLOOKUP(O73,$E$23:$K$26,7,FALSE)+VLOOKUP(P73,$E$31:$K$33,7,FALSE)	=(AC73+Y73+U73+Q73)/$AG73	=(AD73+Z73+V73+R73)/$AG73	=(AE73+AA73+W73+S73)/$AG73	=(AF73+AB73+X73+T73)/$AG73	=SUM(AH73:AK73)					25% to 50%	>TsumQ & >Ttemp	Largely immobile and homogeneous	-	=AH73	=AI73	=AJ73	=AK73
												25% to 50%	>TsumQ & >Ttemp	Entrenched	+	=VLOOKUP($M74,$E$6:$I$10,F$35,FALSE)*VLOOKUP($M74,$E$6:$K$10,7,FALSE)	=VLOOKUP($M74,$E$6:$I$10,G$35,FALSE)*VLOOKUP($M74,$E$6:$K$10,7,FALSE)	=VLOOKUP($M74,$E$6:$I$10,H$35,FALSE)*VLOOKUP($M74,$E$6:$K$10,7,FALSE)	=VLOOKUP($M74,$E$6:$I$10,I$35,FALSE)*VLOOKUP($M74,$E$6:$K$10,7,FALSE)	=VLOOKUP($N74,$E$15:$I$18,F$35,FALSE)*VLOOKUP($N74,$E$15:$K$18,7,FALSE)	=VLOOKUP($N74,$E$15:$I$18,G$35,FALSE)*VLOOKUP($N74,$E$15:$K$18,7,FALSE)	=VLOOKUP($N74,$E$15:$I$18,H$35,FALSE)*VLOOKUP($N74,$E$15:$K$18,7,FALSE)	=VLOOKUP($N74,$E$15:$I$18,I$35,FALSE)*VLOOKUP($N74,$E$15:$K$18,7,FALSE)	=VLOOKUP($O74,$E$23:$I$26,F$35,FALSE)*VLOOKUP($O74,$E$23:$K$26,7,FALSE)	=VLOOKUP($O74,$E$23:$I$26,G$35,FALSE)*VLOOKUP($O74,$E$23:$K$26,7,FALSE)	=VLOOKUP($O74,$E$23:$I$26,H$35,FALSE)*VLOOKUP($O74,$E$23:$K$26,7,FALSE)	=VLOOKUP($O74,$E$23:$I$26,I$35,FALSE)*VLOOKUP($O74,$E$23:$K$26,7,FALSE)	=VLOOKUP($P74,$E$31:$I$33,F$35,FALSE)*VLOOKUP($P74,$E$31:$K$33,7,FALSE)	=VLOOKUP($P74,$E$31:$I$33,G$35,FALSE)*VLOOKUP($P74,$E$31:$K$33,7,FALSE)	=VLOOKUP($P74,$E$31:$I$33,H$35,FALSE)*VLOOKUP($P74,$E$31:$K$33,7,FALSE)	=VLOOKUP($P74,$E$31:$I$33,I$35,FALSE)*VLOOKUP($P74,$E$31:$K$33,7,FALSE)	=VLOOKUP(M74,$E$6:$K$10,7,FALSE)+VLOOKUP(N74,$E$15:$K$18,7,FALSE)+VLOOKUP(O74,$E$23:$K$26,7,FALSE)+VLOOKUP(P74,$E$31:$K$33,7,FALSE)	=(AC74+Y74+U74+Q74)/$AG74	=(AD74+Z74+V74+R74)/$AG74	=(AE74+AA74+W74+S74)/$AG74	=(AF74+AB74+X74+T74)/$AG74	=SUM(AH74:AK74)					25% to 50%	>TsumQ & >Ttemp	Entrenched	+	=AH74	=AI74	=AJ74	=AK74
												25% to 50%	>TsumQ & >Ttemp	Entrenched	0	=VLOOKUP($M75,$E$6:$I$10,F$35,FALSE)*VLOOKUP($M75,$E$6:$K$10,7,FALSE)	=VLOOKUP($M75,$E$6:$I$10,G$35,FALSE)*VLOOKUP($M75,$E$6:$K$10,7,FALSE)	=VLOOKUP($M75,$E$6:$I$10,H$35,FALSE)*VLOOKUP($M75,$E$6:$K$10,7,FALSE)	=VLOOKUP($M75,$E$6:$I$10,I$35,FALSE)*VLOOKUP($M75,$E$6:$K$10,7,FALSE)	=VLOOKUP($N75,$E$15:$I$18,F$35,FALSE)*VLOOKUP($N75,$E$15:$K$18,7,FALSE)	=VLOOKUP($N75,$E$15:$I$18,G$35,FALSE)*VLOOKUP($N75,$E$15:$K$18,7,FALSE)	=VLOOKUP($N75,$E$15:$I$18,H$35,FALSE)*VLOOKUP($N75,$E$15:$K$18,7,FALSE)	=VLOOKUP($N75,$E$15:$I$18,I$35,FALSE)*VLOOKUP($N75,$E$15:$K$18,7,FALSE)	=VLOOKUP($O75,$E$23:$I$26,F$35,FALSE)*VLOOKUP($O75,$E$23:$K$26,7,FALSE)	=VLOOKUP($O75,$E$23:$I$26,G$35,FALSE)*VLOOKUP($O75,$E$23:$K$26,7,FALSE)	=VLOOKUP($O75,$E$23:$I$26,H$35,FALSE)*VLOOKUP($O75,$E$23:$K$26,7,FALSE)	=VLOOKUP($O75,$E$23:$I$26,I$35,FALSE)*VLOOKUP($O75,$E$23:$K$26,7,FALSE)	=VLOOKUP($P75,$E$31:$I$33,F$35,FALSE)*VLOOKUP($P75,$E$31:$K$33,7,FALSE)	=VLOOKUP($P75,$E$31:$I$33,G$35,FALSE)*VLOOKUP($P75,$E$31:$K$33,7,FALSE)	=VLOOKUP($P75,$E$31:$I$33,H$35,FALSE)*VLOOKUP($P75,$E$31:$K$33,7,FALSE)	=VLOOKUP($P75,$E$31:$I$33,I$35,FALSE)*VLOOKUP($P75,$E$31:$K$33,7,FALSE)	=VLOOKUP(M75,$E$6:$K$10,7,FALSE)+VLOOKUP(N75,$E$15:$K$18,7,FALSE)+VLOOKUP(O75,$E$23:$K$26,7,FALSE)+VLOOKUP(P75,$E$31:$K$33,7,FALSE)	=(AC75+Y75+U75+Q75)/$AG75	=(AD75+Z75+V75+R75)/$AG75	=(AE75+AA75+W75+S75)/$AG75	=(AF75+AB75+X75+T75)/$AG75	=SUM(AH75:AK75)					25% to 50%	>TsumQ & >Ttemp	Entrenched	0	=AH75	=AI75	=AJ75	=AK75
												25% to 50%	>TsumQ & >Ttemp	Entrenched	-	=VLOOKUP($M76,$E$6:$I$10,F$35,FALSE)*VLOOKUP($M76,$E$6:$K$10,7,FALSE)	=VLOOKUP($M76,$E$6:$I$10,G$35,FALSE)*VLOOKUP($M76,$E$6:$K$10,7,FALSE)	=VLOOKUP($M76,$E$6:$I$10,H$35,FALSE)*VLOOKUP($M76,$E$6:$K$10,7,FALSE)	=VLOOKUP($M76,$E$6:$I$10,I$35,FALSE)*VLOOKUP($M76,$E$6:$K$10,7,FALSE)	=VLOOKUP($N76,$E$15:$I$18,F$35,FALSE)*VLOOKUP($N76,$E$15:$K$18,7,FALSE)	=VLOOKUP($N76,$E$15:$I$18,G$35,FALSE)*VLOOKUP($N76,$E$15:$K$18,7,FALSE)	=VLOOKUP($N76,$E$15:$I$18,H$35,FALSE)*VLOOKUP($N76,$E$15:$K$18,7,FALSE)	=VLOOKUP($N76,$E$15:$I$18,I$35,FALSE)*VLOOKUP($N76,$E$15:$K$18,7,FALSE)	=VLOOKUP($O76,$E$23:$I$26,F$35,FALSE)*VLOOKUP($O76,$E$23:$K$26,7,FALSE)	=VLOOKUP($O76,$E$23:$I$26,G$35,FALSE)*VLOOKUP($O76,$E$23:$K$26,7,FALSE)	=VLOOKUP($O76,$E$23:$I$26,H$35,FALSE)*VLOOKUP($O76,$E$23:$K$26,7,FALSE)	=VLOOKUP($O76,$E$23:$I$26,I$35,FALSE)*VLOOKUP($O76,$E$23:$K$26,7,FALSE)	=VLOOKUP($P76,$E$31:$I$33,F$35,FALSE)*VLOOKUP($P76,$E$31:$K$33,7,FALSE)	=VLOOKUP($P76,$E$31:$I$33,G$35,FALSE)*VLOOKUP($P76,$E$31:$K$33,7,FALSE)	=VLOOKUP($P76,$E$31:$I$33,H$35,FALSE)*VLOOKUP($P76,$E$31:$K$33,7,FALSE)	=VLOOKUP($P76,$E$31:$I$33,I$35,FALSE)*VLOOKUP($P76,$E$31:$K$33,7,FALSE)	=VLOOKUP(M76,$E$6:$K$10,7,FALSE)+VLOOKUP(N76,$E$15:$K$18,7,FALSE)+VLOOKUP(O76,$E$23:$K$26,7,FALSE)+VLOOKUP(P76,$E$31:$K$33,7,FALSE)	=(AC76+Y76+U76+Q76)/$AG76	=(AD76+Z76+V76+R76)/$AG76	=(AE76+AA76+W76+S76)/$AG76	=(AF76+AB76+X76+T76)/$AG76	=SUM(AH76:AK76)					25% to 50%	>TsumQ & >Ttemp	Entrenched	-	=AH76	=AI76	=AJ76	=AK76
												25% to 50%	<TsumQ & <Ttemp	Clean & Diverse	+	=VLOOKUP($M77,$E$6:$I$10,F$35,FALSE)*VLOOKUP($M77,$E$6:$K$10,7,FALSE)	=VLOOKUP($M77,$E$6:$I$10,G$35,FALSE)*VLOOKUP($M77,$E$6:$K$10,7,FALSE)	=VLOOKUP($M77,$E$6:$I$10,H$35,FALSE)*VLOOKUP($M77,$E$6:$K$10,7,FALSE)	=VLOOKUP($M77,$E$6:$I$10,I$35,FALSE)*VLOOKUP($M77,$E$6:$K$10,7,FALSE)	=VLOOKUP($N77,$E$15:$I$18,F$35,FALSE)*VLOOKUP($N77,$E$15:$K$18,7,FALSE)	=VLOOKUP($N77,$E$15:$I$18,G$35,FALSE)*VLOOKUP($N77,$E$15:$K$18,7,FALSE)	=VLOOKUP($N77,$E$15:$I$18,H$35,FALSE)*VLOOKUP($N77,$E$15:$K$18,7,FALSE)	=VLOOKUP($N77,$E$15:$I$18,I$35,FALSE)*VLOOKUP($N77,$E$15:$K$18,7,FALSE)	=VLOOKUP($O77,$E$23:$I$26,F$35,FALSE)*VLOOKUP($O77,$E$23:$K$26,7,FALSE)	=VLOOKUP($O77,$E$23:$I$26,G$35,FALSE)*VLOOKUP($O77,$E$23:$K$26,7,FALSE)	=VLOOKUP($O77,$E$23:$I$26,H$35,FALSE)*VLOOKUP($O77,$E$23:$K$26,7,FALSE)	=VLOOKUP($O77,$E$23:$I$26,I$35,FALSE)*VLOOKUP($O77,$E$23:$K$26,7,FALSE)	=VLOOKUP($P77,$E$31:$I$33,F$35,FALSE)*VLOOKUP($P77,$E$31:$K$33,7,FALSE)	=VLOOKUP($P77,$E$31:$I$33,G$35,FALSE)*VLOOKUP($P77,$E$31:$K$33,7,FALSE)	=VLOOKUP($P77,$E$31:$I$33,H$35,FALSE)*VLOOKUP($P77,$E$31:$K$33,7,FALSE)	=VLOOKUP($P77,$E$31:$I$33,I$35,FALSE)*VLOOKUP($P77,$E$31:$K$33,7,FALSE)	=VLOOKUP(M77,$E$6:$K$10,7,FALSE)+VLOOKUP(N77,$E$15:$K$18,7,FALSE)+VLOOKUP(O77,$E$23:$K$26,7,FALSE)+VLOOKUP(P77,$E$31:$K$33,7,FALSE)	=(AC77+Y77+U77+Q77)/$AG77	=(AD77+Z77+V77+R77)/$AG77	=(AE77+AA77+W77+S77)/$AG77	=(AF77+AB77+X77+T77)/$AG77	=SUM(AH77:AK77)					25% to 50%	<TsumQ & <Ttemp	Clean and diverse	+	=AH77	=AI77	=AJ77	=AK77
												25% to 50%	<TsumQ & <Ttemp	Clean & Diverse	0	=VLOOKUP($M78,$E$6:$I$10,F$35,FALSE)*VLOOKUP($M78,$E$6:$K$10,7,FALSE)	=VLOOKUP($M78,$E$6:$I$10,G$35,FALSE)*VLOOKUP($M78,$E$6:$K$10,7,FALSE)	=VLOOKUP($M78,$E$6:$I$10,H$35,FALSE)*VLOOKUP($M78,$E$6:$K$10,7,FALSE)	=VLOOKUP($M78,$E$6:$I$10,I$35,FALSE)*VLOOKUP($M78,$E$6:$K$10,7,FALSE)	=VLOOKUP($N78,$E$15:$I$18,F$35,FALSE)*VLOOKUP($N78,$E$15:$K$18,7,FALSE)	=VLOOKUP($N78,$E$15:$I$18,G$35,FALSE)*VLOOKUP($N78,$E$15:$K$18,7,FALSE)	=VLOOKUP($N78,$E$15:$I$18,H$35,FALSE)*VLOOKUP($N78,$E$15:$K$18,7,FALSE)	=VLOOKUP($N78,$E$15:$I$18,I$35,FALSE)*VLOOKUP($N78,$E$15:$K$18,7,FALSE)	=VLOOKUP($O78,$E$23:$I$26,F$35,FALSE)*VLOOKUP($O78,$E$23:$K$26,7,FALSE)	=VLOOKUP($O78,$E$23:$I$26,G$35,FALSE)*VLOOKUP($O78,$E$23:$K$26,7,FALSE)	=VLOOKUP($O78,$E$23:$I$26,H$35,FALSE)*VLOOKUP($O78,$E$23:$K$26,7,FALSE)	=VLOOKUP($O78,$E$23:$I$26,I$35,FALSE)*VLOOKUP($O78,$E$23:$K$26,7,FALSE)	=VLOOKUP($P78,$E$31:$I$33,F$35,FALSE)*VLOOKUP($P78,$E$31:$K$33,7,FALSE)	=VLOOKUP($P78,$E$31:$I$33,G$35,FALSE)*VLOOKUP($P78,$E$31:$K$33,7,FALSE)	=VLOOKUP($P78,$E$31:$I$33,H$35,FALSE)*VLOOKUP($P78,$E$31:$K$33,7,FALSE)	=VLOOKUP($P78,$E$31:$I$33,I$35,FALSE)*VLOOKUP($P78,$E$31:$K$33,7,FALSE)	=VLOOKUP(M78,$E$6:$K$10,7,FALSE)+VLOOKUP(N78,$E$15:$K$18,7,FALSE)+VLOOKUP(O78,$E$23:$K$26,7,FALSE)+VLOOKUP(P78,$E$31:$K$33,7,FALSE)	=(AC78+Y78+U78+Q78)/$AG78	=(AD78+Z78+V78+R78)/$AG78	=(AE78+AA78+W78+S78)/$AG78	=(AF78+AB78+X78+T78)/$AG78	=SUM(AH78:AK78)					25% to 50%	<TsumQ & <Ttemp	Clean and diverse	0	=AH78	=AI78	=AJ78	=AK78
												25% to 50%	<TsumQ & <Ttemp	Clean & Diverse	-	=VLOOKUP($M79,$E$6:$I$10,F$35,FALSE)*VLOOKUP($M79,$E$6:$K$10,7,FALSE)	=VLOOKUP($M79,$E$6:$I$10,G$35,FALSE)*VLOOKUP($M79,$E$6:$K$10,7,FALSE)	=VLOOKUP($M79,$E$6:$I$10,H$35,FALSE)*VLOOKUP($M79,$E$6:$K$10,7,FALSE)	=VLOOKUP($M79,$E$6:$I$10,I$35,FALSE)*VLOOKUP($M79,$E$6:$K$10,7,FALSE)	=VLOOKUP($N79,$E$15:$I$18,F$35,FALSE)*VLOOKUP($N79,$E$15:$K$18,7,FALSE)	=VLOOKUP($N79,$E$15:$I$18,G$35,FALSE)*VLOOKUP($N79,$E$15:$K$18,7,FALSE)	=VLOOKUP($N79,$E$15:$I$18,H$35,FALSE)*VLOOKUP($N79,$E$15:$K$18,7,FALSE)	=VLOOKUP($N79,$E$15:$I$18,I$35,FALSE)*VLOOKUP($N79,$E$15:$K$18,7,FALSE)	=VLOOKUP($O79,$E$23:$I$26,F$35,FALSE)*VLOOKUP($O79,$E$23:$K$26,7,FALSE)	=VLOOKUP($O79,$E$23:$I$26,G$35,FALSE)*VLOOKUP($O79,$E$23:$K$26,7,FALSE)	=VLOOKUP($O79,$E$23:$I$26,H$35,FALSE)*VLOOKUP($O79,$E$23:$K$26,7,FALSE)	=VLOOKUP($O79,$E$23:$I$26,I$35,FALSE)*VLOOKUP($O79,$E$23:$K$26,7,FALSE)	=VLOOKUP($P79,$E$31:$I$33,F$35,FALSE)*VLOOKUP($P79,$E$31:$K$33,7,FALSE)	=VLOOKUP($P79,$E$31:$I$33,G$35,FALSE)*VLOOKUP($P79,$E$31:$K$33,7,FALSE)	=VLOOKUP($P79,$E$31:$I$33,H$35,FALSE)*VLOOKUP($P79,$E$31:$K$33,7,FALSE)	=VLOOKUP($P79,$E$31:$I$33,I$35,FALSE)*VLOOKUP($P79,$E$31:$K$33,7,FALSE)	=VLOOKUP(M79,$E$6:$K$10,7,FALSE)+VLOOKUP(N79,$E$15:$K$18,7,FALSE)+VLOOKUP(O79,$E$23:$K$26,7,FALSE)+VLOOKUP(P79,$E$31:$K$33,7,FALSE)	=(AC79+Y79+U79+Q79)/$AG79	=(AD79+Z79+V79+R79)/$AG79	=(AE79+AA79+W79+S79)/$AG79	=(AF79+AB79+X79+T79)/$AG79	=SUM(AH79:AK79)					25% to 50%	<TsumQ & <Ttemp	Clean and diverse	-	=AH79	=AI79	=AJ79	=AK79
												25% to 50%	<TsumQ & <Ttemp	Partially Mobile and diverse	+	=VLOOKUP($M80,$E$6:$I$10,F$35,FALSE)*VLOOKUP($M80,$E$6:$K$10,7,FALSE)	=VLOOKUP($M80,$E$6:$I$10,G$35,FALSE)*VLOOKUP($M80,$E$6:$K$10,7,FALSE)	=VLOOKUP($M80,$E$6:$I$10,H$35,FALSE)*VLOOKUP($M80,$E$6:$K$10,7,FALSE)	=VLOOKUP($M80,$E$6:$I$10,I$35,FALSE)*VLOOKUP($M80,$E$6:$K$10,7,FALSE)	=VLOOKUP($N80,$E$15:$I$18,F$35,FALSE)*VLOOKUP($N80,$E$15:$K$18,7,FALSE)	=VLOOKUP($N80,$E$15:$I$18,G$35,FALSE)*VLOOKUP($N80,$E$15:$K$18,7,FALSE)	=VLOOKUP($N80,$E$15:$I$18,H$35,FALSE)*VLOOKUP($N80,$E$15:$K$18,7,FALSE)	=VLOOKUP($N80,$E$15:$I$18,I$35,FALSE)*VLOOKUP($N80,$E$15:$K$18,7,FALSE)	=VLOOKUP($O80,$E$23:$I$26,F$35,FALSE)*VLOOKUP($O80,$E$23:$K$26,7,FALSE)	=VLOOKUP($O80,$E$23:$I$26,G$35,FALSE)*VLOOKUP($O80,$E$23:$K$26,7,FALSE)	=VLOOKUP($O80,$E$23:$I$26,H$35,FALSE)*VLOOKUP($O80,$E$23:$K$26,7,FALSE)	=VLOOKUP($O80,$E$23:$I$26,I$35,FALSE)*VLOOKUP($O80,$E$23:$K$26,7,FALSE)	=VLOOKUP($P80,$E$31:$I$33,F$35,FALSE)*VLOOKUP($P80,$E$31:$K$33,7,FALSE)	=VLOOKUP($P80,$E$31:$I$33,G$35,FALSE)*VLOOKUP($P80,$E$31:$K$33,7,FALSE)	=VLOOKUP($P80,$E$31:$I$33,H$35,FALSE)*VLOOKUP($P80,$E$31:$K$33,7,FALSE)	=VLOOKUP($P80,$E$31:$I$33,I$35,FALSE)*VLOOKUP($P80,$E$31:$K$33,7,FALSE)	=VLOOKUP(M80,$E$6:$K$10,7,FALSE)+VLOOKUP(N80,$E$15:$K$18,7,FALSE)+VLOOKUP(O80,$E$23:$K$26,7,FALSE)+VLOOKUP(P80,$E$31:$K$33,7,FALSE)	=(AC80+Y80+U80+Q80)/$AG80	=(AD80+Z80+V80+R80)/$AG80	=(AE80+AA80+W80+S80)/$AG80	=(AF80+AB80+X80+T80)/$AG80	=SUM(AH80:AK80)					25% to 50%	<TsumQ & <Ttemp	Partially Mobile and diverse	+	=AH80	=AI80	=AJ80	=AK80
												25% to 50%	<TsumQ & <Ttemp	Partially Mobile and diverse	0	=VLOOKUP($M81,$E$6:$I$10,F$35,FALSE)*VLOOKUP($M81,$E$6:$K$10,7,FALSE)	=VLOOKUP($M81,$E$6:$I$10,G$35,FALSE)*VLOOKUP($M81,$E$6:$K$10,7,FALSE)	=VLOOKUP($M81,$E$6:$I$10,H$35,FALSE)*VLOOKUP($M81,$E$6:$K$10,7,FALSE)	=VLOOKUP($M81,$E$6:$I$10,I$35,FALSE)*VLOOKUP($M81,$E$6:$K$10,7,FALSE)	=VLOOKUP($N81,$E$15:$I$18,F$35,FALSE)*VLOOKUP($N81,$E$15:$K$18,7,FALSE)	=VLOOKUP($N81,$E$15:$I$18,G$35,FALSE)*VLOOKUP($N81,$E$15:$K$18,7,FALSE)	=VLOOKUP($N81,$E$15:$I$18,H$35,FALSE)*VLOOKUP($N81,$E$15:$K$18,7,FALSE)	=VLOOKUP($N81,$E$15:$I$18,I$35,FALSE)*VLOOKUP($N81,$E$15:$K$18,7,FALSE)	=VLOOKUP($O81,$E$23:$I$26,F$35,FALSE)*VLOOKUP($O81,$E$23:$K$26,7,FALSE)	=VLOOKUP($O81,$E$23:$I$26,G$35,FALSE)*VLOOKUP($O81,$E$23:$K$26,7,FALSE)	=VLOOKUP($O81,$E$23:$I$26,H$35,FALSE)*VLOOKUP($O81,$E$23:$K$26,7,FALSE)	=VLOOKUP($O81,$E$23:$I$26,I$35,FALSE)*VLOOKUP($O81,$E$23:$K$26,7,FALSE)	=VLOOKUP($P81,$E$31:$I$33,F$35,FALSE)*VLOOKUP($P81,$E$31:$K$33,7,FALSE)	=VLOOKUP($P81,$E$31:$I$33,G$35,FALSE)*VLOOKUP($P81,$E$31:$K$33,7,FALSE)	=VLOOKUP($P81,$E$31:$I$33,H$35,FALSE)*VLOOKUP($P81,$E$31:$K$33,7,FALSE)	=VLOOKUP($P81,$E$31:$I$33,I$35,FALSE)*VLOOKUP($P81,$E$31:$K$33,7,FALSE)	=VLOOKUP(M81,$E$6:$K$10,7,FALSE)+VLOOKUP(N81,$E$15:$K$18,7,FALSE)+VLOOKUP(O81,$E$23:$K$26,7,FALSE)+VLOOKUP(P81,$E$31:$K$33,7,FALSE)	=(AC81+Y81+U81+Q81)/$AG81	=(AD81+Z81+V81+R81)/$AG81	=(AE81+AA81+W81+S81)/$AG81	=(AF81+AB81+X81+T81)/$AG81	=SUM(AH81:AK81)					25% to 50%	<TsumQ & <Ttemp	Partially Mobile and diverse	0	=AH81	=AI81	=AJ81	=AK81
												25% to 50%	<TsumQ & <Ttemp	Partially Mobile and diverse	-	=VLOOKUP($M82,$E$6:$I$10,F$35,FALSE)*VLOOKUP($M82,$E$6:$K$10,7,FALSE)	=VLOOKUP($M82,$E$6:$I$10,G$35,FALSE)*VLOOKUP($M82,$E$6:$K$10,7,FALSE)	=VLOOKUP($M82,$E$6:$I$10,H$35,FALSE)*VLOOKUP($M82,$E$6:$K$10,7,FALSE)	=VLOOKUP($M82,$E$6:$I$10,I$35,FALSE)*VLOOKUP($M82,$E$6:$K$10,7,FALSE)	=VLOOKUP($N82,$E$15:$I$18,F$35,FALSE)*VLOOKUP($N82,$E$15:$K$18,7,FALSE)	=VLOOKUP($N82,$E$15:$I$18,G$35,FALSE)*VLOOKUP($N82,$E$15:$K$18,7,FALSE)	=VLOOKUP($N82,$E$15:$I$18,H$35,FALSE)*VLOOKUP($N82,$E$15:$K$18,7,FALSE)	=VLOOKUP($N82,$E$15:$I$18,I$35,FALSE)*VLOOKUP($N82,$E$15:$K$18,7,FALSE)	=VLOOKUP($O82,$E$23:$I$26,F$35,FALSE)*VLOOKUP($O82,$E$23:$K$26,7,FALSE)	=VLOOKUP($O82,$E$23:$I$26,G$35,FALSE)*VLOOKUP($O82,$E$23:$K$26,7,FALSE)	=VLOOKUP($O82,$E$23:$I$26,H$35,FALSE)*VLOOKUP($O82,$E$23:$K$26,7,FALSE)	=VLOOKUP($O82,$E$23:$I$26,I$35,FALSE)*VLOOKUP($O82,$E$23:$K$26,7,FALSE)	=VLOOKUP($P82,$E$31:$I$33,F$35,FALSE)*VLOOKUP($P82,$E$31:$K$33,7,FALSE)	=VLOOKUP($P82,$E$31:$I$33,G$35,FALSE)*VLOOKUP($P82,$E$31:$K$33,7,FALSE)	=VLOOKUP($P82,$E$31:$I$33,H$35,FALSE)*VLOOKUP($P82,$E$31:$K$33,7,FALSE)	=VLOOKUP($P82,$E$31:$I$33,I$35,FALSE)*VLOOKUP($P82,$E$31:$K$33,7,FALSE)	=VLOOKUP(M82,$E$6:$K$10,7,FALSE)+VLOOKUP(N82,$E$15:$K$18,7,FALSE)+VLOOKUP(O82,$E$23:$K$26,7,FALSE)+VLOOKUP(P82,$E$31:$K$33,7,FALSE)	=(AC82+Y82+U82+Q82)/$AG82	=(AD82+Z82+V82+R82)/$AG82	=(AE82+AA82+W82+S82)/$AG82	=(AF82+AB82+X82+T82)/$AG82	=SUM(AH82:AK82)					25% to 50%	<TsumQ & <Ttemp	Partially Mobile and diverse	-	=AH82	=AI82	=AJ82	=AK82
												25% to 50%	<TsumQ & <Ttemp	Largely immobile and homogeneous	+	=VLOOKUP($M83,$E$6:$I$10,F$35,FALSE)*VLOOKUP($M83,$E$6:$K$10,7,FALSE)	=VLOOKUP($M83,$E$6:$I$10,G$35,FALSE)*VLOOKUP($M83,$E$6:$K$10,7,FALSE)	=VLOOKUP($M83,$E$6:$I$10,H$35,FALSE)*VLOOKUP($M83,$E$6:$K$10,7,FALSE)	=VLOOKUP($M83,$E$6:$I$10,I$35,FALSE)*VLOOKUP($M83,$E$6:$K$10,7,FALSE)	=VLOOKUP($N83,$E$15:$I$18,F$35,FALSE)*VLOOKUP($N83,$E$15:$K$18,7,FALSE)	=VLOOKUP($N83,$E$15:$I$18,G$35,FALSE)*VLOOKUP($N83,$E$15:$K$18,7,FALSE)	=VLOOKUP($N83,$E$15:$I$18,H$35,FALSE)*VLOOKUP($N83,$E$15:$K$18,7,FALSE)	=VLOOKUP($N83,$E$15:$I$18,I$35,FALSE)*VLOOKUP($N83,$E$15:$K$18,7,FALSE)	=VLOOKUP($O83,$E$23:$I$26,F$35,FALSE)*VLOOKUP($O83,$E$23:$K$26,7,FALSE)	=VLOOKUP($O83,$E$23:$I$26,G$35,FALSE)*VLOOKUP($O83,$E$23:$K$26,7,FALSE)	=VLOOKUP($O83,$E$23:$I$26,H$35,FALSE)*VLOOKUP($O83,$E$23:$K$26,7,FALSE)	=VLOOKUP($O83,$E$23:$I$26,I$35,FALSE)*VLOOKUP($O83,$E$23:$K$26,7,FALSE)	=VLOOKUP($P83,$E$31:$I$33,F$35,FALSE)*VLOOKUP($P83,$E$31:$K$33,7,FALSE)	=VLOOKUP($P83,$E$31:$I$33,G$35,FALSE)*VLOOKUP($P83,$E$31:$K$33,7,FALSE)	=VLOOKUP($P83,$E$31:$I$33,H$35,FALSE)*VLOOKUP($P83,$E$31:$K$33,7,FALSE)	=VLOOKUP($P83,$E$31:$I$33,I$35,FALSE)*VLOOKUP($P83,$E$31:$K$33,7,FALSE)	=VLOOKUP(M83,$E$6:$K$10,7,FALSE)+VLOOKUP(N83,$E$15:$K$18,7,FALSE)+VLOOKUP(O83,$E$23:$K$26,7,FALSE)+VLOOKUP(P83,$E$31:$K$33,7,FALSE)	=(AC83+Y83+U83+Q83)/$AG83	=(AD83+Z83+V83+R83)/$AG83	=(AE83+AA83+W83+S83)/$AG83	=(AF83+AB83+X83+T83)/$AG83	=SUM(AH83:AK83)					25% to 50%	<TsumQ & <Ttemp	Largely immobile and homogeneous	+	=AH83	=AI83	=AJ83	=AK83
												25% to 50%	<TsumQ & <Ttemp	Largely immobile and homogeneous	0	=VLOOKUP($M84,$E$6:$I$10,F$35,FALSE)*VLOOKUP($M84,$E$6:$K$10,7,FALSE)	=VLOOKUP($M84,$E$6:$I$10,G$35,FALSE)*VLOOKUP($M84,$E$6:$K$10,7,FALSE)	=VLOOKUP($M84,$E$6:$I$10,H$35,FALSE)*VLOOKUP($M84,$E$6:$K$10,7,FALSE)	=VLOOKUP($M84,$E$6:$I$10,I$35,FALSE)*VLOOKUP($M84,$E$6:$K$10,7,FALSE)	=VLOOKUP($N84,$E$15:$I$18,F$35,FALSE)*VLOOKUP($N84,$E$15:$K$18,7,FALSE)	=VLOOKUP($N84,$E$15:$I$18,G$35,FALSE)*VLOOKUP($N84,$E$15:$K$18,7,FALSE)	=VLOOKUP($N84,$E$15:$I$18,H$35,FALSE)*VLOOKUP($N84,$E$15:$K$18,7,FALSE)	=VLOOKUP($N84,$E$15:$I$18,I$35,FALSE)*VLOOKUP($N84,$E$15:$K$18,7,FALSE)	=VLOOKUP($O84,$E$23:$I$26,F$35,FALSE)*VLOOKUP($O84,$E$23:$K$26,7,FALSE)	=VLOOKUP($O84,$E$23:$I$26,G$35,FALSE)*VLOOKUP($O84,$E$23:$K$26,7,FALSE)	=VLOOKUP($O84,$E$23:$I$26,H$35,FALSE)*VLOOKUP($O84,$E$23:$K$26,7,FALSE)	=VLOOKUP($O84,$E$23:$I$26,I$35,FALSE)*VLOOKUP($O84,$E$23:$K$26,7,FALSE)	=VLOOKUP($P84,$E$31:$I$33,F$35,FALSE)*VLOOKUP($P84,$E$31:$K$33,7,FALSE)	=VLOOKUP($P84,$E$31:$I$33,G$35,FALSE)*VLOOKUP($P84,$E$31:$K$33,7,FALSE)	=VLOOKUP($P84,$E$31:$I$33,H$35,FALSE)*VLOOKUP($P84,$E$31:$K$33,7,FALSE)	=VLOOKUP($P84,$E$31:$I$33,I$35,FALSE)*VLOOKUP($P84,$E$31:$K$33,7,FALSE)	=VLOOKUP(M84,$E$6:$K$10,7,FALSE)+VLOOKUP(N84,$E$15:$K$18,7,FALSE)+VLOOKUP(O84,$E$23:$K$26,7,FALSE)+VLOOKUP(P84,$E$31:$K$33,7,FALSE)	=(AC84+Y84+U84+Q84)/$AG84	=(AD84+Z84+V84+R84)/$AG84	=(AE84+AA84+W84+S84)/$AG84	=(AF84+AB84+X84+T84)/$AG84	=SUM(AH84:AK84)					25% to 50%	<TsumQ & <Ttemp	Largely immobile and homogeneous	0	=AH84	=AI84	=AJ84	=AK84
												25% to 50%	<TsumQ & <Ttemp	Largely immobile and homogeneous	-	=VLOOKUP($M85,$E$6:$I$10,F$35,FALSE)*VLOOKUP($M85,$E$6:$K$10,7,FALSE)	=VLOOKUP($M85,$E$6:$I$10,G$35,FALSE)*VLOOKUP($M85,$E$6:$K$10,7,FALSE)	=VLOOKUP($M85,$E$6:$I$10,H$35,FALSE)*VLOOKUP($M85,$E$6:$K$10,7,FALSE)	=VLOOKUP($M85,$E$6:$I$10,I$35,FALSE)*VLOOKUP($M85,$E$6:$K$10,7,FALSE)	=VLOOKUP($N85,$E$15:$I$18,F$35,FALSE)*VLOOKUP($N85,$E$15:$K$18,7,FALSE)	=VLOOKUP($N85,$E$15:$I$18,G$35,FALSE)*VLOOKUP($N85,$E$15:$K$18,7,FALSE)	=VLOOKUP($N85,$E$15:$I$18,H$35,FALSE)*VLOOKUP($N85,$E$15:$K$18,7,FALSE)	=VLOOKUP($N85,$E$15:$I$18,I$35,FALSE)*VLOOKUP($N85,$E$15:$K$18,7,FALSE)	=VLOOKUP($O85,$E$23:$I$26,F$35,FALSE)*VLOOKUP($O85,$E$23:$K$26,7,FALSE)	=VLOOKUP($O85,$E$23:$I$26,G$35,FALSE)*VLOOKUP($O85,$E$23:$K$26,7,FALSE)	=VLOOKUP($O85,$E$23:$I$26,H$35,FALSE)*VLOOKUP($O85,$E$23:$K$26,7,FALSE)	=VLOOKUP($O85,$E$23:$I$26,I$35,FALSE)*VLOOKUP($O85,$E$23:$K$26,7,FALSE)	=VLOOKUP($P85,$E$31:$I$33,F$35,FALSE)*VLOOKUP($P85,$E$31:$K$33,7,FALSE)	=VLOOKUP($P85,$E$31:$I$33,G$35,FALSE)*VLOOKUP($P85,$E$31:$K$33,7,FALSE)	=VLOOKUP($P85,$E$31:$I$33,H$35,FALSE)*VLOOKUP($P85,$E$31:$K$33,7,FALSE)	=VLOOKUP($P85,$E$31:$I$33,I$35,FALSE)*VLOOKUP($P85,$E$31:$K$33,7,FALSE)	=VLOOKUP(M85,$E$6:$K$10,7,FALSE)+VLOOKUP(N85,$E$15:$K$18,7,FALSE)+VLOOKUP(O85,$E$23:$K$26,7,FALSE)+VLOOKUP(P85,$E$31:$K$33,7,FALSE)	=(AC85+Y85+U85+Q85)/$AG85	=(AD85+Z85+V85+R85)/$AG85	=(AE85+AA85+W85+S85)/$AG85	=(AF85+AB85+X85+T85)/$AG85	=SUM(AH85:AK85)					25% to 50%	<TsumQ & <Ttemp	Largely immobile and homogeneous	-	=AH85	=AI85	=AJ85	=AK85
												25% to 50%	<TsumQ & <Ttemp	Entrenched	+	=VLOOKUP($M86,$E$6:$I$10,F$35,FALSE)*VLOOKUP($M86,$E$6:$K$10,7,FALSE)	=VLOOKUP($M86,$E$6:$I$10,G$35,FALSE)*VLOOKUP($M86,$E$6:$K$10,7,FALSE)	=VLOOKUP($M86,$E$6:$I$10,H$35,FALSE)*VLOOKUP($M86,$E$6:$K$10,7,FALSE)	=VLOOKUP($M86,$E$6:$I$10,I$35,FALSE)*VLOOKUP($M86,$E$6:$K$10,7,FALSE)	=VLOOKUP($N86,$E$15:$I$18,F$35,FALSE)*VLOOKUP($N86,$E$15:$K$18,7,FALSE)	=VLOOKUP($N86,$E$15:$I$18,G$35,FALSE)*VLOOKUP($N86,$E$15:$K$18,7,FALSE)	=VLOOKUP($N86,$E$15:$I$18,H$35,FALSE)*VLOOKUP($N86,$E$15:$K$18,7,FALSE)	=VLOOKUP($N86,$E$15:$I$18,I$35,FALSE)*VLOOKUP($N86,$E$15:$K$18,7,FALSE)	=VLOOKUP($O86,$E$23:$I$26,F$35,FALSE)*VLOOKUP($O86,$E$23:$K$26,7,FALSE)	=VLOOKUP($O86,$E$23:$I$26,G$35,FALSE)*VLOOKUP($O86,$E$23:$K$26,7,FALSE)	=VLOOKUP($O86,$E$23:$I$26,H$35,FALSE)*VLOOKUP($O86,$E$23:$K$26,7,FALSE)	=VLOOKUP($O86,$E$23:$I$26,I$35,FALSE)*VLOOKUP($O86,$E$23:$K$26,7,FALSE)	=VLOOKUP($P86,$E$31:$I$33,F$35,FALSE)*VLOOKUP($P86,$E$31:$K$33,7,FALSE)	=VLOOKUP($P86,$E$31:$I$33,G$35,FALSE)*VLOOKUP($P86,$E$31:$K$33,7,FALSE)	=VLOOKUP($P86,$E$31:$I$33,H$35,FALSE)*VLOOKUP($P86,$E$31:$K$33,7,FALSE)	=VLOOKUP($P86,$E$31:$I$33,I$35,FALSE)*VLOOKUP($P86,$E$31:$K$33,7,FALSE)	=VLOOKUP(M86,$E$6:$K$10,7,FALSE)+VLOOKUP(N86,$E$15:$K$18,7,FALSE)+VLOOKUP(O86,$E$23:$K$26,7,FALSE)+VLOOKUP(P86,$E$31:$K$33,7,FALSE)	=(AC86+Y86+U86+Q86)/$AG86	=(AD86+Z86+V86+R86)/$AG86	=(AE86+AA86+W86+S86)/$AG86	=(AF86+AB86+X86+T86)/$AG86	=SUM(AH86:AK86)					25% to 50%	<TsumQ & <Ttemp	Entrenched	+	=AH86	=AI86	=AJ86	=AK86
												25% to 50%	<TsumQ & <Ttemp	Entrenched	0	=VLOOKUP($M87,$E$6:$I$10,F$35,FALSE)*VLOOKUP($M87,$E$6:$K$10,7,FALSE)	=VLOOKUP($M87,$E$6:$I$10,G$35,FALSE)*VLOOKUP($M87,$E$6:$K$10,7,FALSE)	=VLOOKUP($M87,$E$6:$I$10,H$35,FALSE)*VLOOKUP($M87,$E$6:$K$10,7,FALSE)	=VLOOKUP($M87,$E$6:$I$10,I$35,FALSE)*VLOOKUP($M87,$E$6:$K$10,7,FALSE)	=VLOOKUP($N87,$E$15:$I$18,F$35,FALSE)*VLOOKUP($N87,$E$15:$K$18,7,FALSE)	=VLOOKUP($N87,$E$15:$I$18,G$35,FALSE)*VLOOKUP($N87,$E$15:$K$18,7,FALSE)	=VLOOKUP($N87,$E$15:$I$18,H$35,FALSE)*VLOOKUP($N87,$E$15:$K$18,7,FALSE)	=VLOOKUP($N87,$E$15:$I$18,I$35,FALSE)*VLOOKUP($N87,$E$15:$K$18,7,FALSE)	=VLOOKUP($O87,$E$23:$I$26,F$35,FALSE)*VLOOKUP($O87,$E$23:$K$26,7,FALSE)	=VLOOKUP($O87,$E$23:$I$26,G$35,FALSE)*VLOOKUP($O87,$E$23:$K$26,7,FALSE)	=VLOOKUP($O87,$E$23:$I$26,H$35,FALSE)*VLOOKUP($O87,$E$23:$K$26,7,FALSE)	=VLOOKUP($O87,$E$23:$I$26,I$35,FALSE)*VLOOKUP($O87,$E$23:$K$26,7,FALSE)	=VLOOKUP($P87,$E$31:$I$33,F$35,FALSE)*VLOOKUP($P87,$E$31:$K$33,7,FALSE)	=VLOOKUP($P87,$E$31:$I$33,G$35,FALSE)*VLOOKUP($P87,$E$31:$K$33,7,FALSE)	=VLOOKUP($P87,$E$31:$I$33,H$35,FALSE)*VLOOKUP($P87,$E$31:$K$33,7,FALSE)	=VLOOKUP($P87,$E$31:$I$33,I$35,FALSE)*VLOOKUP($P87,$E$31:$K$33,7,FALSE)	=VLOOKUP(M87,$E$6:$K$10,7,FALSE)+VLOOKUP(N87,$E$15:$K$18,7,FALSE)+VLOOKUP(O87,$E$23:$K$26,7,FALSE)+VLOOKUP(P87,$E$31:$K$33,7,FALSE)	=(AC87+Y87+U87+Q87)/$AG87	=(AD87+Z87+V87+R87)/$AG87	=(AE87+AA87+W87+S87)/$AG87	=(AF87+AB87+X87+T87)/$AG87	=SUM(AH87:AK87)					25% to 50%	<TsumQ & <Ttemp	Entrenched	0	=AH87	=AI87	=AJ87	=AK87
												25% to 50%	<TsumQ & <Ttemp	Entrenched	-	=VLOOKUP($M88,$E$6:$I$10,F$35,FALSE)*VLOOKUP($M88,$E$6:$K$10,7,FALSE)	=VLOOKUP($M88,$E$6:$I$10,G$35,FALSE)*VLOOKUP($M88,$E$6:$K$10,7,FALSE)	=VLOOKUP($M88,$E$6:$I$10,H$35,FALSE)*VLOOKUP($M88,$E$6:$K$10,7,FALSE)	=VLOOKUP($M88,$E$6:$I$10,I$35,FALSE)*VLOOKUP($M88,$E$6:$K$10,7,FALSE)	=VLOOKUP($N88,$E$15:$I$18,F$35,FALSE)*VLOOKUP($N88,$E$15:$K$18,7,FALSE)	=VLOOKUP($N88,$E$15:$I$18,G$35,FALSE)*VLOOKUP($N88,$E$15:$K$18,7,FALSE)	=VLOOKUP($N88,$E$15:$I$18,H$35,FALSE)*VLOOKUP($N88,$E$15:$K$18,7,FALSE)	=VLOOKUP($N88,$E$15:$I$18,I$35,FALSE)*VLOOKUP($N88,$E$15:$K$18,7,FALSE)	=VLOOKUP($O88,$E$23:$I$26,F$35,FALSE)*VLOOKUP($O88,$E$23:$K$26,7,FALSE)	=VLOOKUP($O88,$E$23:$I$26,G$35,FALSE)*VLOOKUP($O88,$E$23:$K$26,7,FALSE)	=VLOOKUP($O88,$E$23:$I$26,H$35,FALSE)*VLOOKUP($O88,$E$23:$K$26,7,FALSE)	=VLOOKUP($O88,$E$23:$I$26,I$35,FALSE)*VLOOKUP($O88,$E$23:$K$26,7,FALSE)	=VLOOKUP($P88,$E$31:$I$33,F$35,FALSE)*VLOOKUP($P88,$E$31:$K$33,7,FALSE)	=VLOOKUP($P88,$E$31:$I$33,G$35,FALSE)*VLOOKUP($P88,$E$31:$K$33,7,FALSE)	=VLOOKUP($P88,$E$31:$I$33,H$35,FALSE)*VLOOKUP($P88,$E$31:$K$33,7,FALSE)	=VLOOKUP($P88,$E$31:$I$33,I$35,FALSE)*VLOOKUP($P88,$E$31:$K$33,7,FALSE)	=VLOOKUP(M88,$E$6:$K$10,7,FALSE)+VLOOKUP(N88,$E$15:$K$18,7,FALSE)+VLOOKUP(O88,$E$23:$K$26,7,FALSE)+VLOOKUP(P88,$E$31:$K$33,7,FALSE)	=(AC88+Y88+U88+Q88)/$AG88	=(AD88+Z88+V88+R88)/$AG88	=(AE88+AA88+W88+S88)/$AG88	=(AF88+AB88+X88+T88)/$AG88	=SUM(AH88:AK88)					25% to 50%	<TsumQ & <Ttemp	Entrenched	-	=AH88	=AI88	=AJ88	=AK88
												25% to 50%	<TsumQ & >Ttemp	Clean & Diverse	+	=VLOOKUP($M89,$E$6:$I$10,F$35,FALSE)*VLOOKUP($M89,$E$6:$K$10,7,FALSE)	=VLOOKUP($M89,$E$6:$I$10,G$35,FALSE)*VLOOKUP($M89,$E$6:$K$10,7,FALSE)	=VLOOKUP($M89,$E$6:$I$10,H$35,FALSE)*VLOOKUP($M89,$E$6:$K$10,7,FALSE)	=VLOOKUP($M89,$E$6:$I$10,I$35,FALSE)*VLOOKUP($M89,$E$6:$K$10,7,FALSE)	=VLOOKUP($N89,$E$15:$I$18,F$35,FALSE)*VLOOKUP($N89,$E$15:$K$18,7,FALSE)	=VLOOKUP($N89,$E$15:$I$18,G$35,FALSE)*VLOOKUP($N89,$E$15:$K$18,7,FALSE)	=VLOOKUP($N89,$E$15:$I$18,H$35,FALSE)*VLOOKUP($N89,$E$15:$K$18,7,FALSE)	=VLOOKUP($N89,$E$15:$I$18,I$35,FALSE)*VLOOKUP($N89,$E$15:$K$18,7,FALSE)	=VLOOKUP($O89,$E$23:$I$26,F$35,FALSE)*VLOOKUP($O89,$E$23:$K$26,7,FALSE)	=VLOOKUP($O89,$E$23:$I$26,G$35,FALSE)*VLOOKUP($O89,$E$23:$K$26,7,FALSE)	=VLOOKUP($O89,$E$23:$I$26,H$35,FALSE)*VLOOKUP($O89,$E$23:$K$26,7,FALSE)	=VLOOKUP($O89,$E$23:$I$26,I$35,FALSE)*VLOOKUP($O89,$E$23:$K$26,7,FALSE)	=VLOOKUP($P89,$E$31:$I$33,F$35,FALSE)*VLOOKUP($P89,$E$31:$K$33,7,FALSE)	=VLOOKUP($P89,$E$31:$I$33,G$35,FALSE)*VLOOKUP($P89,$E$31:$K$33,7,FALSE)	=VLOOKUP($P89,$E$31:$I$33,H$35,FALSE)*VLOOKUP($P89,$E$31:$K$33,7,FALSE)	=VLOOKUP($P89,$E$31:$I$33,I$35,FALSE)*VLOOKUP($P89,$E$31:$K$33,7,FALSE)	=VLOOKUP(M89,$E$6:$K$10,7,FALSE)+VLOOKUP(N89,$E$15:$K$18,7,FALSE)+VLOOKUP(O89,$E$23:$K$26,7,FALSE)+VLOOKUP(P89,$E$31:$K$33,7,FALSE)	=(AC89+Y89+U89+Q89)/$AG89	=(AD89+Z89+V89+R89)/$AG89	=(AE89+AA89+W89+S89)/$AG89	=(AF89+AB89+X89+T89)/$AG89	=SUM(AH89:AK89)					25% to 50%	<TsumQ & >Ttemp	Clean and diverse	+	=AH89	=AI89	=AJ89	=AK89
												25% to 50%	<TsumQ & >Ttemp	Clean & Diverse	0	=VLOOKUP($M90,$E$6:$I$10,F$35,FALSE)*VLOOKUP($M90,$E$6:$K$10,7,FALSE)	=VLOOKUP($M90,$E$6:$I$10,G$35,FALSE)*VLOOKUP($M90,$E$6:$K$10,7,FALSE)	=VLOOKUP($M90,$E$6:$I$10,H$35,FALSE)*VLOOKUP($M90,$E$6:$K$10,7,FALSE)	=VLOOKUP($M90,$E$6:$I$10,I$35,FALSE)*VLOOKUP($M90,$E$6:$K$10,7,FALSE)	=VLOOKUP($N90,$E$15:$I$18,F$35,FALSE)*VLOOKUP($N90,$E$15:$K$18,7,FALSE)	=VLOOKUP($N90,$E$15:$I$18,G$35,FALSE)*VLOOKUP($N90,$E$15:$K$18,7,FALSE)	=VLOOKUP($N90,$E$15:$I$18,H$35,FALSE)*VLOOKUP($N90,$E$15:$K$18,7,FALSE)	=VLOOKUP($N90,$E$15:$I$18,I$35,FALSE)*VLOOKUP($N90,$E$15:$K$18,7,FALSE)	=VLOOKUP($O90,$E$23:$I$26,F$35,FALSE)*VLOOKUP($O90,$E$23:$K$26,7,FALSE)	=VLOOKUP($O90,$E$23:$I$26,G$35,FALSE)*VLOOKUP($O90,$E$23:$K$26,7,FALSE)	=VLOOKUP($O90,$E$23:$I$26,H$35,FALSE)*VLOOKUP($O90,$E$23:$K$26,7,FALSE)	=VLOOKUP($O90,$E$23:$I$26,I$35,FALSE)*VLOOKUP($O90,$E$23:$K$26,7,FALSE)	=VLOOKUP($P90,$E$31:$I$33,F$35,FALSE)*VLOOKUP($P90,$E$31:$K$33,7,FALSE)	=VLOOKUP($P90,$E$31:$I$33,G$35,FALSE)*VLOOKUP($P90,$E$31:$K$33,7,FALSE)	=VLOOKUP($P90,$E$31:$I$33,H$35,FALSE)*VLOOKUP($P90,$E$31:$K$33,7,FALSE)	=VLOOKUP($P90,$E$31:$I$33,I$35,FALSE)*VLOOKUP($P90,$E$31:$K$33,7,FALSE)	=VLOOKUP(M90,$E$6:$K$10,7,FALSE)+VLOOKUP(N90,$E$15:$K$18,7,FALSE)+VLOOKUP(O90,$E$23:$K$26,7,FALSE)+VLOOKUP(P90,$E$31:$K$33,7,FALSE)	=(AC90+Y90+U90+Q90)/$AG90	=(AD90+Z90+V90+R90)/$AG90	=(AE90+AA90+W90+S90)/$AG90	=(AF90+AB90+X90+T90)/$AG90	=SUM(AH90:AK90)					25% to 50%	<TsumQ & >Ttemp	Clean and diverse	0	=AH90	=AI90	=AJ90	=AK90
												25% to 50%	<TsumQ & >Ttemp	Clean & Diverse	-	=VLOOKUP($M91,$E$6:$I$10,F$35,FALSE)*VLOOKUP($M91,$E$6:$K$10,7,FALSE)	=VLOOKUP($M91,$E$6:$I$10,G$35,FALSE)*VLOOKUP($M91,$E$6:$K$10,7,FALSE)	=VLOOKUP($M91,$E$6:$I$10,H$35,FALSE)*VLOOKUP($M91,$E$6:$K$10,7,FALSE)	=VLOOKUP($M91,$E$6:$I$10,I$35,FALSE)*VLOOKUP($M91,$E$6:$K$10,7,FALSE)	=VLOOKUP($N91,$E$15:$I$18,F$35,FALSE)*VLOOKUP($N91,$E$15:$K$18,7,FALSE)	=VLOOKUP($N91,$E$15:$I$18,G$35,FALSE)*VLOOKUP($N91,$E$15:$K$18,7,FALSE)	=VLOOKUP($N91,$E$15:$I$18,H$35,FALSE)*VLOOKUP($N91,$E$15:$K$18,7,FALSE)	=VLOOKUP($N91,$E$15:$I$18,I$35,FALSE)*VLOOKUP($N91,$E$15:$K$18,7,FALSE)	=VLOOKUP($O91,$E$23:$I$26,F$35,FALSE)*VLOOKUP($O91,$E$23:$K$26,7,FALSE)	=VLOOKUP($O91,$E$23:$I$26,G$35,FALSE)*VLOOKUP($O91,$E$23:$K$26,7,FALSE)	=VLOOKUP($O91,$E$23:$I$26,H$35,FALSE)*VLOOKUP($O91,$E$23:$K$26,7,FALSE)	=VLOOKUP($O91,$E$23:$I$26,I$35,FALSE)*VLOOKUP($O91,$E$23:$K$26,7,FALSE)	=VLOOKUP($P91,$E$31:$I$33,F$35,FALSE)*VLOOKUP($P91,$E$31:$K$33,7,FALSE)	=VLOOKUP($P91,$E$31:$I$33,G$35,FALSE)*VLOOKUP($P91,$E$31:$K$33,7,FALSE)	=VLOOKUP($P91,$E$31:$I$33,H$35,FALSE)*VLOOKUP($P91,$E$31:$K$33,7,FALSE)	=VLOOKUP($P91,$E$31:$I$33,I$35,FALSE)*VLOOKUP($P91,$E$31:$K$33,7,FALSE)	=VLOOKUP(M91,$E$6:$K$10,7,FALSE)+VLOOKUP(N91,$E$15:$K$18,7,FALSE)+VLOOKUP(O91,$E$23:$K$26,7,FALSE)+VLOOKUP(P91,$E$31:$K$33,7,FALSE)	=(AC91+Y91+U91+Q91)/$AG91	=(AD91+Z91+V91+R91)/$AG91	=(AE91+AA91+W91+S91)/$AG91	=(AF91+AB91+X91+T91)/$AG91	=SUM(AH91:AK91)					25% to 50%	<TsumQ & >Ttemp	Clean and diverse	-	=AH91	=AI91	=AJ91	=AK91
												25% to 50%	<TsumQ & >Ttemp	Partially Mobile and diverse	+	=VLOOKUP($M92,$E$6:$I$10,F$35,FALSE)*VLOOKUP($M92,$E$6:$K$10,7,FALSE)	=VLOOKUP($M92,$E$6:$I$10,G$35,FALSE)*VLOOKUP($M92,$E$6:$K$10,7,FALSE)	=VLOOKUP($M92,$E$6:$I$10,H$35,FALSE)*VLOOKUP($M92,$E$6:$K$10,7,FALSE)	=VLOOKUP($M92,$E$6:$I$10,I$35,FALSE)*VLOOKUP($M92,$E$6:$K$10,7,FALSE)	=VLOOKUP($N92,$E$15:$I$18,F$35,FALSE)*VLOOKUP($N92,$E$15:$K$18,7,FALSE)	=VLOOKUP($N92,$E$15:$I$18,G$35,FALSE)*VLOOKUP($N92,$E$15:$K$18,7,FALSE)	=VLOOKUP($N92,$E$15:$I$18,H$35,FALSE)*VLOOKUP($N92,$E$15:$K$18,7,FALSE)	=VLOOKUP($N92,$E$15:$I$18,I$35,FALSE)*VLOOKUP($N92,$E$15:$K$18,7,FALSE)	=VLOOKUP($O92,$E$23:$I$26,F$35,FALSE)*VLOOKUP($O92,$E$23:$K$26,7,FALSE)	=VLOOKUP($O92,$E$23:$I$26,G$35,FALSE)*VLOOKUP($O92,$E$23:$K$26,7,FALSE)	=VLOOKUP($O92,$E$23:$I$26,H$35,FALSE)*VLOOKUP($O92,$E$23:$K$26,7,FALSE)	=VLOOKUP($O92,$E$23:$I$26,I$35,FALSE)*VLOOKUP($O92,$E$23:$K$26,7,FALSE)	=VLOOKUP($P92,$E$31:$I$33,F$35,FALSE)*VLOOKUP($P92,$E$31:$K$33,7,FALSE)	=VLOOKUP($P92,$E$31:$I$33,G$35,FALSE)*VLOOKUP($P92,$E$31:$K$33,7,FALSE)	=VLOOKUP($P92,$E$31:$I$33,H$35,FALSE)*VLOOKUP($P92,$E$31:$K$33,7,FALSE)	=VLOOKUP($P92,$E$31:$I$33,I$35,FALSE)*VLOOKUP($P92,$E$31:$K$33,7,FALSE)	=VLOOKUP(M92,$E$6:$K$10,7,FALSE)+VLOOKUP(N92,$E$15:$K$18,7,FALSE)+VLOOKUP(O92,$E$23:$K$26,7,FALSE)+VLOOKUP(P92,$E$31:$K$33,7,FALSE)	=(AC92+Y92+U92+Q92)/$AG92	=(AD92+Z92+V92+R92)/$AG92	=(AE92+AA92+W92+S92)/$AG92	=(AF92+AB92+X92+T92)/$AG92	=SUM(AH92:AK92)					25% to 50%	<TsumQ & >Ttemp	Partially Mobile and diverse	+	=AH92	=AI92	=AJ92	=AK92
												25% to 50%	<TsumQ & >Ttemp	Partially Mobile and diverse	0	=VLOOKUP($M93,$E$6:$I$10,F$35,FALSE)*VLOOKUP($M93,$E$6:$K$10,7,FALSE)	=VLOOKUP($M93,$E$6:$I$10,G$35,FALSE)*VLOOKUP($M93,$E$6:$K$10,7,FALSE)	=VLOOKUP($M93,$E$6:$I$10,H$35,FALSE)*VLOOKUP($M93,$E$6:$K$10,7,FALSE)	=VLOOKUP($M93,$E$6:$I$10,I$35,FALSE)*VLOOKUP($M93,$E$6:$K$10,7,FALSE)	=VLOOKUP($N93,$E$15:$I$18,F$35,FALSE)*VLOOKUP($N93,$E$15:$K$18,7,FALSE)	=VLOOKUP($N93,$E$15:$I$18,G$35,FALSE)*VLOOKUP($N93,$E$15:$K$18,7,FALSE)	=VLOOKUP($N93,$E$15:$I$18,H$35,FALSE)*VLOOKUP($N93,$E$15:$K$18,7,FALSE)	=VLOOKUP($N93,$E$15:$I$18,I$35,FALSE)*VLOOKUP($N93,$E$15:$K$18,7,FALSE)	=VLOOKUP($O93,$E$23:$I$26,F$35,FALSE)*VLOOKUP($O93,$E$23:$K$26,7,FALSE)	=VLOOKUP($O93,$E$23:$I$26,G$35,FALSE)*VLOOKUP($O93,$E$23:$K$26,7,FALSE)	=VLOOKUP($O93,$E$23:$I$26,H$35,FALSE)*VLOOKUP($O93,$E$23:$K$26,7,FALSE)	=VLOOKUP($O93,$E$23:$I$26,I$35,FALSE)*VLOOKUP($O93,$E$23:$K$26,7,FALSE)	=VLOOKUP($P93,$E$31:$I$33,F$35,FALSE)*VLOOKUP($P93,$E$31:$K$33,7,FALSE)	=VLOOKUP($P93,$E$31:$I$33,G$35,FALSE)*VLOOKUP($P93,$E$31:$K$33,7,FALSE)	=VLOOKUP($P93,$E$31:$I$33,H$35,FALSE)*VLOOKUP($P93,$E$31:$K$33,7,FALSE)	=VLOOKUP($P93,$E$31:$I$33,I$35,FALSE)*VLOOKUP($P93,$E$31:$K$33,7,FALSE)	=VLOOKUP(M93,$E$6:$K$10,7,FALSE)+VLOOKUP(N93,$E$15:$K$18,7,FALSE)+VLOOKUP(O93,$E$23:$K$26,7,FALSE)+VLOOKUP(P93,$E$31:$K$33,7,FALSE)	=(AC93+Y93+U93+Q93)/$AG93	=(AD93+Z93+V93+R93)/$AG93	=(AE93+AA93+W93+S93)/$AG93	=(AF93+AB93+X93+T93)/$AG93	=SUM(AH93:AK93)					25% to 50%	<TsumQ & >Ttemp	Partially Mobile and diverse	0	=AH93	=AI93	=AJ93	=AK93
												25% to 50%	<TsumQ & >Ttemp	Partially Mobile and diverse	-	=VLOOKUP($M94,$E$6:$I$10,F$35,FALSE)*VLOOKUP($M94,$E$6:$K$10,7,FALSE)	=VLOOKUP($M94,$E$6:$I$10,G$35,FALSE)*VLOOKUP($M94,$E$6:$K$10,7,FALSE)	=VLOOKUP($M94,$E$6:$I$10,H$35,FALSE)*VLOOKUP($M94,$E$6:$K$10,7,FALSE)	=VLOOKUP($M94,$E$6:$I$10,I$35,FALSE)*VLOOKUP($M94,$E$6:$K$10,7,FALSE)	=VLOOKUP($N94,$E$15:$I$18,F$35,FALSE)*VLOOKUP($N94,$E$15:$K$18,7,FALSE)	=VLOOKUP($N94,$E$15:$I$18,G$35,FALSE)*VLOOKUP($N94,$E$15:$K$18,7,FALSE)	=VLOOKUP($N94,$E$15:$I$18,H$35,FALSE)*VLOOKUP($N94,$E$15:$K$18,7,FALSE)	=VLOOKUP($N94,$E$15:$I$18,I$35,FALSE)*VLOOKUP($N94,$E$15:$K$18,7,FALSE)	=VLOOKUP($O94,$E$23:$I$26,F$35,FALSE)*VLOOKUP($O94,$E$23:$K$26,7,FALSE)	=VLOOKUP($O94,$E$23:$I$26,G$35,FALSE)*VLOOKUP($O94,$E$23:$K$26,7,FALSE)	=VLOOKUP($O94,$E$23:$I$26,H$35,FALSE)*VLOOKUP($O94,$E$23:$K$26,7,FALSE)	=VLOOKUP($O94,$E$23:$I$26,I$35,FALSE)*VLOOKUP($O94,$E$23:$K$26,7,FALSE)	=VLOOKUP($P94,$E$31:$I$33,F$35,FALSE)*VLOOKUP($P94,$E$31:$K$33,7,FALSE)	=VLOOKUP($P94,$E$31:$I$33,G$35,FALSE)*VLOOKUP($P94,$E$31:$K$33,7,FALSE)	=VLOOKUP($P94,$E$31:$I$33,H$35,FALSE)*VLOOKUP($P94,$E$31:$K$33,7,FALSE)	=VLOOKUP($P94,$E$31:$I$33,I$35,FALSE)*VLOOKUP($P94,$E$31:$K$33,7,FALSE)	=VLOOKUP(M94,$E$6:$K$10,7,FALSE)+VLOOKUP(N94,$E$15:$K$18,7,FALSE)+VLOOKUP(O94,$E$23:$K$26,7,FALSE)+VLOOKUP(P94,$E$31:$K$33,7,FALSE)	=(AC94+Y94+U94+Q94)/$AG94	=(AD94+Z94+V94+R94)/$AG94	=(AE94+AA94+W94+S94)/$AG94	=(AF94+AB94+X94+T94)/$AG94	=SUM(AH94:AK94)					25% to 50%	<TsumQ & >Ttemp	Partially Mobile and diverse	-	=AH94	=AI94	=AJ94	=AK94
												25% to 50%	<TsumQ & >Ttemp	Largely immobile and homogeneous	+	=VLOOKUP($M95,$E$6:$I$10,F$35,FALSE)*VLOOKUP($M95,$E$6:$K$10,7,FALSE)	=VLOOKUP($M95,$E$6:$I$10,G$35,FALSE)*VLOOKUP($M95,$E$6:$K$10,7,FALSE)	=VLOOKUP($M95,$E$6:$I$10,H$35,FALSE)*VLOOKUP($M95,$E$6:$K$10,7,FALSE)	=VLOOKUP($M95,$E$6:$I$10,I$35,FALSE)*VLOOKUP($M95,$E$6:$K$10,7,FALSE)	=VLOOKUP($N95,$E$15:$I$18,F$35,FALSE)*VLOOKUP($N95,$E$15:$K$18,7,FALSE)	=VLOOKUP($N95,$E$15:$I$18,G$35,FALSE)*VLOOKUP($N95,$E$15:$K$18,7,FALSE)	=VLOOKUP($N95,$E$15:$I$18,H$35,FALSE)*VLOOKUP($N95,$E$15:$K$18,7,FALSE)	=VLOOKUP($N95,$E$15:$I$18,I$35,FALSE)*VLOOKUP($N95,$E$15:$K$18,7,FALSE)	=VLOOKUP($O95,$E$23:$I$26,F$35,FALSE)*VLOOKUP($O95,$E$23:$K$26,7,FALSE)	=VLOOKUP($O95,$E$23:$I$26,G$35,FALSE)*VLOOKUP($O95,$E$23:$K$26,7,FALSE)	=VLOOKUP($O95,$E$23:$I$26,H$35,FALSE)*VLOOKUP($O95,$E$23:$K$26,7,FALSE)	=VLOOKUP($O95,$E$23:$I$26,I$35,FALSE)*VLOOKUP($O95,$E$23:$K$26,7,FALSE)	=VLOOKUP($P95,$E$31:$I$33,F$35,FALSE)*VLOOKUP($P95,$E$31:$K$33,7,FALSE)	=VLOOKUP($P95,$E$31:$I$33,G$35,FALSE)*VLOOKUP($P95,$E$31:$K$33,7,FALSE)	=VLOOKUP($P95,$E$31:$I$33,H$35,FALSE)*VLOOKUP($P95,$E$31:$K$33,7,FALSE)	=VLOOKUP($P95,$E$31:$I$33,I$35,FALSE)*VLOOKUP($P95,$E$31:$K$33,7,FALSE)	=VLOOKUP(M95,$E$6:$K$10,7,FALSE)+VLOOKUP(N95,$E$15:$K$18,7,FALSE)+VLOOKUP(O95,$E$23:$K$26,7,FALSE)+VLOOKUP(P95,$E$31:$K$33,7,FALSE)	=(AC95+Y95+U95+Q95)/$AG95	=(AD95+Z95+V95+R95)/$AG95	=(AE95+AA95+W95+S95)/$AG95	=(AF95+AB95+X95+T95)/$AG95	=SUM(AH95:AK95)					25% to 50%	<TsumQ & >Ttemp	Largely immobile and homogeneous	+	=AH95	=AI95	=AJ95	=AK95
												25% to 50%	<TsumQ & >Ttemp	Largely immobile and homogeneous	0	=VLOOKUP($M96,$E$6:$I$10,F$35,FALSE)*VLOOKUP($M96,$E$6:$K$10,7,FALSE)	=VLOOKUP($M96,$E$6:$I$10,G$35,FALSE)*VLOOKUP($M96,$E$6:$K$10,7,FALSE)	=VLOOKUP($M96,$E$6:$I$10,H$35,FALSE)*VLOOKUP($M96,$E$6:$K$10,7,FALSE)	=VLOOKUP($M96,$E$6:$I$10,I$35,FALSE)*VLOOKUP($M96,$E$6:$K$10,7,FALSE)	=VLOOKUP($N96,$E$15:$I$18,F$35,FALSE)*VLOOKUP($N96,$E$15:$K$18,7,FALSE)	=VLOOKUP($N96,$E$15:$I$18,G$35,FALSE)*VLOOKUP($N96,$E$15:$K$18,7,FALSE)	=VLOOKUP($N96,$E$15:$I$18,H$35,FALSE)*VLOOKUP($N96,$E$15:$K$18,7,FALSE)	=VLOOKUP($N96,$E$15:$I$18,I$35,FALSE)*VLOOKUP($N96,$E$15:$K$18,7,FALSE)	=VLOOKUP($O96,$E$23:$I$26,F$35,FALSE)*VLOOKUP($O96,$E$23:$K$26,7,FALSE)	=VLOOKUP($O96,$E$23:$I$26,G$35,FALSE)*VLOOKUP($O96,$E$23:$K$26,7,FALSE)	=VLOOKUP($O96,$E$23:$I$26,H$35,FALSE)*VLOOKUP($O96,$E$23:$K$26,7,FALSE)	=VLOOKUP($O96,$E$23:$I$26,I$35,FALSE)*VLOOKUP($O96,$E$23:$K$26,7,FALSE)	=VLOOKUP($P96,$E$31:$I$33,F$35,FALSE)*VLOOKUP($P96,$E$31:$K$33,7,FALSE)	=VLOOKUP($P96,$E$31:$I$33,G$35,FALSE)*VLOOKUP($P96,$E$31:$K$33,7,FALSE)	=VLOOKUP($P96,$E$31:$I$33,H$35,FALSE)*VLOOKUP($P96,$E$31:$K$33,7,FALSE)	=VLOOKUP($P96,$E$31:$I$33,I$35,FALSE)*VLOOKUP($P96,$E$31:$K$33,7,FALSE)	=VLOOKUP(M96,$E$6:$K$10,7,FALSE)+VLOOKUP(N96,$E$15:$K$18,7,FALSE)+VLOOKUP(O96,$E$23:$K$26,7,FALSE)+VLOOKUP(P96,$E$31:$K$33,7,FALSE)	=(AC96+Y96+U96+Q96)/$AG96	=(AD96+Z96+V96+R96)/$AG96	=(AE96+AA96+W96+S96)/$AG96	=(AF96+AB96+X96+T96)/$AG96	=SUM(AH96:AK96)					25% to 50%	<TsumQ & >Ttemp	Largely immobile and homogeneous	0	=AH96	=AI96	=AJ96	=AK96
												25% to 50%	<TsumQ & >Ttemp	Largely immobile and homogeneous	-	=VLOOKUP($M97,$E$6:$I$10,F$35,FALSE)*VLOOKUP($M97,$E$6:$K$10,7,FALSE)	=VLOOKUP($M97,$E$6:$I$10,G$35,FALSE)*VLOOKUP($M97,$E$6:$K$10,7,FALSE)	=VLOOKUP($M97,$E$6:$I$10,H$35,FALSE)*VLOOKUP($M97,$E$6:$K$10,7,FALSE)	=VLOOKUP($M97,$E$6:$I$10,I$35,FALSE)*VLOOKUP($M97,$E$6:$K$10,7,FALSE)	=VLOOKUP($N97,$E$15:$I$18,F$35,FALSE)*VLOOKUP($N97,$E$15:$K$18,7,FALSE)	=VLOOKUP($N97,$E$15:$I$18,G$35,FALSE)*VLOOKUP($N97,$E$15:$K$18,7,FALSE)	=VLOOKUP($N97,$E$15:$I$18,H$35,FALSE)*VLOOKUP($N97,$E$15:$K$18,7,FALSE)	=VLOOKUP($N97,$E$15:$I$18,I$35,FALSE)*VLOOKUP($N97,$E$15:$K$18,7,FALSE)	=VLOOKUP($O97,$E$23:$I$26,F$35,FALSE)*VLOOKUP($O97,$E$23:$K$26,7,FALSE)	=VLOOKUP($O97,$E$23:$I$26,G$35,FALSE)*VLOOKUP($O97,$E$23:$K$26,7,FALSE)	=VLOOKUP($O97,$E$23:$I$26,H$35,FALSE)*VLOOKUP($O97,$E$23:$K$26,7,FALSE)	=VLOOKUP($O97,$E$23:$I$26,I$35,FALSE)*VLOOKUP($O97,$E$23:$K$26,7,FALSE)	=VLOOKUP($P97,$E$31:$I$33,F$35,FALSE)*VLOOKUP($P97,$E$31:$K$33,7,FALSE)	=VLOOKUP($P97,$E$31:$I$33,G$35,FALSE)*VLOOKUP($P97,$E$31:$K$33,7,FALSE)	=VLOOKUP($P97,$E$31:$I$33,H$35,FALSE)*VLOOKUP($P97,$E$31:$K$33,7,FALSE)	=VLOOKUP($P97,$E$31:$I$33,I$35,FALSE)*VLOOKUP($P97,$E$31:$K$33,7,FALSE)	=VLOOKUP(M97,$E$6:$K$10,7,FALSE)+VLOOKUP(N97,$E$15:$K$18,7,FALSE)+VLOOKUP(O97,$E$23:$K$26,7,FALSE)+VLOOKUP(P97,$E$31:$K$33,7,FALSE)	=(AC97+Y97+U97+Q97)/$AG97	=(AD97+Z97+V97+R97)/$AG97	=(AE97+AA97+W97+S97)/$AG97	=(AF97+AB97+X97+T97)/$AG97	=SUM(AH97:AK97)					25% to 50%	<TsumQ & >Ttemp	Largely immobile and homogeneous	-	=AH97	=AI97	=AJ97	=AK97
												25% to 50%	<TsumQ & >Ttemp	Entrenched	+	=VLOOKUP($M98,$E$6:$I$10,F$35,FALSE)*VLOOKUP($M98,$E$6:$K$10,7,FALSE)	=VLOOKUP($M98,$E$6:$I$10,G$35,FALSE)*VLOOKUP($M98,$E$6:$K$10,7,FALSE)	=VLOOKUP($M98,$E$6:$I$10,H$35,FALSE)*VLOOKUP($M98,$E$6:$K$10,7,FALSE)	=VLOOKUP($M98,$E$6:$I$10,I$35,FALSE)*VLOOKUP($M98,$E$6:$K$10,7,FALSE)	=VLOOKUP($N98,$E$15:$I$18,F$35,FALSE)*VLOOKUP($N98,$E$15:$K$18,7,FALSE)	=VLOOKUP($N98,$E$15:$I$18,G$35,FALSE)*VLOOKUP($N98,$E$15:$K$18,7,FALSE)	=VLOOKUP($N98,$E$15:$I$18,H$35,FALSE)*VLOOKUP($N98,$E$15:$K$18,7,FALSE)	=VLOOKUP($N98,$E$15:$I$18,I$35,FALSE)*VLOOKUP($N98,$E$15:$K$18,7,FALSE)	=VLOOKUP($O98,$E$23:$I$26,F$35,FALSE)*VLOOKUP($O98,$E$23:$K$26,7,FALSE)	=VLOOKUP($O98,$E$23:$I$26,G$35,FALSE)*VLOOKUP($O98,$E$23:$K$26,7,FALSE)	=VLOOKUP($O98,$E$23:$I$26,H$35,FALSE)*VLOOKUP($O98,$E$23:$K$26,7,FALSE)	=VLOOKUP($O98,$E$23:$I$26,I$35,FALSE)*VLOOKUP($O98,$E$23:$K$26,7,FALSE)	=VLOOKUP($P98,$E$31:$I$33,F$35,FALSE)*VLOOKUP($P98,$E$31:$K$33,7,FALSE)	=VLOOKUP($P98,$E$31:$I$33,G$35,FALSE)*VLOOKUP($P98,$E$31:$K$33,7,FALSE)	=VLOOKUP($P98,$E$31:$I$33,H$35,FALSE)*VLOOKUP($P98,$E$31:$K$33,7,FALSE)	=VLOOKUP($P98,$E$31:$I$33,I$35,FALSE)*VLOOKUP($P98,$E$31:$K$33,7,FALSE)	=VLOOKUP(M98,$E$6:$K$10,7,FALSE)+VLOOKUP(N98,$E$15:$K$18,7,FALSE)+VLOOKUP(O98,$E$23:$K$26,7,FALSE)+VLOOKUP(P98,$E$31:$K$33,7,FALSE)	=(AC98+Y98+U98+Q98)/$AG98	=(AD98+Z98+V98+R98)/$AG98	=(AE98+AA98+W98+S98)/$AG98	=(AF98+AB98+X98+T98)/$AG98	=SUM(AH98:AK98)					25% to 50%	<TsumQ & >Ttemp	Entrenched	+	=AH98	=AI98	=AJ98	=AK98
												25% to 50%	<TsumQ & >Ttemp	Entrenched	0	=VLOOKUP($M99,$E$6:$I$10,F$35,FALSE)*VLOOKUP($M99,$E$6:$K$10,7,FALSE)	=VLOOKUP($M99,$E$6:$I$10,G$35,FALSE)*VLOOKUP($M99,$E$6:$K$10,7,FALSE)	=VLOOKUP($M99,$E$6:$I$10,H$35,FALSE)*VLOOKUP($M99,$E$6:$K$10,7,FALSE)	=VLOOKUP($M99,$E$6:$I$10,I$35,FALSE)*VLOOKUP($M99,$E$6:$K$10,7,FALSE)	=VLOOKUP($N99,$E$15:$I$18,F$35,FALSE)*VLOOKUP($N99,$E$15:$K$18,7,FALSE)	=VLOOKUP($N99,$E$15:$I$18,G$35,FALSE)*VLOOKUP($N99,$E$15:$K$18,7,FALSE)	=VLOOKUP($N99,$E$15:$I$18,H$35,FALSE)*VLOOKUP($N99,$E$15:$K$18,7,FALSE)	=VLOOKUP($N99,$E$15:$I$18,I$35,FALSE)*VLOOKUP($N99,$E$15:$K$18,7,FALSE)	=VLOOKUP($O99,$E$23:$I$26,F$35,FALSE)*VLOOKUP($O99,$E$23:$K$26,7,FALSE)	=VLOOKUP($O99,$E$23:$I$26,G$35,FALSE)*VLOOKUP($O99,$E$23:$K$26,7,FALSE)	=VLOOKUP($O99,$E$23:$I$26,H$35,FALSE)*VLOOKUP($O99,$E$23:$K$26,7,FALSE)	=VLOOKUP($O99,$E$23:$I$26,I$35,FALSE)*VLOOKUP($O99,$E$23:$K$26,7,FALSE)	=VLOOKUP($P99,$E$31:$I$33,F$35,FALSE)*VLOOKUP($P99,$E$31:$K$33,7,FALSE)	=VLOOKUP($P99,$E$31:$I$33,G$35,FALSE)*VLOOKUP($P99,$E$31:$K$33,7,FALSE)	=VLOOKUP($P99,$E$31:$I$33,H$35,FALSE)*VLOOKUP($P99,$E$31:$K$33,7,FALSE)	=VLOOKUP($P99,$E$31:$I$33,I$35,FALSE)*VLOOKUP($P99,$E$31:$K$33,7,FALSE)	=VLOOKUP(M99,$E$6:$K$10,7,FALSE)+VLOOKUP(N99,$E$15:$K$18,7,FALSE)+VLOOKUP(O99,$E$23:$K$26,7,FALSE)+VLOOKUP(P99,$E$31:$K$33,7,FALSE)	=(AC99+Y99+U99+Q99)/$AG99	=(AD99+Z99+V99+R99)/$AG99	=(AE99+AA99+W99+S99)/$AG99	=(AF99+AB99+X99+T99)/$AG99	=SUM(AH99:AK99)					25% to 50%	<TsumQ & >Ttemp	Entrenched	0	=AH99	=AI99	=AJ99	=AK99
												25% to 50%	<TsumQ & >Ttemp	Entrenched	-	=VLOOKUP($M100,$E$6:$I$10,F$35,FALSE)*VLOOKUP($M100,$E$6:$K$10,7,FALSE)	=VLOOKUP($M100,$E$6:$I$10,G$35,FALSE)*VLOOKUP($M100,$E$6:$K$10,7,FALSE)	=VLOOKUP($M100,$E$6:$I$10,H$35,FALSE)*VLOOKUP($M100,$E$6:$K$10,7,FALSE)	=VLOOKUP($M100,$E$6:$I$10,I$35,FALSE)*VLOOKUP($M100,$E$6:$K$10,7,FALSE)	=VLOOKUP($N100,$E$15:$I$18,F$35,FALSE)*VLOOKUP($N100,$E$15:$K$18,7,FALSE)	=VLOOKUP($N100,$E$15:$I$18,G$35,FALSE)*VLOOKUP($N100,$E$15:$K$18,7,FALSE)	=VLOOKUP($N100,$E$15:$I$18,H$35,FALSE)*VLOOKUP($N100,$E$15:$K$18,7,FALSE)	=VLOOKUP($N100,$E$15:$I$18,I$35,FALSE)*VLOOKUP($N100,$E$15:$K$18,7,FALSE)	=VLOOKUP($O100,$E$23:$I$26,F$35,FALSE)*VLOOKUP($O100,$E$23:$K$26,7,FALSE)	=VLOOKUP($O100,$E$23:$I$26,G$35,FALSE)*VLOOKUP($O100,$E$23:$K$26,7,FALSE)	=VLOOKUP($O100,$E$23:$I$26,H$35,FALSE)*VLOOKUP($O100,$E$23:$K$26,7,FALSE)	=VLOOKUP($O100,$E$23:$I$26,I$35,FALSE)*VLOOKUP($O100,$E$23:$K$26,7,FALSE)	=VLOOKUP($P100,$E$31:$I$33,F$35,FALSE)*VLOOKUP($P100,$E$31:$K$33,7,FALSE)	=VLOOKUP($P100,$E$31:$I$33,G$35,FALSE)*VLOOKUP($P100,$E$31:$K$33,7,FALSE)	=VLOOKUP($P100,$E$31:$I$33,H$35,FALSE)*VLOOKUP($P100,$E$31:$K$33,7,FALSE)	=VLOOKUP($P100,$E$31:$I$33,I$35,FALSE)*VLOOKUP($P100,$E$31:$K$33,7,FALSE)	=VLOOKUP(M100,$E$6:$K$10,7,FALSE)+VLOOKUP(N100,$E$15:$K$18,7,FALSE)+VLOOKUP(O100,$E$23:$K$26,7,FALSE)+VLOOKUP(P100,$E$31:$K$33,7,FALSE)	=(AC100+Y100+U100+Q100)/$AG100	=(AD100+Z100+V100+R100)/$AG100	=(AE100+AA100+W100+S100)/$AG100	=(AF100+AB100+X100+T100)/$AG100	=SUM(AH100:AK100)					25% to 50%	<TsumQ & >Ttemp	Entrenched	-	=AH100	=AI100	=AJ100	=AK100
												50% to 75%	>TsumQ & <Ttemp	Clean & Diverse	+	=VLOOKUP($M101,$E$6:$I$10,F$35,FALSE)*VLOOKUP($M101,$E$6:$K$10,7,FALSE)	=VLOOKUP($M101,$E$6:$I$10,G$35,FALSE)*VLOOKUP($M101,$E$6:$K$10,7,FALSE)	=VLOOKUP($M101,$E$6:$I$10,H$35,FALSE)*VLOOKUP($M101,$E$6:$K$10,7,FALSE)	=VLOOKUP($M101,$E$6:$I$10,I$35,FALSE)*VLOOKUP($M101,$E$6:$K$10,7,FALSE)	=VLOOKUP($N101,$E$15:$I$18,F$35,FALSE)*VLOOKUP($N101,$E$15:$K$18,7,FALSE)	=VLOOKUP($N101,$E$15:$I$18,G$35,FALSE)*VLOOKUP($N101,$E$15:$K$18,7,FALSE)	=VLOOKUP($N101,$E$15:$I$18,H$35,FALSE)*VLOOKUP($N101,$E$15:$K$18,7,FALSE)	=VLOOKUP($N101,$E$15:$I$18,I$35,FALSE)*VLOOKUP($N101,$E$15:$K$18,7,FALSE)	=VLOOKUP($O101,$E$23:$I$26,F$35,FALSE)*VLOOKUP($O101,$E$23:$K$26,7,FALSE)	=VLOOKUP($O101,$E$23:$I$26,G$35,FALSE)*VLOOKUP($O101,$E$23:$K$26,7,FALSE)	=VLOOKUP($O101,$E$23:$I$26,H$35,FALSE)*VLOOKUP($O101,$E$23:$K$26,7,FALSE)	=VLOOKUP($O101,$E$23:$I$26,I$35,FALSE)*VLOOKUP($O101,$E$23:$K$26,7,FALSE)	=VLOOKUP($P101,$E$31:$I$33,F$35,FALSE)*VLOOKUP($P101,$E$31:$K$33,7,FALSE)	=VLOOKUP($P101,$E$31:$I$33,G$35,FALSE)*VLOOKUP($P101,$E$31:$K$33,7,FALSE)	=VLOOKUP($P101,$E$31:$I$33,H$35,FALSE)*VLOOKUP($P101,$E$31:$K$33,7,FALSE)	=VLOOKUP($P101,$E$31:$I$33,I$35,FALSE)*VLOOKUP($P101,$E$31:$K$33,7,FALSE)	=VLOOKUP(M101,$E$6:$K$10,7,FALSE)+VLOOKUP(N101,$E$15:$K$18,7,FALSE)+VLOOKUP(O101,$E$23:$K$26,7,FALSE)+VLOOKUP(P101,$E$31:$K$33,7,FALSE)	=(AC101+Y101+U101+Q101)/$AG101	=(AD101+Z101+V101+R101)/$AG101	=(AE101+AA101+W101+S101)/$AG101	=(AF101+AB101+X101+T101)/$AG101	=SUM(AH101:AK101)					50% to 75%	>TsumQ & <Ttemp	Clean and diverse	+	=AH101	=AI101	=AJ101	=AK101
												50% to 75%	>TsumQ & <Ttemp	Clean & Diverse	0	=VLOOKUP($M102,$E$6:$I$10,F$35,FALSE)*VLOOKUP($M102,$E$6:$K$10,7,FALSE)	=VLOOKUP($M102,$E$6:$I$10,G$35,FALSE)*VLOOKUP($M102,$E$6:$K$10,7,FALSE)	=VLOOKUP($M102,$E$6:$I$10,H$35,FALSE)*VLOOKUP($M102,$E$6:$K$10,7,FALSE)	=VLOOKUP($M102,$E$6:$I$10,I$35,FALSE)*VLOOKUP($M102,$E$6:$K$10,7,FALSE)	=VLOOKUP($N102,$E$15:$I$18,F$35,FALSE)*VLOOKUP($N102,$E$15:$K$18,7,FALSE)	=VLOOKUP($N102,$E$15:$I$18,G$35,FALSE)*VLOOKUP($N102,$E$15:$K$18,7,FALSE)	=VLOOKUP($N102,$E$15:$I$18,H$35,FALSE)*VLOOKUP($N102,$E$15:$K$18,7,FALSE)	=VLOOKUP($N102,$E$15:$I$18,I$35,FALSE)*VLOOKUP($N102,$E$15:$K$18,7,FALSE)	=VLOOKUP($O102,$E$23:$I$26,F$35,FALSE)*VLOOKUP($O102,$E$23:$K$26,7,FALSE)	=VLOOKUP($O102,$E$23:$I$26,G$35,FALSE)*VLOOKUP($O102,$E$23:$K$26,7,FALSE)	=VLOOKUP($O102,$E$23:$I$26,H$35,FALSE)*VLOOKUP($O102,$E$23:$K$26,7,FALSE)	=VLOOKUP($O102,$E$23:$I$26,I$35,FALSE)*VLOOKUP($O102,$E$23:$K$26,7,FALSE)	=VLOOKUP($P102,$E$31:$I$33,F$35,FALSE)*VLOOKUP($P102,$E$31:$K$33,7,FALSE)	=VLOOKUP($P102,$E$31:$I$33,G$35,FALSE)*VLOOKUP($P102,$E$31:$K$33,7,FALSE)	=VLOOKUP($P102,$E$31:$I$33,H$35,FALSE)*VLOOKUP($P102,$E$31:$K$33,7,FALSE)	=VLOOKUP($P102,$E$31:$I$33,I$35,FALSE)*VLOOKUP($P102,$E$31:$K$33,7,FALSE)	=VLOOKUP(M102,$E$6:$K$10,7,FALSE)+VLOOKUP(N102,$E$15:$K$18,7,FALSE)+VLOOKUP(O102,$E$23:$K$26,7,FALSE)+VLOOKUP(P102,$E$31:$K$33,7,FALSE)	=(AC102+Y102+U102+Q102)/$AG102	=(AD102+Z102+V102+R102)/$AG102	=(AE102+AA102+W102+S102)/$AG102	=(AF102+AB102+X102+T102)/$AG102	=SUM(AH102:AK102)					50% to 75%	>TsumQ & <Ttemp	Clean and diverse	0	=AH102	=AI102	=AJ102	=AK102
												50% to 75%	>TsumQ & <Ttemp	Clean & Diverse	-	=VLOOKUP($M103,$E$6:$I$10,F$35,FALSE)*VLOOKUP($M103,$E$6:$K$10,7,FALSE)	=VLOOKUP($M103,$E$6:$I$10,G$35,FALSE)*VLOOKUP($M103,$E$6:$K$10,7,FALSE)	=VLOOKUP($M103,$E$6:$I$10,H$35,FALSE)*VLOOKUP($M103,$E$6:$K$10,7,FALSE)	=VLOOKUP($M103,$E$6:$I$10,I$35,FALSE)*VLOOKUP($M103,$E$6:$K$10,7,FALSE)	=VLOOKUP($N103,$E$15:$I$18,F$35,FALSE)*VLOOKUP($N103,$E$15:$K$18,7,FALSE)	=VLOOKUP($N103,$E$15:$I$18,G$35,FALSE)*VLOOKUP($N103,$E$15:$K$18,7,FALSE)	=VLOOKUP($N103,$E$15:$I$18,H$35,FALSE)*VLOOKUP($N103,$E$15:$K$18,7,FALSE)	=VLOOKUP($N103,$E$15:$I$18,I$35,FALSE)*VLOOKUP($N103,$E$15:$K$18,7,FALSE)	=VLOOKUP($O103,$E$23:$I$26,F$35,FALSE)*VLOOKUP($O103,$E$23:$K$26,7,FALSE)	=VLOOKUP($O103,$E$23:$I$26,G$35,FALSE)*VLOOKUP($O103,$E$23:$K$26,7,FALSE)	=VLOOKUP($O103,$E$23:$I$26,H$35,FALSE)*VLOOKUP($O103,$E$23:$K$26,7,FALSE)	=VLOOKUP($O103,$E$23:$I$26,I$35,FALSE)*VLOOKUP($O103,$E$23:$K$26,7,FALSE)	=VLOOKUP($P103,$E$31:$I$33,F$35,FALSE)*VLOOKUP($P103,$E$31:$K$33,7,FALSE)	=VLOOKUP($P103,$E$31:$I$33,G$35,FALSE)*VLOOKUP($P103,$E$31:$K$33,7,FALSE)	=VLOOKUP($P103,$E$31:$I$33,H$35,FALSE)*VLOOKUP($P103,$E$31:$K$33,7,FALSE)	=VLOOKUP($P103,$E$31:$I$33,I$35,FALSE)*VLOOKUP($P103,$E$31:$K$33,7,FALSE)	=VLOOKUP(M103,$E$6:$K$10,7,FALSE)+VLOOKUP(N103,$E$15:$K$18,7,FALSE)+VLOOKUP(O103,$E$23:$K$26,7,FALSE)+VLOOKUP(P103,$E$31:$K$33,7,FALSE)	=(AC103+Y103+U103+Q103)/$AG103	=(AD103+Z103+V103+R103)/$AG103	=(AE103+AA103+W103+S103)/$AG103	=(AF103+AB103+X103+T103)/$AG103	=SUM(AH103:AK103)					50% to 75%	>TsumQ & <Ttemp	Clean and diverse	-	=AH103	=AI103	=AJ103	=AK103
												50% to 75%	>TsumQ & <Ttemp	Partially Mobile and diverse	+	=VLOOKUP($M104,$E$6:$I$10,F$35,FALSE)*VLOOKUP($M104,$E$6:$K$10,7,FALSE)	=VLOOKUP($M104,$E$6:$I$10,G$35,FALSE)*VLOOKUP($M104,$E$6:$K$10,7,FALSE)	=VLOOKUP($M104,$E$6:$I$10,H$35,FALSE)*VLOOKUP($M104,$E$6:$K$10,7,FALSE)	=VLOOKUP($M104,$E$6:$I$10,I$35,FALSE)*VLOOKUP($M104,$E$6:$K$10,7,FALSE)	=VLOOKUP($N104,$E$15:$I$18,F$35,FALSE)*VLOOKUP($N104,$E$15:$K$18,7,FALSE)	=VLOOKUP($N104,$E$15:$I$18,G$35,FALSE)*VLOOKUP($N104,$E$15:$K$18,7,FALSE)	=VLOOKUP($N104,$E$15:$I$18,H$35,FALSE)*VLOOKUP($N104,$E$15:$K$18,7,FALSE)	=VLOOKUP($N104,$E$15:$I$18,I$35,FALSE)*VLOOKUP($N104,$E$15:$K$18,7,FALSE)	=VLOOKUP($O104,$E$23:$I$26,F$35,FALSE)*VLOOKUP($O104,$E$23:$K$26,7,FALSE)	=VLOOKUP($O104,$E$23:$I$26,G$35,FALSE)*VLOOKUP($O104,$E$23:$K$26,7,FALSE)	=VLOOKUP($O104,$E$23:$I$26,H$35,FALSE)*VLOOKUP($O104,$E$23:$K$26,7,FALSE)	=VLOOKUP($O104,$E$23:$I$26,I$35,FALSE)*VLOOKUP($O104,$E$23:$K$26,7,FALSE)	=VLOOKUP($P104,$E$31:$I$33,F$35,FALSE)*VLOOKUP($P104,$E$31:$K$33,7,FALSE)	=VLOOKUP($P104,$E$31:$I$33,G$35,FALSE)*VLOOKUP($P104,$E$31:$K$33,7,FALSE)	=VLOOKUP($P104,$E$31:$I$33,H$35,FALSE)*VLOOKUP($P104,$E$31:$K$33,7,FALSE)	=VLOOKUP($P104,$E$31:$I$33,I$35,FALSE)*VLOOKUP($P104,$E$31:$K$33,7,FALSE)	=VLOOKUP(M104,$E$6:$K$10,7,FALSE)+VLOOKUP(N104,$E$15:$K$18,7,FALSE)+VLOOKUP(O104,$E$23:$K$26,7,FALSE)+VLOOKUP(P104,$E$31:$K$33,7,FALSE)	=(AC104+Y104+U104+Q104)/$AG104	=(AD104+Z104+V104+R104)/$AG104	=(AE104+AA104+W104+S104)/$AG104	=(AF104+AB104+X104+T104)/$AG104	=SUM(AH104:AK104)					50% to 75%	>TsumQ & <Ttemp	Partially Mobile and diverse	+	=AH104	=AI104	=AJ104	=AK104
												50% to 75%	>TsumQ & <Ttemp	Partially Mobile and diverse	0	=VLOOKUP($M105,$E$6:$I$10,F$35,FALSE)*VLOOKUP($M105,$E$6:$K$10,7,FALSE)	=VLOOKUP($M105,$E$6:$I$10,G$35,FALSE)*VLOOKUP($M105,$E$6:$K$10,7,FALSE)	=VLOOKUP($M105,$E$6:$I$10,H$35,FALSE)*VLOOKUP($M105,$E$6:$K$10,7,FALSE)	=VLOOKUP($M105,$E$6:$I$10,I$35,FALSE)*VLOOKUP($M105,$E$6:$K$10,7,FALSE)	=VLOOKUP($N105,$E$15:$I$18,F$35,FALSE)*VLOOKUP($N105,$E$15:$K$18,7,FALSE)	=VLOOKUP($N105,$E$15:$I$18,G$35,FALSE)*VLOOKUP($N105,$E$15:$K$18,7,FALSE)	=VLOOKUP($N105,$E$15:$I$18,H$35,FALSE)*VLOOKUP($N105,$E$15:$K$18,7,FALSE)	=VLOOKUP($N105,$E$15:$I$18,I$35,FALSE)*VLOOKUP($N105,$E$15:$K$18,7,FALSE)	=VLOOKUP($O105,$E$23:$I$26,F$35,FALSE)*VLOOKUP($O105,$E$23:$K$26,7,FALSE)	=VLOOKUP($O105,$E$23:$I$26,G$35,FALSE)*VLOOKUP($O105,$E$23:$K$26,7,FALSE)	=VLOOKUP($O105,$E$23:$I$26,H$35,FALSE)*VLOOKUP($O105,$E$23:$K$26,7,FALSE)	=VLOOKUP($O105,$E$23:$I$26,I$35,FALSE)*VLOOKUP($O105,$E$23:$K$26,7,FALSE)	=VLOOKUP($P105,$E$31:$I$33,F$35,FALSE)*VLOOKUP($P105,$E$31:$K$33,7,FALSE)	=VLOOKUP($P105,$E$31:$I$33,G$35,FALSE)*VLOOKUP($P105,$E$31:$K$33,7,FALSE)	=VLOOKUP($P105,$E$31:$I$33,H$35,FALSE)*VLOOKUP($P105,$E$31:$K$33,7,FALSE)	=VLOOKUP($P105,$E$31:$I$33,I$35,FALSE)*VLOOKUP($P105,$E$31:$K$33,7,FALSE)	=VLOOKUP(M105,$E$6:$K$10,7,FALSE)+VLOOKUP(N105,$E$15:$K$18,7,FALSE)+VLOOKUP(O105,$E$23:$K$26,7,FALSE)+VLOOKUP(P105,$E$31:$K$33,7,FALSE)	=(AC105+Y105+U105+Q105)/$AG105	=(AD105+Z105+V105+R105)/$AG105	=(AE105+AA105+W105+S105)/$AG105	=(AF105+AB105+X105+T105)/$AG105	=SUM(AH105:AK105)					50% to 75%	>TsumQ & <Ttemp	Partially Mobile and diverse	0	=AH105	=AI105	=AJ105	=AK105
												50% to 75%	>TsumQ & <Ttemp	Partially Mobile and diverse	-	=VLOOKUP($M106,$E$6:$I$10,F$35,FALSE)*VLOOKUP($M106,$E$6:$K$10,7,FALSE)	=VLOOKUP($M106,$E$6:$I$10,G$35,FALSE)*VLOOKUP($M106,$E$6:$K$10,7,FALSE)	=VLOOKUP($M106,$E$6:$I$10,H$35,FALSE)*VLOOKUP($M106,$E$6:$K$10,7,FALSE)	=VLOOKUP($M106,$E$6:$I$10,I$35,FALSE)*VLOOKUP($M106,$E$6:$K$10,7,FALSE)	=VLOOKUP($N106,$E$15:$I$18,F$35,FALSE)*VLOOKUP($N106,$E$15:$K$18,7,FALSE)	=VLOOKUP($N106,$E$15:$I$18,G$35,FALSE)*VLOOKUP($N106,$E$15:$K$18,7,FALSE)	=VLOOKUP($N106,$E$15:$I$18,H$35,FALSE)*VLOOKUP($N106,$E$15:$K$18,7,FALSE)	=VLOOKUP($N106,$E$15:$I$18,I$35,FALSE)*VLOOKUP($N106,$E$15:$K$18,7,FALSE)	=VLOOKUP($O106,$E$23:$I$26,F$35,FALSE)*VLOOKUP($O106,$E$23:$K$26,7,FALSE)	=VLOOKUP($O106,$E$23:$I$26,G$35,FALSE)*VLOOKUP($O106,$E$23:$K$26,7,FALSE)	=VLOOKUP($O106,$E$23:$I$26,H$35,FALSE)*VLOOKUP($O106,$E$23:$K$26,7,FALSE)	=VLOOKUP($O106,$E$23:$I$26,I$35,FALSE)*VLOOKUP($O106,$E$23:$K$26,7,FALSE)	=VLOOKUP($P106,$E$31:$I$33,F$35,FALSE)*VLOOKUP($P106,$E$31:$K$33,7,FALSE)	=VLOOKUP($P106,$E$31:$I$33,G$35,FALSE)*VLOOKUP($P106,$E$31:$K$33,7,FALSE)	=VLOOKUP($P106,$E$31:$I$33,H$35,FALSE)*VLOOKUP($P106,$E$31:$K$33,7,FALSE)	=VLOOKUP($P106,$E$31:$I$33,I$35,FALSE)*VLOOKUP($P106,$E$31:$K$33,7,FALSE)	=VLOOKUP(M106,$E$6:$K$10,7,FALSE)+VLOOKUP(N106,$E$15:$K$18,7,FALSE)+VLOOKUP(O106,$E$23:$K$26,7,FALSE)+VLOOKUP(P106,$E$31:$K$33,7,FALSE)	=(AC106+Y106+U106+Q106)/$AG106	=(AD106+Z106+V106+R106)/$AG106	=(AE106+AA106+W106+S106)/$AG106	=(AF106+AB106+X106+T106)/$AG106	=SUM(AH106:AK106)					50% to 75%	>TsumQ & <Ttemp	Partially Mobile and diverse	-	=AH106	=AI106	=AJ106	=AK106
												50% to 75%	>TsumQ & <Ttemp	Largely immobile and homogeneous	+	=VLOOKUP($M107,$E$6:$I$10,F$35,FALSE)*VLOOKUP($M107,$E$6:$K$10,7,FALSE)	=VLOOKUP($M107,$E$6:$I$10,G$35,FALSE)*VLOOKUP($M107,$E$6:$K$10,7,FALSE)	=VLOOKUP($M107,$E$6:$I$10,H$35,FALSE)*VLOOKUP($M107,$E$6:$K$10,7,FALSE)	=VLOOKUP($M107,$E$6:$I$10,I$35,FALSE)*VLOOKUP($M107,$E$6:$K$10,7,FALSE)	=VLOOKUP($N107,$E$15:$I$18,F$35,FALSE)*VLOOKUP($N107,$E$15:$K$18,7,FALSE)	=VLOOKUP($N107,$E$15:$I$18,G$35,FALSE)*VLOOKUP($N107,$E$15:$K$18,7,FALSE)	=VLOOKUP($N107,$E$15:$I$18,H$35,FALSE)*VLOOKUP($N107,$E$15:$K$18,7,FALSE)	=VLOOKUP($N107,$E$15:$I$18,I$35,FALSE)*VLOOKUP($N107,$E$15:$K$18,7,FALSE)	=VLOOKUP($O107,$E$23:$I$26,F$35,FALSE)*VLOOKUP($O107,$E$23:$K$26,7,FALSE)	=VLOOKUP($O107,$E$23:$I$26,G$35,FALSE)*VLOOKUP($O107,$E$23:$K$26,7,FALSE)	=VLOOKUP($O107,$E$23:$I$26,H$35,FALSE)*VLOOKUP($O107,$E$23:$K$26,7,FALSE)	=VLOOKUP($O107,$E$23:$I$26,I$35,FALSE)*VLOOKUP($O107,$E$23:$K$26,7,FALSE)	=VLOOKUP($P107,$E$31:$I$33,F$35,FALSE)*VLOOKUP($P107,$E$31:$K$33,7,FALSE)	=VLOOKUP($P107,$E$31:$I$33,G$35,FALSE)*VLOOKUP($P107,$E$31:$K$33,7,FALSE)	=VLOOKUP($P107,$E$31:$I$33,H$35,FALSE)*VLOOKUP($P107,$E$31:$K$33,7,FALSE)	=VLOOKUP($P107,$E$31:$I$33,I$35,FALSE)*VLOOKUP($P107,$E$31:$K$33,7,FALSE)	=VLOOKUP(M107,$E$6:$K$10,7,FALSE)+VLOOKUP(N107,$E$15:$K$18,7,FALSE)+VLOOKUP(O107,$E$23:$K$26,7,FALSE)+VLOOKUP(P107,$E$31:$K$33,7,FALSE)	=(AC107+Y107+U107+Q107)/$AG107	=(AD107+Z107+V107+R107)/$AG107	=(AE107+AA107+W107+S107)/$AG107	=(AF107+AB107+X107+T107)/$AG107	=SUM(AH107:AK107)					50% to 75%	>TsumQ & <Ttemp	Largely immobile and homogeneous	+	=AH107	=AI107	=AJ107	=AK107
												50% to 75%	>TsumQ & <Ttemp	Largely immobile and homogeneous	0	=VLOOKUP($M108,$E$6:$I$10,F$35,FALSE)*VLOOKUP($M108,$E$6:$K$10,7,FALSE)	=VLOOKUP($M108,$E$6:$I$10,G$35,FALSE)*VLOOKUP($M108,$E$6:$K$10,7,FALSE)	=VLOOKUP($M108,$E$6:$I$10,H$35,FALSE)*VLOOKUP($M108,$E$6:$K$10,7,FALSE)	=VLOOKUP($M108,$E$6:$I$10,I$35,FALSE)*VLOOKUP($M108,$E$6:$K$10,7,FALSE)	=VLOOKUP($N108,$E$15:$I$18,F$35,FALSE)*VLOOKUP($N108,$E$15:$K$18,7,FALSE)	=VLOOKUP($N108,$E$15:$I$18,G$35,FALSE)*VLOOKUP($N108,$E$15:$K$18,7,FALSE)	=VLOOKUP($N108,$E$15:$I$18,H$35,FALSE)*VLOOKUP($N108,$E$15:$K$18,7,FALSE)	=VLOOKUP($N108,$E$15:$I$18,I$35,FALSE)*VLOOKUP($N108,$E$15:$K$18,7,FALSE)	=VLOOKUP($O108,$E$23:$I$26,F$35,FALSE)*VLOOKUP($O108,$E$23:$K$26,7,FALSE)	=VLOOKUP($O108,$E$23:$I$26,G$35,FALSE)*VLOOKUP($O108,$E$23:$K$26,7,FALSE)	=VLOOKUP($O108,$E$23:$I$26,H$35,FALSE)*VLOOKUP($O108,$E$23:$K$26,7,FALSE)	=VLOOKUP($O108,$E$23:$I$26,I$35,FALSE)*VLOOKUP($O108,$E$23:$K$26,7,FALSE)	=VLOOKUP($P108,$E$31:$I$33,F$35,FALSE)*VLOOKUP($P108,$E$31:$K$33,7,FALSE)	=VLOOKUP($P108,$E$31:$I$33,G$35,FALSE)*VLOOKUP($P108,$E$31:$K$33,7,FALSE)	=VLOOKUP($P108,$E$31:$I$33,H$35,FALSE)*VLOOKUP($P108,$E$31:$K$33,7,FALSE)	=VLOOKUP($P108,$E$31:$I$33,I$35,FALSE)*VLOOKUP($P108,$E$31:$K$33,7,FALSE)	=VLOOKUP(M108,$E$6:$K$10,7,FALSE)+VLOOKUP(N108,$E$15:$K$18,7,FALSE)+VLOOKUP(O108,$E$23:$K$26,7,FALSE)+VLOOKUP(P108,$E$31:$K$33,7,FALSE)	=(AC108+Y108+U108+Q108)/$AG108	=(AD108+Z108+V108+R108)/$AG108	=(AE108+AA108+W108+S108)/$AG108	=(AF108+AB108+X108+T108)/$AG108	=SUM(AH108:AK108)					50% to 75%	>TsumQ & <Ttemp	Largely immobile and homogeneous	0	=AH108	=AI108	=AJ108	=AK108
												50% to 75%	>TsumQ & <Ttemp	Largely immobile and homogeneous	-	=VLOOKUP($M109,$E$6:$I$10,F$35,FALSE)*VLOOKUP($M109,$E$6:$K$10,7,FALSE)	=VLOOKUP($M109,$E$6:$I$10,G$35,FALSE)*VLOOKUP($M109,$E$6:$K$10,7,FALSE)	=VLOOKUP($M109,$E$6:$I$10,H$35,FALSE)*VLOOKUP($M109,$E$6:$K$10,7,FALSE)	=VLOOKUP($M109,$E$6:$I$10,I$35,FALSE)*VLOOKUP($M109,$E$6:$K$10,7,FALSE)	=VLOOKUP($N109,$E$15:$I$18,F$35,FALSE)*VLOOKUP($N109,$E$15:$K$18,7,FALSE)	=VLOOKUP($N109,$E$15:$I$18,G$35,FALSE)*VLOOKUP($N109,$E$15:$K$18,7,FALSE)	=VLOOKUP($N109,$E$15:$I$18,H$35,FALSE)*VLOOKUP($N109,$E$15:$K$18,7,FALSE)	=VLOOKUP($N109,$E$15:$I$18,I$35,FALSE)*VLOOKUP($N109,$E$15:$K$18,7,FALSE)	=VLOOKUP($O109,$E$23:$I$26,F$35,FALSE)*VLOOKUP($O109,$E$23:$K$26,7,FALSE)	=VLOOKUP($O109,$E$23:$I$26,G$35,FALSE)*VLOOKUP($O109,$E$23:$K$26,7,FALSE)	=VLOOKUP($O109,$E$23:$I$26,H$35,FALSE)*VLOOKUP($O109,$E$23:$K$26,7,FALSE)	=VLOOKUP($O109,$E$23:$I$26,I$35,FALSE)*VLOOKUP($O109,$E$23:$K$26,7,FALSE)	=VLOOKUP($P109,$E$31:$I$33,F$35,FALSE)*VLOOKUP($P109,$E$31:$K$33,7,FALSE)	=VLOOKUP($P109,$E$31:$I$33,G$35,FALSE)*VLOOKUP($P109,$E$31:$K$33,7,FALSE)	=VLOOKUP($P109,$E$31:$I$33,H$35,FALSE)*VLOOKUP($P109,$E$31:$K$33,7,FALSE)	=VLOOKUP($P109,$E$31:$I$33,I$35,FALSE)*VLOOKUP($P109,$E$31:$K$33,7,FALSE)	=VLOOKUP(M109,$E$6:$K$10,7,FALSE)+VLOOKUP(N109,$E$15:$K$18,7,FALSE)+VLOOKUP(O109,$E$23:$K$26,7,FALSE)+VLOOKUP(P109,$E$31:$K$33,7,FALSE)	=(AC109+Y109+U109+Q109)/$AG109	=(AD109+Z109+V109+R109)/$AG109	=(AE109+AA109+W109+S109)/$AG109	=(AF109+AB109+X109+T109)/$AG109	=SUM(AH109:AK109)					50% to 75%	>TsumQ & <Ttemp	Largely immobile and homogeneous	-	=AH109	=AI109	=AJ109	=AK109
												50% to 75%	>TsumQ & <Ttemp	Entrenched	+	=VLOOKUP($M110,$E$6:$I$10,F$35,FALSE)*VLOOKUP($M110,$E$6:$K$10,7,FALSE)	=VLOOKUP($M110,$E$6:$I$10,G$35,FALSE)*VLOOKUP($M110,$E$6:$K$10,7,FALSE)	=VLOOKUP($M110,$E$6:$I$10,H$35,FALSE)*VLOOKUP($M110,$E$6:$K$10,7,FALSE)	=VLOOKUP($M110,$E$6:$I$10,I$35,FALSE)*VLOOKUP($M110,$E$6:$K$10,7,FALSE)	=VLOOKUP($N110,$E$15:$I$18,F$35,FALSE)*VLOOKUP($N110,$E$15:$K$18,7,FALSE)	=VLOOKUP($N110,$E$15:$I$18,G$35,FALSE)*VLOOKUP($N110,$E$15:$K$18,7,FALSE)	=VLOOKUP($N110,$E$15:$I$18,H$35,FALSE)*VLOOKUP($N110,$E$15:$K$18,7,FALSE)	=VLOOKUP($N110,$E$15:$I$18,I$35,FALSE)*VLOOKUP($N110,$E$15:$K$18,7,FALSE)	=VLOOKUP($O110,$E$23:$I$26,F$35,FALSE)*VLOOKUP($O110,$E$23:$K$26,7,FALSE)	=VLOOKUP($O110,$E$23:$I$26,G$35,FALSE)*VLOOKUP($O110,$E$23:$K$26,7,FALSE)	=VLOOKUP($O110,$E$23:$I$26,H$35,FALSE)*VLOOKUP($O110,$E$23:$K$26,7,FALSE)	=VLOOKUP($O110,$E$23:$I$26,I$35,FALSE)*VLOOKUP($O110,$E$23:$K$26,7,FALSE)	=VLOOKUP($P110,$E$31:$I$33,F$35,FALSE)*VLOOKUP($P110,$E$31:$K$33,7,FALSE)	=VLOOKUP($P110,$E$31:$I$33,G$35,FALSE)*VLOOKUP($P110,$E$31:$K$33,7,FALSE)	=VLOOKUP($P110,$E$31:$I$33,H$35,FALSE)*VLOOKUP($P110,$E$31:$K$33,7,FALSE)	=VLOOKUP($P110,$E$31:$I$33,I$35,FALSE)*VLOOKUP($P110,$E$31:$K$33,7,FALSE)	=VLOOKUP(M110,$E$6:$K$10,7,FALSE)+VLOOKUP(N110,$E$15:$K$18,7,FALSE)+VLOOKUP(O110,$E$23:$K$26,7,FALSE)+VLOOKUP(P110,$E$31:$K$33,7,FALSE)	=(AC110+Y110+U110+Q110)/$AG110	=(AD110+Z110+V110+R110)/$AG110	=(AE110+AA110+W110+S110)/$AG110	=(AF110+AB110+X110+T110)/$AG110	=SUM(AH110:AK110)					50% to 75%	>TsumQ & <Ttemp	Entrenched	+	=AH110	=AI110	=AJ110	=AK110
												50% to 75%	>TsumQ & <Ttemp	Entrenched	0	=VLOOKUP($M111,$E$6:$I$10,F$35,FALSE)*VLOOKUP($M111,$E$6:$K$10,7,FALSE)	=VLOOKUP($M111,$E$6:$I$10,G$35,FALSE)*VLOOKUP($M111,$E$6:$K$10,7,FALSE)	=VLOOKUP($M111,$E$6:$I$10,H$35,FALSE)*VLOOKUP($M111,$E$6:$K$10,7,FALSE)	=VLOOKUP($M111,$E$6:$I$10,I$35,FALSE)*VLOOKUP($M111,$E$6:$K$10,7,FALSE)	=VLOOKUP($N111,$E$15:$I$18,F$35,FALSE)*VLOOKUP($N111,$E$15:$K$18,7,FALSE)	=VLOOKUP($N111,$E$15:$I$18,G$35,FALSE)*VLOOKUP($N111,$E$15:$K$18,7,FALSE)	=VLOOKUP($N111,$E$15:$I$18,H$35,FALSE)*VLOOKUP($N111,$E$15:$K$18,7,FALSE)	=VLOOKUP($N111,$E$15:$I$18,I$35,FALSE)*VLOOKUP($N111,$E$15:$K$18,7,FALSE)	=VLOOKUP($O111,$E$23:$I$26,F$35,FALSE)*VLOOKUP($O111,$E$23:$K$26,7,FALSE)	=VLOOKUP($O111,$E$23:$I$26,G$35,FALSE)*VLOOKUP($O111,$E$23:$K$26,7,FALSE)	=VLOOKUP($O111,$E$23:$I$26,H$35,FALSE)*VLOOKUP($O111,$E$23:$K$26,7,FALSE)	=VLOOKUP($O111,$E$23:$I$26,I$35,FALSE)*VLOOKUP($O111,$E$23:$K$26,7,FALSE)	=VLOOKUP($P111,$E$31:$I$33,F$35,FALSE)*VLOOKUP($P111,$E$31:$K$33,7,FALSE)	=VLOOKUP($P111,$E$31:$I$33,G$35,FALSE)*VLOOKUP($P111,$E$31:$K$33,7,FALSE)	=VLOOKUP($P111,$E$31:$I$33,H$35,FALSE)*VLOOKUP($P111,$E$31:$K$33,7,FALSE)	=VLOOKUP($P111,$E$31:$I$33,I$35,FALSE)*VLOOKUP($P111,$E$31:$K$33,7,FALSE)	=VLOOKUP(M111,$E$6:$K$10,7,FALSE)+VLOOKUP(N111,$E$15:$K$18,7,FALSE)+VLOOKUP(O111,$E$23:$K$26,7,FALSE)+VLOOKUP(P111,$E$31:$K$33,7,FALSE)	=(AC111+Y111+U111+Q111)/$AG111	=(AD111+Z111+V111+R111)/$AG111	=(AE111+AA111+W111+S111)/$AG111	=(AF111+AB111+X111+T111)/$AG111	=SUM(AH111:AK111)					50% to 75%	>TsumQ & <Ttemp	Entrenched	0	=AH111	=AI111	=AJ111	=AK111
												50% to 75%	>TsumQ & <Ttemp	Entrenched	-	=VLOOKUP($M112,$E$6:$I$10,F$35,FALSE)*VLOOKUP($M112,$E$6:$K$10,7,FALSE)	=VLOOKUP($M112,$E$6:$I$10,G$35,FALSE)*VLOOKUP($M112,$E$6:$K$10,7,FALSE)	=VLOOKUP($M112,$E$6:$I$10,H$35,FALSE)*VLOOKUP($M112,$E$6:$K$10,7,FALSE)	=VLOOKUP($M112,$E$6:$I$10,I$35,FALSE)*VLOOKUP($M112,$E$6:$K$10,7,FALSE)	=VLOOKUP($N112,$E$15:$I$18,F$35,FALSE)*VLOOKUP($N112,$E$15:$K$18,7,FALSE)	=VLOOKUP($N112,$E$15:$I$18,G$35,FALSE)*VLOOKUP($N112,$E$15:$K$18,7,FALSE)	=VLOOKUP($N112,$E$15:$I$18,H$35,FALSE)*VLOOKUP($N112,$E$15:$K$18,7,FALSE)	=VLOOKUP($N112,$E$15:$I$18,I$35,FALSE)*VLOOKUP($N112,$E$15:$K$18,7,FALSE)	=VLOOKUP($O112,$E$23:$I$26,F$35,FALSE)*VLOOKUP($O112,$E$23:$K$26,7,FALSE)	=VLOOKUP($O112,$E$23:$I$26,G$35,FALSE)*VLOOKUP($O112,$E$23:$K$26,7,FALSE)	=VLOOKUP($O112,$E$23:$I$26,H$35,FALSE)*VLOOKUP($O112,$E$23:$K$26,7,FALSE)	=VLOOKUP($O112,$E$23:$I$26,I$35,FALSE)*VLOOKUP($O112,$E$23:$K$26,7,FALSE)	=VLOOKUP($P112,$E$31:$I$33,F$35,FALSE)*VLOOKUP($P112,$E$31:$K$33,7,FALSE)	=VLOOKUP($P112,$E$31:$I$33,G$35,FALSE)*VLOOKUP($P112,$E$31:$K$33,7,FALSE)	=VLOOKUP($P112,$E$31:$I$33,H$35,FALSE)*VLOOKUP($P112,$E$31:$K$33,7,FALSE)	=VLOOKUP($P112,$E$31:$I$33,I$35,FALSE)*VLOOKUP($P112,$E$31:$K$33,7,FALSE)	=VLOOKUP(M112,$E$6:$K$10,7,FALSE)+VLOOKUP(N112,$E$15:$K$18,7,FALSE)+VLOOKUP(O112,$E$23:$K$26,7,FALSE)+VLOOKUP(P112,$E$31:$K$33,7,FALSE)	=(AC112+Y112+U112+Q112)/$AG112	=(AD112+Z112+V112+R112)/$AG112	=(AE112+AA112+W112+S112)/$AG112	=(AF112+AB112+X112+T112)/$AG112	=SUM(AH112:AK112)					50% to 75%	>TsumQ & <Ttemp	Entrenched	-	=AH112	=AI112	=AJ112	=AK112
												50% to 75%	>TsumQ & >Ttemp	Clean & Diverse	+	=VLOOKUP($M113,$E$6:$I$10,F$35,FALSE)*VLOOKUP($M113,$E$6:$K$10,7,FALSE)	=VLOOKUP($M113,$E$6:$I$10,G$35,FALSE)*VLOOKUP($M113,$E$6:$K$10,7,FALSE)	=VLOOKUP($M113,$E$6:$I$10,H$35,FALSE)*VLOOKUP($M113,$E$6:$K$10,7,FALSE)	=VLOOKUP($M113,$E$6:$I$10,I$35,FALSE)*VLOOKUP($M113,$E$6:$K$10,7,FALSE)	=VLOOKUP($N113,$E$15:$I$18,F$35,FALSE)*VLOOKUP($N113,$E$15:$K$18,7,FALSE)	=VLOOKUP($N113,$E$15:$I$18,G$35,FALSE)*VLOOKUP($N113,$E$15:$K$18,7,FALSE)	=VLOOKUP($N113,$E$15:$I$18,H$35,FALSE)*VLOOKUP($N113,$E$15:$K$18,7,FALSE)	=VLOOKUP($N113,$E$15:$I$18,I$35,FALSE)*VLOOKUP($N113,$E$15:$K$18,7,FALSE)	=VLOOKUP($O113,$E$23:$I$26,F$35,FALSE)*VLOOKUP($O113,$E$23:$K$26,7,FALSE)	=VLOOKUP($O113,$E$23:$I$26,G$35,FALSE)*VLOOKUP($O113,$E$23:$K$26,7,FALSE)	=VLOOKUP($O113,$E$23:$I$26,H$35,FALSE)*VLOOKUP($O113,$E$23:$K$26,7,FALSE)	=VLOOKUP($O113,$E$23:$I$26,I$35,FALSE)*VLOOKUP($O113,$E$23:$K$26,7,FALSE)	=VLOOKUP($P113,$E$31:$I$33,F$35,FALSE)*VLOOKUP($P113,$E$31:$K$33,7,FALSE)	=VLOOKUP($P113,$E$31:$I$33,G$35,FALSE)*VLOOKUP($P113,$E$31:$K$33,7,FALSE)	=VLOOKUP($P113,$E$31:$I$33,H$35,FALSE)*VLOOKUP($P113,$E$31:$K$33,7,FALSE)	=VLOOKUP($P113,$E$31:$I$33,I$35,FALSE)*VLOOKUP($P113,$E$31:$K$33,7,FALSE)	=VLOOKUP(M113,$E$6:$K$10,7,FALSE)+VLOOKUP(N113,$E$15:$K$18,7,FALSE)+VLOOKUP(O113,$E$23:$K$26,7,FALSE)+VLOOKUP(P113,$E$31:$K$33,7,FALSE)	=(AC113+Y113+U113+Q113)/$AG113	=(AD113+Z113+V113+R113)/$AG113	=(AE113+AA113+W113+S113)/$AG113	=(AF113+AB113+X113+T113)/$AG113	=SUM(AH113:AK113)					50% to 75%	>TsumQ & >Ttemp	Clean and diverse	+	=AH113	=AI113	=AJ113	=AK113
												50% to 75%	>TsumQ & >Ttemp	Clean & Diverse	0	=VLOOKUP($M114,$E$6:$I$10,F$35,FALSE)*VLOOKUP($M114,$E$6:$K$10,7,FALSE)	=VLOOKUP($M114,$E$6:$I$10,G$35,FALSE)*VLOOKUP($M114,$E$6:$K$10,7,FALSE)	=VLOOKUP($M114,$E$6:$I$10,H$35,FALSE)*VLOOKUP($M114,$E$6:$K$10,7,FALSE)	=VLOOKUP($M114,$E$6:$I$10,I$35,FALSE)*VLOOKUP($M114,$E$6:$K$10,7,FALSE)	=VLOOKUP($N114,$E$15:$I$18,F$35,FALSE)*VLOOKUP($N114,$E$15:$K$18,7,FALSE)	=VLOOKUP($N114,$E$15:$I$18,G$35,FALSE)*VLOOKUP($N114,$E$15:$K$18,7,FALSE)	=VLOOKUP($N114,$E$15:$I$18,H$35,FALSE)*VLOOKUP($N114,$E$15:$K$18,7,FALSE)	=VLOOKUP($N114,$E$15:$I$18,I$35,FALSE)*VLOOKUP($N114,$E$15:$K$18,7,FALSE)	=VLOOKUP($O114,$E$23:$I$26,F$35,FALSE)*VLOOKUP($O114,$E$23:$K$26,7,FALSE)	=VLOOKUP($O114,$E$23:$I$26,G$35,FALSE)*VLOOKUP($O114,$E$23:$K$26,7,FALSE)	=VLOOKUP($O114,$E$23:$I$26,H$35,FALSE)*VLOOKUP($O114,$E$23:$K$26,7,FALSE)	=VLOOKUP($O114,$E$23:$I$26,I$35,FALSE)*VLOOKUP($O114,$E$23:$K$26,7,FALSE)	=VLOOKUP($P114,$E$31:$I$33,F$35,FALSE)*VLOOKUP($P114,$E$31:$K$33,7,FALSE)	=VLOOKUP($P114,$E$31:$I$33,G$35,FALSE)*VLOOKUP($P114,$E$31:$K$33,7,FALSE)	=VLOOKUP($P114,$E$31:$I$33,H$35,FALSE)*VLOOKUP($P114,$E$31:$K$33,7,FALSE)	=VLOOKUP($P114,$E$31:$I$33,I$35,FALSE)*VLOOKUP($P114,$E$31:$K$33,7,FALSE)	=VLOOKUP(M114,$E$6:$K$10,7,FALSE)+VLOOKUP(N114,$E$15:$K$18,7,FALSE)+VLOOKUP(O114,$E$23:$K$26,7,FALSE)+VLOOKUP(P114,$E$31:$K$33,7,FALSE)	=(AC114+Y114+U114+Q114)/$AG114	=(AD114+Z114+V114+R114)/$AG114	=(AE114+AA114+W114+S114)/$AG114	=(AF114+AB114+X114+T114)/$AG114	=SUM(AH114:AK114)					50% to 75%	>TsumQ & >Ttemp	Clean and diverse	0	=AH114	=AI114	=AJ114	=AK114
												50% to 75%	>TsumQ & >Ttemp	Clean & Diverse	-	=VLOOKUP($M115,$E$6:$I$10,F$35,FALSE)*VLOOKUP($M115,$E$6:$K$10,7,FALSE)	=VLOOKUP($M115,$E$6:$I$10,G$35,FALSE)*VLOOKUP($M115,$E$6:$K$10,7,FALSE)	=VLOOKUP($M115,$E$6:$I$10,H$35,FALSE)*VLOOKUP($M115,$E$6:$K$10,7,FALSE)	=VLOOKUP($M115,$E$6:$I$10,I$35,FALSE)*VLOOKUP($M115,$E$6:$K$10,7,FALSE)	=VLOOKUP($N115,$E$15:$I$18,F$35,FALSE)*VLOOKUP($N115,$E$15:$K$18,7,FALSE)	=VLOOKUP($N115,$E$15:$I$18,G$35,FALSE)*VLOOKUP($N115,$E$15:$K$18,7,FALSE)	=VLOOKUP($N115,$E$15:$I$18,H$35,FALSE)*VLOOKUP($N115,$E$15:$K$18,7,FALSE)	=VLOOKUP($N115,$E$15:$I$18,I$35,FALSE)*VLOOKUP($N115,$E$15:$K$18,7,FALSE)	=VLOOKUP($O115,$E$23:$I$26,F$35,FALSE)*VLOOKUP($O115,$E$23:$K$26,7,FALSE)	=VLOOKUP($O115,$E$23:$I$26,G$35,FALSE)*VLOOKUP($O115,$E$23:$K$26,7,FALSE)	=VLOOKUP($O115,$E$23:$I$26,H$35,FALSE)*VLOOKUP($O115,$E$23:$K$26,7,FALSE)	=VLOOKUP($O115,$E$23:$I$26,I$35,FALSE)*VLOOKUP($O115,$E$23:$K$26,7,FALSE)	=VLOOKUP($P115,$E$31:$I$33,F$35,FALSE)*VLOOKUP($P115,$E$31:$K$33,7,FALSE)	=VLOOKUP($P115,$E$31:$I$33,G$35,FALSE)*VLOOKUP($P115,$E$31:$K$33,7,FALSE)	=VLOOKUP($P115,$E$31:$I$33,H$35,FALSE)*VLOOKUP($P115,$E$31:$K$33,7,FALSE)	=VLOOKUP($P115,$E$31:$I$33,I$35,FALSE)*VLOOKUP($P115,$E$31:$K$33,7,FALSE)	=VLOOKUP(M115,$E$6:$K$10,7,FALSE)+VLOOKUP(N115,$E$15:$K$18,7,FALSE)+VLOOKUP(O115,$E$23:$K$26,7,FALSE)+VLOOKUP(P115,$E$31:$K$33,7,FALSE)	=(AC115+Y115+U115+Q115)/$AG115	=(AD115+Z115+V115+R115)/$AG115	=(AE115+AA115+W115+S115)/$AG115	=(AF115+AB115+X115+T115)/$AG115	=SUM(AH115:AK115)					50% to 75%	>TsumQ & >Ttemp	Clean and diverse	-	=AH115	=AI115	=AJ115	=AK115
												50% to 75%	>TsumQ & >Ttemp	Partially Mobile and diverse	+	=VLOOKUP($M116,$E$6:$I$10,F$35,FALSE)*VLOOKUP($M116,$E$6:$K$10,7,FALSE)	=VLOOKUP($M116,$E$6:$I$10,G$35,FALSE)*VLOOKUP($M116,$E$6:$K$10,7,FALSE)	=VLOOKUP($M116,$E$6:$I$10,H$35,FALSE)*VLOOKUP($M116,$E$6:$K$10,7,FALSE)	=VLOOKUP($M116,$E$6:$I$10,I$35,FALSE)*VLOOKUP($M116,$E$6:$K$10,7,FALSE)	=VLOOKUP($N116,$E$15:$I$18,F$35,FALSE)*VLOOKUP($N116,$E$15:$K$18,7,FALSE)	=VLOOKUP($N116,$E$15:$I$18,G$35,FALSE)*VLOOKUP($N116,$E$15:$K$18,7,FALSE)	=VLOOKUP($N116,$E$15:$I$18,H$35,FALSE)*VLOOKUP($N116,$E$15:$K$18,7,FALSE)	=VLOOKUP($N116,$E$15:$I$18,I$35,FALSE)*VLOOKUP($N116,$E$15:$K$18,7,FALSE)	=VLOOKUP($O116,$E$23:$I$26,F$35,FALSE)*VLOOKUP($O116,$E$23:$K$26,7,FALSE)	=VLOOKUP($O116,$E$23:$I$26,G$35,FALSE)*VLOOKUP($O116,$E$23:$K$26,7,FALSE)	=VLOOKUP($O116,$E$23:$I$26,H$35,FALSE)*VLOOKUP($O116,$E$23:$K$26,7,FALSE)	=VLOOKUP($O116,$E$23:$I$26,I$35,FALSE)*VLOOKUP($O116,$E$23:$K$26,7,FALSE)	=VLOOKUP($P116,$E$31:$I$33,F$35,FALSE)*VLOOKUP($P116,$E$31:$K$33,7,FALSE)	=VLOOKUP($P116,$E$31:$I$33,G$35,FALSE)*VLOOKUP($P116,$E$31:$K$33,7,FALSE)	=VLOOKUP($P116,$E$31:$I$33,H$35,FALSE)*VLOOKUP($P116,$E$31:$K$33,7,FALSE)	=VLOOKUP($P116,$E$31:$I$33,I$35,FALSE)*VLOOKUP($P116,$E$31:$K$33,7,FALSE)	=VLOOKUP(M116,$E$6:$K$10,7,FALSE)+VLOOKUP(N116,$E$15:$K$18,7,FALSE)+VLOOKUP(O116,$E$23:$K$26,7,FALSE)+VLOOKUP(P116,$E$31:$K$33,7,FALSE)	=(AC116+Y116+U116+Q116)/$AG116	=(AD116+Z116+V116+R116)/$AG116	=(AE116+AA116+W116+S116)/$AG116	=(AF116+AB116+X116+T116)/$AG116	=SUM(AH116:AK116)					50% to 75%	>TsumQ & >Ttemp	Partially Mobile and diverse	+	=AH116	=AI116	=AJ116	=AK116
												50% to 75%	>TsumQ & >Ttemp	Partially Mobile and diverse	0	=VLOOKUP($M117,$E$6:$I$10,F$35,FALSE)*VLOOKUP($M117,$E$6:$K$10,7,FALSE)	=VLOOKUP($M117,$E$6:$I$10,G$35,FALSE)*VLOOKUP($M117,$E$6:$K$10,7,FALSE)	=VLOOKUP($M117,$E$6:$I$10,H$35,FALSE)*VLOOKUP($M117,$E$6:$K$10,7,FALSE)	=VLOOKUP($M117,$E$6:$I$10,I$35,FALSE)*VLOOKUP($M117,$E$6:$K$10,7,FALSE)	=VLOOKUP($N117,$E$15:$I$18,F$35,FALSE)*VLOOKUP($N117,$E$15:$K$18,7,FALSE)	=VLOOKUP($N117,$E$15:$I$18,G$35,FALSE)*VLOOKUP($N117,$E$15:$K$18,7,FALSE)	=VLOOKUP($N117,$E$15:$I$18,H$35,FALSE)*VLOOKUP($N117,$E$15:$K$18,7,FALSE)	=VLOOKUP($N117,$E$15:$I$18,I$35,FALSE)*VLOOKUP($N117,$E$15:$K$18,7,FALSE)	=VLOOKUP($O117,$E$23:$I$26,F$35,FALSE)*VLOOKUP($O117,$E$23:$K$26,7,FALSE)	=VLOOKUP($O117,$E$23:$I$26,G$35,FALSE)*VLOOKUP($O117,$E$23:$K$26,7,FALSE)	=VLOOKUP($O117,$E$23:$I$26,H$35,FALSE)*VLOOKUP($O117,$E$23:$K$26,7,FALSE)	=VLOOKUP($O117,$E$23:$I$26,I$35,FALSE)*VLOOKUP($O117,$E$23:$K$26,7,FALSE)	=VLOOKUP($P117,$E$31:$I$33,F$35,FALSE)*VLOOKUP($P117,$E$31:$K$33,7,FALSE)	=VLOOKUP($P117,$E$31:$I$33,G$35,FALSE)*VLOOKUP($P117,$E$31:$K$33,7,FALSE)	=VLOOKUP($P117,$E$31:$I$33,H$35,FALSE)*VLOOKUP($P117,$E$31:$K$33,7,FALSE)	=VLOOKUP($P117,$E$31:$I$33,I$35,FALSE)*VLOOKUP($P117,$E$31:$K$33,7,FALSE)	=VLOOKUP(M117,$E$6:$K$10,7,FALSE)+VLOOKUP(N117,$E$15:$K$18,7,FALSE)+VLOOKUP(O117,$E$23:$K$26,7,FALSE)+VLOOKUP(P117,$E$31:$K$33,7,FALSE)	=(AC117+Y117+U117+Q117)/$AG117	=(AD117+Z117+V117+R117)/$AG117	=(AE117+AA117+W117+S117)/$AG117	=(AF117+AB117+X117+T117)/$AG117	=SUM(AH117:AK117)					50% to 75%	>TsumQ & >Ttemp	Partially Mobile and diverse	0	=AH117	=AI117	=AJ117	=AK117
												50% to 75%	>TsumQ & >Ttemp	Partially Mobile and diverse	-	=VLOOKUP($M118,$E$6:$I$10,F$35,FALSE)*VLOOKUP($M118,$E$6:$K$10,7,FALSE)	=VLOOKUP($M118,$E$6:$I$10,G$35,FALSE)*VLOOKUP($M118,$E$6:$K$10,7,FALSE)	=VLOOKUP($M118,$E$6:$I$10,H$35,FALSE)*VLOOKUP($M118,$E$6:$K$10,7,FALSE)	=VLOOKUP($M118,$E$6:$I$10,I$35,FALSE)*VLOOKUP($M118,$E$6:$K$10,7,FALSE)	=VLOOKUP($N118,$E$15:$I$18,F$35,FALSE)*VLOOKUP($N118,$E$15:$K$18,7,FALSE)	=VLOOKUP($N118,$E$15:$I$18,G$35,FALSE)*VLOOKUP($N118,$E$15:$K$18,7,FALSE)	=VLOOKUP($N118,$E$15:$I$18,H$35,FALSE)*VLOOKUP($N118,$E$15:$K$18,7,FALSE)	=VLOOKUP($N118,$E$15:$I$18,I$35,FALSE)*VLOOKUP($N118,$E$15:$K$18,7,FALSE)	=VLOOKUP($O118,$E$23:$I$26,F$35,FALSE)*VLOOKUP($O118,$E$23:$K$26,7,FALSE)	=VLOOKUP($O118,$E$23:$I$26,G$35,FALSE)*VLOOKUP($O118,$E$23:$K$26,7,FALSE)	=VLOOKUP($O118,$E$23:$I$26,H$35,FALSE)*VLOOKUP($O118,$E$23:$K$26,7,FALSE)	=VLOOKUP($O118,$E$23:$I$26,I$35,FALSE)*VLOOKUP($O118,$E$23:$K$26,7,FALSE)	=VLOOKUP($P118,$E$31:$I$33,F$35,FALSE)*VLOOKUP($P118,$E$31:$K$33,7,FALSE)	=VLOOKUP($P118,$E$31:$I$33,G$35,FALSE)*VLOOKUP($P118,$E$31:$K$33,7,FALSE)	=VLOOKUP($P118,$E$31:$I$33,H$35,FALSE)*VLOOKUP($P118,$E$31:$K$33,7,FALSE)	=VLOOKUP($P118,$E$31:$I$33,I$35,FALSE)*VLOOKUP($P118,$E$31:$K$33,7,FALSE)	=VLOOKUP(M118,$E$6:$K$10,7,FALSE)+VLOOKUP(N118,$E$15:$K$18,7,FALSE)+VLOOKUP(O118,$E$23:$K$26,7,FALSE)+VLOOKUP(P118,$E$31:$K$33,7,FALSE)	=(AC118+Y118+U118+Q118)/$AG118	=(AD118+Z118+V118+R118)/$AG118	=(AE118+AA118+W118+S118)/$AG118	=(AF118+AB118+X118+T118)/$AG118	=SUM(AH118:AK118)					50% to 75%	>TsumQ & >Ttemp	Partially Mobile and diverse	-	=AH118	=AI118	=AJ118	=AK118
												50% to 75%	>TsumQ & >Ttemp	Largely immobile and homogeneous	+	=VLOOKUP($M119,$E$6:$I$10,F$35,FALSE)*VLOOKUP($M119,$E$6:$K$10,7,FALSE)	=VLOOKUP($M119,$E$6:$I$10,G$35,FALSE)*VLOOKUP($M119,$E$6:$K$10,7,FALSE)	=VLOOKUP($M119,$E$6:$I$10,H$35,FALSE)*VLOOKUP($M119,$E$6:$K$10,7,FALSE)	=VLOOKUP($M119,$E$6:$I$10,I$35,FALSE)*VLOOKUP($M119,$E$6:$K$10,7,FALSE)	=VLOOKUP($N119,$E$15:$I$18,F$35,FALSE)*VLOOKUP($N119,$E$15:$K$18,7,FALSE)	=VLOOKUP($N119,$E$15:$I$18,G$35,FALSE)*VLOOKUP($N119,$E$15:$K$18,7,FALSE)	=VLOOKUP($N119,$E$15:$I$18,H$35,FALSE)*VLOOKUP($N119,$E$15:$K$18,7,FALSE)	=VLOOKUP($N119,$E$15:$I$18,I$35,FALSE)*VLOOKUP($N119,$E$15:$K$18,7,FALSE)	=VLOOKUP($O119,$E$23:$I$26,F$35,FALSE)*VLOOKUP($O119,$E$23:$K$26,7,FALSE)	=VLOOKUP($O119,$E$23:$I$26,G$35,FALSE)*VLOOKUP($O119,$E$23:$K$26,7,FALSE)	=VLOOKUP($O119,$E$23:$I$26,H$35,FALSE)*VLOOKUP($O119,$E$23:$K$26,7,FALSE)	=VLOOKUP($O119,$E$23:$I$26,I$35,FALSE)*VLOOKUP($O119,$E$23:$K$26,7,FALSE)	=VLOOKUP($P119,$E$31:$I$33,F$35,FALSE)*VLOOKUP($P119,$E$31:$K$33,7,FALSE)	=VLOOKUP($P119,$E$31:$I$33,G$35,FALSE)*VLOOKUP($P119,$E$31:$K$33,7,FALSE)	=VLOOKUP($P119,$E$31:$I$33,H$35,FALSE)*VLOOKUP($P119,$E$31:$K$33,7,FALSE)	=VLOOKUP($P119,$E$31:$I$33,I$35,FALSE)*VLOOKUP($P119,$E$31:$K$33,7,FALSE)	=VLOOKUP(M119,$E$6:$K$10,7,FALSE)+VLOOKUP(N119,$E$15:$K$18,7,FALSE)+VLOOKUP(O119,$E$23:$K$26,7,FALSE)+VLOOKUP(P119,$E$31:$K$33,7,FALSE)	=(AC119+Y119+U119+Q119)/$AG119	=(AD119+Z119+V119+R119)/$AG119	=(AE119+AA119+W119+S119)/$AG119	=(AF119+AB119+X119+T119)/$AG119	=SUM(AH119:AK119)					50% to 75%	>TsumQ & >Ttemp	Largely immobile and homogeneous	+	=AH119	=AI119	=AJ119	=AK119
												50% to 75%	>TsumQ & >Ttemp	Largely immobile and homogeneous	0	=VLOOKUP($M120,$E$6:$I$10,F$35,FALSE)*VLOOKUP($M120,$E$6:$K$10,7,FALSE)	=VLOOKUP($M120,$E$6:$I$10,G$35,FALSE)*VLOOKUP($M120,$E$6:$K$10,7,FALSE)	=VLOOKUP($M120,$E$6:$I$10,H$35,FALSE)*VLOOKUP($M120,$E$6:$K$10,7,FALSE)	=VLOOKUP($M120,$E$6:$I$10,I$35,FALSE)*VLOOKUP($M120,$E$6:$K$10,7,FALSE)	=VLOOKUP($N120,$E$15:$I$18,F$35,FALSE)*VLOOKUP($N120,$E$15:$K$18,7,FALSE)	=VLOOKUP($N120,$E$15:$I$18,G$35,FALSE)*VLOOKUP($N120,$E$15:$K$18,7,FALSE)	=VLOOKUP($N120,$E$15:$I$18,H$35,FALSE)*VLOOKUP($N120,$E$15:$K$18,7,FALSE)	=VLOOKUP($N120,$E$15:$I$18,I$35,FALSE)*VLOOKUP($N120,$E$15:$K$18,7,FALSE)	=VLOOKUP($O120,$E$23:$I$26,F$35,FALSE)*VLOOKUP($O120,$E$23:$K$26,7,FALSE)	=VLOOKUP($O120,$E$23:$I$26,G$35,FALSE)*VLOOKUP($O120,$E$23:$K$26,7,FALSE)	=VLOOKUP($O120,$E$23:$I$26,H$35,FALSE)*VLOOKUP($O120,$E$23:$K$26,7,FALSE)	=VLOOKUP($O120,$E$23:$I$26,I$35,FALSE)*VLOOKUP($O120,$E$23:$K$26,7,FALSE)	=VLOOKUP($P120,$E$31:$I$33,F$35,FALSE)*VLOOKUP($P120,$E$31:$K$33,7,FALSE)	=VLOOKUP($P120,$E$31:$I$33,G$35,FALSE)*VLOOKUP($P120,$E$31:$K$33,7,FALSE)	=VLOOKUP($P120,$E$31:$I$33,H$35,FALSE)*VLOOKUP($P120,$E$31:$K$33,7,FALSE)	=VLOOKUP($P120,$E$31:$I$33,I$35,FALSE)*VLOOKUP($P120,$E$31:$K$33,7,FALSE)	=VLOOKUP(M120,$E$6:$K$10,7,FALSE)+VLOOKUP(N120,$E$15:$K$18,7,FALSE)+VLOOKUP(O120,$E$23:$K$26,7,FALSE)+VLOOKUP(P120,$E$31:$K$33,7,FALSE)	=(AC120+Y120+U120+Q120)/$AG120	=(AD120+Z120+V120+R120)/$AG120	=(AE120+AA120+W120+S120)/$AG120	=(AF120+AB120+X120+T120)/$AG120	=SUM(AH120:AK120)					50% to 75%	>TsumQ & >Ttemp	Largely immobile and homogeneous	0	=AH120	=AI120	=AJ120	=AK120
												50% to 75%	>TsumQ & >Ttemp	Largely immobile and homogeneous	-	=VLOOKUP($M121,$E$6:$I$10,F$35,FALSE)*VLOOKUP($M121,$E$6:$K$10,7,FALSE)	=VLOOKUP($M121,$E$6:$I$10,G$35,FALSE)*VLOOKUP($M121,$E$6:$K$10,7,FALSE)	=VLOOKUP($M121,$E$6:$I$10,H$35,FALSE)*VLOOKUP($M121,$E$6:$K$10,7,FALSE)	=VLOOKUP($M121,$E$6:$I$10,I$35,FALSE)*VLOOKUP($M121,$E$6:$K$10,7,FALSE)	=VLOOKUP($N121,$E$15:$I$18,F$35,FALSE)*VLOOKUP($N121,$E$15:$K$18,7,FALSE)	=VLOOKUP($N121,$E$15:$I$18,G$35,FALSE)*VLOOKUP($N121,$E$15:$K$18,7,FALSE)	=VLOOKUP($N121,$E$15:$I$18,H$35,FALSE)*VLOOKUP($N121,$E$15:$K$18,7,FALSE)	=VLOOKUP($N121,$E$15:$I$18,I$35,FALSE)*VLOOKUP($N121,$E$15:$K$18,7,FALSE)	=VLOOKUP($O121,$E$23:$I$26,F$35,FALSE)*VLOOKUP($O121,$E$23:$K$26,7,FALSE)	=VLOOKUP($O121,$E$23:$I$26,G$35,FALSE)*VLOOKUP($O121,$E$23:$K$26,7,FALSE)	=VLOOKUP($O121,$E$23:$I$26,H$35,FALSE)*VLOOKUP($O121,$E$23:$K$26,7,FALSE)	=VLOOKUP($O121,$E$23:$I$26,I$35,FALSE)*VLOOKUP($O121,$E$23:$K$26,7,FALSE)	=VLOOKUP($P121,$E$31:$I$33,F$35,FALSE)*VLOOKUP($P121,$E$31:$K$33,7,FALSE)	=VLOOKUP($P121,$E$31:$I$33,G$35,FALSE)*VLOOKUP($P121,$E$31:$K$33,7,FALSE)	=VLOOKUP($P121,$E$31:$I$33,H$35,FALSE)*VLOOKUP($P121,$E$31:$K$33,7,FALSE)	=VLOOKUP($P121,$E$31:$I$33,I$35,FALSE)*VLOOKUP($P121,$E$31:$K$33,7,FALSE)	=VLOOKUP(M121,$E$6:$K$10,7,FALSE)+VLOOKUP(N121,$E$15:$K$18,7,FALSE)+VLOOKUP(O121,$E$23:$K$26,7,FALSE)+VLOOKUP(P121,$E$31:$K$33,7,FALSE)	=(AC121+Y121+U121+Q121)/$AG121	=(AD121+Z121+V121+R121)/$AG121	=(AE121+AA121+W121+S121)/$AG121	=(AF121+AB121+X121+T121)/$AG121	=SUM(AH121:AK121)					50% to 75%	>TsumQ & >Ttemp	Largely immobile and homogeneous	-	=AH121	=AI121	=AJ121	=AK121
												50% to 75%	>TsumQ & >Ttemp	Entrenched	+	=VLOOKUP($M122,$E$6:$I$10,F$35,FALSE)*VLOOKUP($M122,$E$6:$K$10,7,FALSE)	=VLOOKUP($M122,$E$6:$I$10,G$35,FALSE)*VLOOKUP($M122,$E$6:$K$10,7,FALSE)	=VLOOKUP($M122,$E$6:$I$10,H$35,FALSE)*VLOOKUP($M122,$E$6:$K$10,7,FALSE)	=VLOOKUP($M122,$E$6:$I$10,I$35,FALSE)*VLOOKUP($M122,$E$6:$K$10,7,FALSE)	=VLOOKUP($N122,$E$15:$I$18,F$35,FALSE)*VLOOKUP($N122,$E$15:$K$18,7,FALSE)	=VLOOKUP($N122,$E$15:$I$18,G$35,FALSE)*VLOOKUP($N122,$E$15:$K$18,7,FALSE)	=VLOOKUP($N122,$E$15:$I$18,H$35,FALSE)*VLOOKUP($N122,$E$15:$K$18,7,FALSE)	=VLOOKUP($N122,$E$15:$I$18,I$35,FALSE)*VLOOKUP($N122,$E$15:$K$18,7,FALSE)	=VLOOKUP($O122,$E$23:$I$26,F$35,FALSE)*VLOOKUP($O122,$E$23:$K$26,7,FALSE)	=VLOOKUP($O122,$E$23:$I$26,G$35,FALSE)*VLOOKUP($O122,$E$23:$K$26,7,FALSE)	=VLOOKUP($O122,$E$23:$I$26,H$35,FALSE)*VLOOKUP($O122,$E$23:$K$26,7,FALSE)	=VLOOKUP($O122,$E$23:$I$26,I$35,FALSE)*VLOOKUP($O122,$E$23:$K$26,7,FALSE)	=VLOOKUP($P122,$E$31:$I$33,F$35,FALSE)*VLOOKUP($P122,$E$31:$K$33,7,FALSE)	=VLOOKUP($P122,$E$31:$I$33,G$35,FALSE)*VLOOKUP($P122,$E$31:$K$33,7,FALSE)	=VLOOKUP($P122,$E$31:$I$33,H$35,FALSE)*VLOOKUP($P122,$E$31:$K$33,7,FALSE)	=VLOOKUP($P122,$E$31:$I$33,I$35,FALSE)*VLOOKUP($P122,$E$31:$K$33,7,FALSE)	=VLOOKUP(M122,$E$6:$K$10,7,FALSE)+VLOOKUP(N122,$E$15:$K$18,7,FALSE)+VLOOKUP(O122,$E$23:$K$26,7,FALSE)+VLOOKUP(P122,$E$31:$K$33,7,FALSE)	=(AC122+Y122+U122+Q122)/$AG122	=(AD122+Z122+V122+R122)/$AG122	=(AE122+AA122+W122+S122)/$AG122	=(AF122+AB122+X122+T122)/$AG122	=SUM(AH122:AK122)					50% to 75%	>TsumQ & >Ttemp	Entrenched	+	=AH122	=AI122	=AJ122	=AK122
												50% to 75%	>TsumQ & >Ttemp	Entrenched	0	=VLOOKUP($M123,$E$6:$I$10,F$35,FALSE)*VLOOKUP($M123,$E$6:$K$10,7,FALSE)	=VLOOKUP($M123,$E$6:$I$10,G$35,FALSE)*VLOOKUP($M123,$E$6:$K$10,7,FALSE)	=VLOOKUP($M123,$E$6:$I$10,H$35,FALSE)*VLOOKUP($M123,$E$6:$K$10,7,FALSE)	=VLOOKUP($M123,$E$6:$I$10,I$35,FALSE)*VLOOKUP($M123,$E$6:$K$10,7,FALSE)	=VLOOKUP($N123,$E$15:$I$18,F$35,FALSE)*VLOOKUP($N123,$E$15:$K$18,7,FALSE)	=VLOOKUP($N123,$E$15:$I$18,G$35,FALSE)*VLOOKUP($N123,$E$15:$K$18,7,FALSE)	=VLOOKUP($N123,$E$15:$I$18,H$35,FALSE)*VLOOKUP($N123,$E$15:$K$18,7,FALSE)	=VLOOKUP($N123,$E$15:$I$18,I$35,FALSE)*VLOOKUP($N123,$E$15:$K$18,7,FALSE)	=VLOOKUP($O123,$E$23:$I$26,F$35,FALSE)*VLOOKUP($O123,$E$23:$K$26,7,FALSE)	=VLOOKUP($O123,$E$23:$I$26,G$35,FALSE)*VLOOKUP($O123,$E$23:$K$26,7,FALSE)	=VLOOKUP($O123,$E$23:$I$26,H$35,FALSE)*VLOOKUP($O123,$E$23:$K$26,7,FALSE)	=VLOOKUP($O123,$E$23:$I$26,I$35,FALSE)*VLOOKUP($O123,$E$23:$K$26,7,FALSE)	=VLOOKUP($P123,$E$31:$I$33,F$35,FALSE)*VLOOKUP($P123,$E$31:$K$33,7,FALSE)	=VLOOKUP($P123,$E$31:$I$33,G$35,FALSE)*VLOOKUP($P123,$E$31:$K$33,7,FALSE)	=VLOOKUP($P123,$E$31:$I$33,H$35,FALSE)*VLOOKUP($P123,$E$31:$K$33,7,FALSE)	=VLOOKUP($P123,$E$31:$I$33,I$35,FALSE)*VLOOKUP($P123,$E$31:$K$33,7,FALSE)	=VLOOKUP(M123,$E$6:$K$10,7,FALSE)+VLOOKUP(N123,$E$15:$K$18,7,FALSE)+VLOOKUP(O123,$E$23:$K$26,7,FALSE)+VLOOKUP(P123,$E$31:$K$33,7,FALSE)	=(AC123+Y123+U123+Q123)/$AG123	=(AD123+Z123+V123+R123)/$AG123	=(AE123+AA123+W123+S123)/$AG123	=(AF123+AB123+X123+T123)/$AG123	=SUM(AH123:AK123)					50% to 75%	>TsumQ & >Ttemp	Entrenched	0	=AH123	=AI123	=AJ123	=AK123
												50% to 75%	>TsumQ & >Ttemp	Entrenched	-	=VLOOKUP($M124,$E$6:$I$10,F$35,FALSE)*VLOOKUP($M124,$E$6:$K$10,7,FALSE)	=VLOOKUP($M124,$E$6:$I$10,G$35,FALSE)*VLOOKUP($M124,$E$6:$K$10,7,FALSE)	=VLOOKUP($M124,$E$6:$I$10,H$35,FALSE)*VLOOKUP($M124,$E$6:$K$10,7,FALSE)	=VLOOKUP($M124,$E$6:$I$10,I$35,FALSE)*VLOOKUP($M124,$E$6:$K$10,7,FALSE)	=VLOOKUP($N124,$E$15:$I$18,F$35,FALSE)*VLOOKUP($N124,$E$15:$K$18,7,FALSE)	=VLOOKUP($N124,$E$15:$I$18,G$35,FALSE)*VLOOKUP($N124,$E$15:$K$18,7,FALSE)	=VLOOKUP($N124,$E$15:$I$18,H$35,FALSE)*VLOOKUP($N124,$E$15:$K$18,7,FALSE)	=VLOOKUP($N124,$E$15:$I$18,I$35,FALSE)*VLOOKUP($N124,$E$15:$K$18,7,FALSE)	=VLOOKUP($O124,$E$23:$I$26,F$35,FALSE)*VLOOKUP($O124,$E$23:$K$26,7,FALSE)	=VLOOKUP($O124,$E$23:$I$26,G$35,FALSE)*VLOOKUP($O124,$E$23:$K$26,7,FALSE)	=VLOOKUP($O124,$E$23:$I$26,H$35,FALSE)*VLOOKUP($O124,$E$23:$K$26,7,FALSE)	=VLOOKUP($O124,$E$23:$I$26,I$35,FALSE)*VLOOKUP($O124,$E$23:$K$26,7,FALSE)	=VLOOKUP($P124,$E$31:$I$33,F$35,FALSE)*VLOOKUP($P124,$E$31:$K$33,7,FALSE)	=VLOOKUP($P124,$E$31:$I$33,G$35,FALSE)*VLOOKUP($P124,$E$31:$K$33,7,FALSE)	=VLOOKUP($P124,$E$31:$I$33,H$35,FALSE)*VLOOKUP($P124,$E$31:$K$33,7,FALSE)	=VLOOKUP($P124,$E$31:$I$33,I$35,FALSE)*VLOOKUP($P124,$E$31:$K$33,7,FALSE)	=VLOOKUP(M124,$E$6:$K$10,7,FALSE)+VLOOKUP(N124,$E$15:$K$18,7,FALSE)+VLOOKUP(O124,$E$23:$K$26,7,FALSE)+VLOOKUP(P124,$E$31:$K$33,7,FALSE)	=(AC124+Y124+U124+Q124)/$AG124	=(AD124+Z124+V124+R124)/$AG124	=(AE124+AA124+W124+S124)/$AG124	=(AF124+AB124+X124+T124)/$AG124	=SUM(AH124:AK124)					50% to 75%	>TsumQ & >Ttemp	Entrenched	-	=AH124	=AI124	=AJ124	=AK124
												50% to 75%	<TsumQ & <Ttemp	Clean & Diverse	+	=VLOOKUP($M125,$E$6:$I$10,F$35,FALSE)*VLOOKUP($M125,$E$6:$K$10,7,FALSE)	=VLOOKUP($M125,$E$6:$I$10,G$35,FALSE)*VLOOKUP($M125,$E$6:$K$10,7,FALSE)	=VLOOKUP($M125,$E$6:$I$10,H$35,FALSE)*VLOOKUP($M125,$E$6:$K$10,7,FALSE)	=VLOOKUP($M125,$E$6:$I$10,I$35,FALSE)*VLOOKUP($M125,$E$6:$K$10,7,FALSE)	=VLOOKUP($N125,$E$15:$I$18,F$35,FALSE)*VLOOKUP($N125,$E$15:$K$18,7,FALSE)	=VLOOKUP($N125,$E$15:$I$18,G$35,FALSE)*VLOOKUP($N125,$E$15:$K$18,7,FALSE)	=VLOOKUP($N125,$E$15:$I$18,H$35,FALSE)*VLOOKUP($N125,$E$15:$K$18,7,FALSE)	=VLOOKUP($N125,$E$15:$I$18,I$35,FALSE)*VLOOKUP($N125,$E$15:$K$18,7,FALSE)	=VLOOKUP($O125,$E$23:$I$26,F$35,FALSE)*VLOOKUP($O125,$E$23:$K$26,7,FALSE)	=VLOOKUP($O125,$E$23:$I$26,G$35,FALSE)*VLOOKUP($O125,$E$23:$K$26,7,FALSE)	=VLOOKUP($O125,$E$23:$I$26,H$35,FALSE)*VLOOKUP($O125,$E$23:$K$26,7,FALSE)	=VLOOKUP($O125,$E$23:$I$26,I$35,FALSE)*VLOOKUP($O125,$E$23:$K$26,7,FALSE)	=VLOOKUP($P125,$E$31:$I$33,F$35,FALSE)*VLOOKUP($P125,$E$31:$K$33,7,FALSE)	=VLOOKUP($P125,$E$31:$I$33,G$35,FALSE)*VLOOKUP($P125,$E$31:$K$33,7,FALSE)	=VLOOKUP($P125,$E$31:$I$33,H$35,FALSE)*VLOOKUP($P125,$E$31:$K$33,7,FALSE)	=VLOOKUP($P125,$E$31:$I$33,I$35,FALSE)*VLOOKUP($P125,$E$31:$K$33,7,FALSE)	=VLOOKUP(M125,$E$6:$K$10,7,FALSE)+VLOOKUP(N125,$E$15:$K$18,7,FALSE)+VLOOKUP(O125,$E$23:$K$26,7,FALSE)+VLOOKUP(P125,$E$31:$K$33,7,FALSE)	=(AC125+Y125+U125+Q125)/$AG125	=(AD125+Z125+V125+R125)/$AG125	=(AE125+AA125+W125+S125)/$AG125	=(AF125+AB125+X125+T125)/$AG125	=SUM(AH125:AK125)					50% to 75%	<TsumQ & <Ttemp	Clean and diverse	+	=AH125	=AI125	=AJ125	=AK125
												50% to 75%	<TsumQ & <Ttemp	Clean & Diverse	0	=VLOOKUP($M126,$E$6:$I$10,F$35,FALSE)*VLOOKUP($M126,$E$6:$K$10,7,FALSE)	=VLOOKUP($M126,$E$6:$I$10,G$35,FALSE)*VLOOKUP($M126,$E$6:$K$10,7,FALSE)	=VLOOKUP($M126,$E$6:$I$10,H$35,FALSE)*VLOOKUP($M126,$E$6:$K$10,7,FALSE)	=VLOOKUP($M126,$E$6:$I$10,I$35,FALSE)*VLOOKUP($M126,$E$6:$K$10,7,FALSE)	=VLOOKUP($N126,$E$15:$I$18,F$35,FALSE)*VLOOKUP($N126,$E$15:$K$18,7,FALSE)	=VLOOKUP($N126,$E$15:$I$18,G$35,FALSE)*VLOOKUP($N126,$E$15:$K$18,7,FALSE)	=VLOOKUP($N126,$E$15:$I$18,H$35,FALSE)*VLOOKUP($N126,$E$15:$K$18,7,FALSE)	=VLOOKUP($N126,$E$15:$I$18,I$35,FALSE)*VLOOKUP($N126,$E$15:$K$18,7,FALSE)	=VLOOKUP($O126,$E$23:$I$26,F$35,FALSE)*VLOOKUP($O126,$E$23:$K$26,7,FALSE)	=VLOOKUP($O126,$E$23:$I$26,G$35,FALSE)*VLOOKUP($O126,$E$23:$K$26,7,FALSE)	=VLOOKUP($O126,$E$23:$I$26,H$35,FALSE)*VLOOKUP($O126,$E$23:$K$26,7,FALSE)	=VLOOKUP($O126,$E$23:$I$26,I$35,FALSE)*VLOOKUP($O126,$E$23:$K$26,7,FALSE)	=VLOOKUP($P126,$E$31:$I$33,F$35,FALSE)*VLOOKUP($P126,$E$31:$K$33,7,FALSE)	=VLOOKUP($P126,$E$31:$I$33,G$35,FALSE)*VLOOKUP($P126,$E$31:$K$33,7,FALSE)	=VLOOKUP($P126,$E$31:$I$33,H$35,FALSE)*VLOOKUP($P126,$E$31:$K$33,7,FALSE)	=VLOOKUP($P126,$E$31:$I$33,I$35,FALSE)*VLOOKUP($P126,$E$31:$K$33,7,FALSE)	=VLOOKUP(M126,$E$6:$K$10,7,FALSE)+VLOOKUP(N126,$E$15:$K$18,7,FALSE)+VLOOKUP(O126,$E$23:$K$26,7,FALSE)+VLOOKUP(P126,$E$31:$K$33,7,FALSE)	=(AC126+Y126+U126+Q126)/$AG126	=(AD126+Z126+V126+R126)/$AG126	=(AE126+AA126+W126+S126)/$AG126	=(AF126+AB126+X126+T126)/$AG126	=SUM(AH126:AK126)					50% to 75%	<TsumQ & <Ttemp	Clean and diverse	0	=AH126	=AI126	=AJ126	=AK126
												50% to 75%	<TsumQ & <Ttemp	Clean & Diverse	-	=VLOOKUP($M127,$E$6:$I$10,F$35,FALSE)*VLOOKUP($M127,$E$6:$K$10,7,FALSE)	=VLOOKUP($M127,$E$6:$I$10,G$35,FALSE)*VLOOKUP($M127,$E$6:$K$10,7,FALSE)	=VLOOKUP($M127,$E$6:$I$10,H$35,FALSE)*VLOOKUP($M127,$E$6:$K$10,7,FALSE)	=VLOOKUP($M127,$E$6:$I$10,I$35,FALSE)*VLOOKUP($M127,$E$6:$K$10,7,FALSE)	=VLOOKUP($N127,$E$15:$I$18,F$35,FALSE)*VLOOKUP($N127,$E$15:$K$18,7,FALSE)	=VLOOKUP($N127,$E$15:$I$18,G$35,FALSE)*VLOOKUP($N127,$E$15:$K$18,7,FALSE)	=VLOOKUP($N127,$E$15:$I$18,H$35,FALSE)*VLOOKUP($N127,$E$15:$K$18,7,FALSE)	=VLOOKUP($N127,$E$15:$I$18,I$35,FALSE)*VLOOKUP($N127,$E$15:$K$18,7,FALSE)	=VLOOKUP($O127,$E$23:$I$26,F$35,FALSE)*VLOOKUP($O127,$E$23:$K$26,7,FALSE)	=VLOOKUP($O127,$E$23:$I$26,G$35,FALSE)*VLOOKUP($O127,$E$23:$K$26,7,FALSE)	=VLOOKUP($O127,$E$23:$I$26,H$35,FALSE)*VLOOKUP($O127,$E$23:$K$26,7,FALSE)	=VLOOKUP($O127,$E$23:$I$26,I$35,FALSE)*VLOOKUP($O127,$E$23:$K$26,7,FALSE)	=VLOOKUP($P127,$E$31:$I$33,F$35,FALSE)*VLOOKUP($P127,$E$31:$K$33,7,FALSE)	=VLOOKUP($P127,$E$31:$I$33,G$35,FALSE)*VLOOKUP($P127,$E$31:$K$33,7,FALSE)	=VLOOKUP($P127,$E$31:$I$33,H$35,FALSE)*VLOOKUP($P127,$E$31:$K$33,7,FALSE)	=VLOOKUP($P127,$E$31:$I$33,I$35,FALSE)*VLOOKUP($P127,$E$31:$K$33,7,FALSE)	=VLOOKUP(M127,$E$6:$K$10,7,FALSE)+VLOOKUP(N127,$E$15:$K$18,7,FALSE)+VLOOKUP(O127,$E$23:$K$26,7,FALSE)+VLOOKUP(P127,$E$31:$K$33,7,FALSE)	=(AC127+Y127+U127+Q127)/$AG127	=(AD127+Z127+V127+R127)/$AG127	=(AE127+AA127+W127+S127)/$AG127	=(AF127+AB127+X127+T127)/$AG127	=SUM(AH127:AK127)					50% to 75%	<TsumQ & <Ttemp	Clean and diverse	-	=AH127	=AI127	=AJ127	=AK127
												50% to 75%	<TsumQ & <Ttemp	Partially Mobile and diverse	+	=VLOOKUP($M128,$E$6:$I$10,F$35,FALSE)*VLOOKUP($M128,$E$6:$K$10,7,FALSE)	=VLOOKUP($M128,$E$6:$I$10,G$35,FALSE)*VLOOKUP($M128,$E$6:$K$10,7,FALSE)	=VLOOKUP($M128,$E$6:$I$10,H$35,FALSE)*VLOOKUP($M128,$E$6:$K$10,7,FALSE)	=VLOOKUP($M128,$E$6:$I$10,I$35,FALSE)*VLOOKUP($M128,$E$6:$K$10,7,FALSE)	=VLOOKUP($N128,$E$15:$I$18,F$35,FALSE)*VLOOKUP($N128,$E$15:$K$18,7,FALSE)	=VLOOKUP($N128,$E$15:$I$18,G$35,FALSE)*VLOOKUP($N128,$E$15:$K$18,7,FALSE)	=VLOOKUP($N128,$E$15:$I$18,H$35,FALSE)*VLOOKUP($N128,$E$15:$K$18,7,FALSE)	=VLOOKUP($N128,$E$15:$I$18,I$35,FALSE)*VLOOKUP($N128,$E$15:$K$18,7,FALSE)	=VLOOKUP($O128,$E$23:$I$26,F$35,FALSE)*VLOOKUP($O128,$E$23:$K$26,7,FALSE)	=VLOOKUP($O128,$E$23:$I$26,G$35,FALSE)*VLOOKUP($O128,$E$23:$K$26,7,FALSE)	=VLOOKUP($O128,$E$23:$I$26,H$35,FALSE)*VLOOKUP($O128,$E$23:$K$26,7,FALSE)	=VLOOKUP($O128,$E$23:$I$26,I$35,FALSE)*VLOOKUP($O128,$E$23:$K$26,7,FALSE)	=VLOOKUP($P128,$E$31:$I$33,F$35,FALSE)*VLOOKUP($P128,$E$31:$K$33,7,FALSE)	=VLOOKUP($P128,$E$31:$I$33,G$35,FALSE)*VLOOKUP($P128,$E$31:$K$33,7,FALSE)	=VLOOKUP($P128,$E$31:$I$33,H$35,FALSE)*VLOOKUP($P128,$E$31:$K$33,7,FALSE)	=VLOOKUP($P128,$E$31:$I$33,I$35,FALSE)*VLOOKUP($P128,$E$31:$K$33,7,FALSE)	=VLOOKUP(M128,$E$6:$K$10,7,FALSE)+VLOOKUP(N128,$E$15:$K$18,7,FALSE)+VLOOKUP(O128,$E$23:$K$26,7,FALSE)+VLOOKUP(P128,$E$31:$K$33,7,FALSE)	=(AC128+Y128+U128+Q128)/$AG128	=(AD128+Z128+V128+R128)/$AG128	=(AE128+AA128+W128+S128)/$AG128	=(AF128+AB128+X128+T128)/$AG128	=SUM(AH128:AK128)					50% to 75%	<TsumQ & <Ttemp	Partially Mobile and diverse	+	=AH128	=AI128	=AJ128	=AK128
												50% to 75%	<TsumQ & <Ttemp	Partially Mobile and diverse	0	=VLOOKUP($M129,$E$6:$I$10,F$35,FALSE)*VLOOKUP($M129,$E$6:$K$10,7,FALSE)	=VLOOKUP($M129,$E$6:$I$10,G$35,FALSE)*VLOOKUP($M129,$E$6:$K$10,7,FALSE)	=VLOOKUP($M129,$E$6:$I$10,H$35,FALSE)*VLOOKUP($M129,$E$6:$K$10,7,FALSE)	=VLOOKUP($M129,$E$6:$I$10,I$35,FALSE)*VLOOKUP($M129,$E$6:$K$10,7,FALSE)	=VLOOKUP($N129,$E$15:$I$18,F$35,FALSE)*VLOOKUP($N129,$E$15:$K$18,7,FALSE)	=VLOOKUP($N129,$E$15:$I$18,G$35,FALSE)*VLOOKUP($N129,$E$15:$K$18,7,FALSE)	=VLOOKUP($N129,$E$15:$I$18,H$35,FALSE)*VLOOKUP($N129,$E$15:$K$18,7,FALSE)	=VLOOKUP($N129,$E$15:$I$18,I$35,FALSE)*VLOOKUP($N129,$E$15:$K$18,7,FALSE)	=VLOOKUP($O129,$E$23:$I$26,F$35,FALSE)*VLOOKUP($O129,$E$23:$K$26,7,FALSE)	=VLOOKUP($O129,$E$23:$I$26,G$35,FALSE)*VLOOKUP($O129,$E$23:$K$26,7,FALSE)	=VLOOKUP($O129,$E$23:$I$26,H$35,FALSE)*VLOOKUP($O129,$E$23:$K$26,7,FALSE)	=VLOOKUP($O129,$E$23:$I$26,I$35,FALSE)*VLOOKUP($O129,$E$23:$K$26,7,FALSE)	=VLOOKUP($P129,$E$31:$I$33,F$35,FALSE)*VLOOKUP($P129,$E$31:$K$33,7,FALSE)	=VLOOKUP($P129,$E$31:$I$33,G$35,FALSE)*VLOOKUP($P129,$E$31:$K$33,7,FALSE)	=VLOOKUP($P129,$E$31:$I$33,H$35,FALSE)*VLOOKUP($P129,$E$31:$K$33,7,FALSE)	=VLOOKUP($P129,$E$31:$I$33,I$35,FALSE)*VLOOKUP($P129,$E$31:$K$33,7,FALSE)	=VLOOKUP(M129,$E$6:$K$10,7,FALSE)+VLOOKUP(N129,$E$15:$K$18,7,FALSE)+VLOOKUP(O129,$E$23:$K$26,7,FALSE)+VLOOKUP(P129,$E$31:$K$33,7,FALSE)	=(AC129+Y129+U129+Q129)/$AG129	=(AD129+Z129+V129+R129)/$AG129	=(AE129+AA129+W129+S129)/$AG129	=(AF129+AB129+X129+T129)/$AG129	=SUM(AH129:AK129)					50% to 75%	<TsumQ & <Ttemp	Partially Mobile and diverse	0	=AH129	=AI129	=AJ129	=AK129
												50% to 75%	<TsumQ & <Ttemp	Partially Mobile and diverse	-	=VLOOKUP($M130,$E$6:$I$10,F$35,FALSE)*VLOOKUP($M130,$E$6:$K$10,7,FALSE)	=VLOOKUP($M130,$E$6:$I$10,G$35,FALSE)*VLOOKUP($M130,$E$6:$K$10,7,FALSE)	=VLOOKUP($M130,$E$6:$I$10,H$35,FALSE)*VLOOKUP($M130,$E$6:$K$10,7,FALSE)	=VLOOKUP($M130,$E$6:$I$10,I$35,FALSE)*VLOOKUP($M130,$E$6:$K$10,7,FALSE)	=VLOOKUP($N130,$E$15:$I$18,F$35,FALSE)*VLOOKUP($N130,$E$15:$K$18,7,FALSE)	=VLOOKUP($N130,$E$15:$I$18,G$35,FALSE)*VLOOKUP($N130,$E$15:$K$18,7,FALSE)	=VLOOKUP($N130,$E$15:$I$18,H$35,FALSE)*VLOOKUP($N130,$E$15:$K$18,7,FALSE)	=VLOOKUP($N130,$E$15:$I$18,I$35,FALSE)*VLOOKUP($N130,$E$15:$K$18,7,FALSE)	=VLOOKUP($O130,$E$23:$I$26,F$35,FALSE)*VLOOKUP($O130,$E$23:$K$26,7,FALSE)	=VLOOKUP($O130,$E$23:$I$26,G$35,FALSE)*VLOOKUP($O130,$E$23:$K$26,7,FALSE)	=VLOOKUP($O130,$E$23:$I$26,H$35,FALSE)*VLOOKUP($O130,$E$23:$K$26,7,FALSE)	=VLOOKUP($O130,$E$23:$I$26,I$35,FALSE)*VLOOKUP($O130,$E$23:$K$26,7,FALSE)	=VLOOKUP($P130,$E$31:$I$33,F$35,FALSE)*VLOOKUP($P130,$E$31:$K$33,7,FALSE)	=VLOOKUP($P130,$E$31:$I$33,G$35,FALSE)*VLOOKUP($P130,$E$31:$K$33,7,FALSE)	=VLOOKUP($P130,$E$31:$I$33,H$35,FALSE)*VLOOKUP($P130,$E$31:$K$33,7,FALSE)	=VLOOKUP($P130,$E$31:$I$33,I$35,FALSE)*VLOOKUP($P130,$E$31:$K$33,7,FALSE)	=VLOOKUP(M130,$E$6:$K$10,7,FALSE)+VLOOKUP(N130,$E$15:$K$18,7,FALSE)+VLOOKUP(O130,$E$23:$K$26,7,FALSE)+VLOOKUP(P130,$E$31:$K$33,7,FALSE)	=(AC130+Y130+U130+Q130)/$AG130	=(AD130+Z130+V130+R130)/$AG130	=(AE130+AA130+W130+S130)/$AG130	=(AF130+AB130+X130+T130)/$AG130	=SUM(AH130:AK130)					50% to 75%	<TsumQ & <Ttemp	Partially Mobile and diverse	-	=AH130	=AI130	=AJ130	=AK130
												50% to 75%	<TsumQ & <Ttemp	Largely immobile and homogeneous	+	=VLOOKUP($M131,$E$6:$I$10,F$35,FALSE)*VLOOKUP($M131,$E$6:$K$10,7,FALSE)	=VLOOKUP($M131,$E$6:$I$10,G$35,FALSE)*VLOOKUP($M131,$E$6:$K$10,7,FALSE)	=VLOOKUP($M131,$E$6:$I$10,H$35,FALSE)*VLOOKUP($M131,$E$6:$K$10,7,FALSE)	=VLOOKUP($M131,$E$6:$I$10,I$35,FALSE)*VLOOKUP($M131,$E$6:$K$10,7,FALSE)	=VLOOKUP($N131,$E$15:$I$18,F$35,FALSE)*VLOOKUP($N131,$E$15:$K$18,7,FALSE)	=VLOOKUP($N131,$E$15:$I$18,G$35,FALSE)*VLOOKUP($N131,$E$15:$K$18,7,FALSE)	=VLOOKUP($N131,$E$15:$I$18,H$35,FALSE)*VLOOKUP($N131,$E$15:$K$18,7,FALSE)	=VLOOKUP($N131,$E$15:$I$18,I$35,FALSE)*VLOOKUP($N131,$E$15:$K$18,7,FALSE)	=VLOOKUP($O131,$E$23:$I$26,F$35,FALSE)*VLOOKUP($O131,$E$23:$K$26,7,FALSE)	=VLOOKUP($O131,$E$23:$I$26,G$35,FALSE)*VLOOKUP($O131,$E$23:$K$26,7,FALSE)	=VLOOKUP($O131,$E$23:$I$26,H$35,FALSE)*VLOOKUP($O131,$E$23:$K$26,7,FALSE)	=VLOOKUP($O131,$E$23:$I$26,I$35,FALSE)*VLOOKUP($O131,$E$23:$K$26,7,FALSE)	=VLOOKUP($P131,$E$31:$I$33,F$35,FALSE)*VLOOKUP($P131,$E$31:$K$33,7,FALSE)	=VLOOKUP($P131,$E$31:$I$33,G$35,FALSE)*VLOOKUP($P131,$E$31:$K$33,7,FALSE)	=VLOOKUP($P131,$E$31:$I$33,H$35,FALSE)*VLOOKUP($P131,$E$31:$K$33,7,FALSE)	=VLOOKUP($P131,$E$31:$I$33,I$35,FALSE)*VLOOKUP($P131,$E$31:$K$33,7,FALSE)	=VLOOKUP(M131,$E$6:$K$10,7,FALSE)+VLOOKUP(N131,$E$15:$K$18,7,FALSE)+VLOOKUP(O131,$E$23:$K$26,7,FALSE)+VLOOKUP(P131,$E$31:$K$33,7,FALSE)	=(AC131+Y131+U131+Q131)/$AG131	=(AD131+Z131+V131+R131)/$AG131	=(AE131+AA131+W131+S131)/$AG131	=(AF131+AB131+X131+T131)/$AG131	=SUM(AH131:AK131)					50% to 75%	<TsumQ & <Ttemp	Largely immobile and homogeneous	+	=AH131	=AI131	=AJ131	=AK131
												50% to 75%	<TsumQ & <Ttemp	Largely immobile and homogeneous	0	=VLOOKUP($M132,$E$6:$I$10,F$35,FALSE)*VLOOKUP($M132,$E$6:$K$10,7,FALSE)	=VLOOKUP($M132,$E$6:$I$10,G$35,FALSE)*VLOOKUP($M132,$E$6:$K$10,7,FALSE)	=VLOOKUP($M132,$E$6:$I$10,H$35,FALSE)*VLOOKUP($M132,$E$6:$K$10,7,FALSE)	=VLOOKUP($M132,$E$6:$I$10,I$35,FALSE)*VLOOKUP($M132,$E$6:$K$10,7,FALSE)	=VLOOKUP($N132,$E$15:$I$18,F$35,FALSE)*VLOOKUP($N132,$E$15:$K$18,7,FALSE)	=VLOOKUP($N132,$E$15:$I$18,G$35,FALSE)*VLOOKUP($N132,$E$15:$K$18,7,FALSE)	=VLOOKUP($N132,$E$15:$I$18,H$35,FALSE)*VLOOKUP($N132,$E$15:$K$18,7,FALSE)	=VLOOKUP($N132,$E$15:$I$18,I$35,FALSE)*VLOOKUP($N132,$E$15:$K$18,7,FALSE)	=VLOOKUP($O132,$E$23:$I$26,F$35,FALSE)*VLOOKUP($O132,$E$23:$K$26,7,FALSE)	=VLOOKUP($O132,$E$23:$I$26,G$35,FALSE)*VLOOKUP($O132,$E$23:$K$26,7,FALSE)	=VLOOKUP($O132,$E$23:$I$26,H$35,FALSE)*VLOOKUP($O132,$E$23:$K$26,7,FALSE)	=VLOOKUP($O132,$E$23:$I$26,I$35,FALSE)*VLOOKUP($O132,$E$23:$K$26,7,FALSE)	=VLOOKUP($P132,$E$31:$I$33,F$35,FALSE)*VLOOKUP($P132,$E$31:$K$33,7,FALSE)	=VLOOKUP($P132,$E$31:$I$33,G$35,FALSE)*VLOOKUP($P132,$E$31:$K$33,7,FALSE)	=VLOOKUP($P132,$E$31:$I$33,H$35,FALSE)*VLOOKUP($P132,$E$31:$K$33,7,FALSE)	=VLOOKUP($P132,$E$31:$I$33,I$35,FALSE)*VLOOKUP($P132,$E$31:$K$33,7,FALSE)	=VLOOKUP(M132,$E$6:$K$10,7,FALSE)+VLOOKUP(N132,$E$15:$K$18,7,FALSE)+VLOOKUP(O132,$E$23:$K$26,7,FALSE)+VLOOKUP(P132,$E$31:$K$33,7,FALSE)	=(AC132+Y132+U132+Q132)/$AG132	=(AD132+Z132+V132+R132)/$AG132	=(AE132+AA132+W132+S132)/$AG132	=(AF132+AB132+X132+T132)/$AG132	=SUM(AH132:AK132)					50% to 75%	<TsumQ & <Ttemp	Largely immobile and homogeneous	0	=AH132	=AI132	=AJ132	=AK132
												50% to 75%	<TsumQ & <Ttemp	Largely immobile and homogeneous	-	=VLOOKUP($M133,$E$6:$I$10,F$35,FALSE)*VLOOKUP($M133,$E$6:$K$10,7,FALSE)	=VLOOKUP($M133,$E$6:$I$10,G$35,FALSE)*VLOOKUP($M133,$E$6:$K$10,7,FALSE)	=VLOOKUP($M133,$E$6:$I$10,H$35,FALSE)*VLOOKUP($M133,$E$6:$K$10,7,FALSE)	=VLOOKUP($M133,$E$6:$I$10,I$35,FALSE)*VLOOKUP($M133,$E$6:$K$10,7,FALSE)	=VLOOKUP($N133,$E$15:$I$18,F$35,FALSE)*VLOOKUP($N133,$E$15:$K$18,7,FALSE)	=VLOOKUP($N133,$E$15:$I$18,G$35,FALSE)*VLOOKUP($N133,$E$15:$K$18,7,FALSE)	=VLOOKUP($N133,$E$15:$I$18,H$35,FALSE)*VLOOKUP($N133,$E$15:$K$18,7,FALSE)	=VLOOKUP($N133,$E$15:$I$18,I$35,FALSE)*VLOOKUP($N133,$E$15:$K$18,7,FALSE)	=VLOOKUP($O133,$E$23:$I$26,F$35,FALSE)*VLOOKUP($O133,$E$23:$K$26,7,FALSE)	=VLOOKUP($O133,$E$23:$I$26,G$35,FALSE)*VLOOKUP($O133,$E$23:$K$26,7,FALSE)	=VLOOKUP($O133,$E$23:$I$26,H$35,FALSE)*VLOOKUP($O133,$E$23:$K$26,7,FALSE)	=VLOOKUP($O133,$E$23:$I$26,I$35,FALSE)*VLOOKUP($O133,$E$23:$K$26,7,FALSE)	=VLOOKUP($P133,$E$31:$I$33,F$35,FALSE)*VLOOKUP($P133,$E$31:$K$33,7,FALSE)	=VLOOKUP($P133,$E$31:$I$33,G$35,FALSE)*VLOOKUP($P133,$E$31:$K$33,7,FALSE)	=VLOOKUP($P133,$E$31:$I$33,H$35,FALSE)*VLOOKUP($P133,$E$31:$K$33,7,FALSE)	=VLOOKUP($P133,$E$31:$I$33,I$35,FALSE)*VLOOKUP($P133,$E$31:$K$33,7,FALSE)	=VLOOKUP(M133,$E$6:$K$10,7,FALSE)+VLOOKUP(N133,$E$15:$K$18,7,FALSE)+VLOOKUP(O133,$E$23:$K$26,7,FALSE)+VLOOKUP(P133,$E$31:$K$33,7,FALSE)	=(AC133+Y133+U133+Q133)/$AG133	=(AD133+Z133+V133+R133)/$AG133	=(AE133+AA133+W133+S133)/$AG133	=(AF133+AB133+X133+T133)/$AG133	=SUM(AH133:AK133)					50% to 75%	<TsumQ & <Ttemp	Largely immobile and homogeneous	-	=AH133	=AI133	=AJ133	=AK133
												50% to 75%	<TsumQ & <Ttemp	Entrenched	+	=VLOOKUP($M134,$E$6:$I$10,F$35,FALSE)*VLOOKUP($M134,$E$6:$K$10,7,FALSE)	=VLOOKUP($M134,$E$6:$I$10,G$35,FALSE)*VLOOKUP($M134,$E$6:$K$10,7,FALSE)	=VLOOKUP($M134,$E$6:$I$10,H$35,FALSE)*VLOOKUP($M134,$E$6:$K$10,7,FALSE)	=VLOOKUP($M134,$E$6:$I$10,I$35,FALSE)*VLOOKUP($M134,$E$6:$K$10,7,FALSE)	=VLOOKUP($N134,$E$15:$I$18,F$35,FALSE)*VLOOKUP($N134,$E$15:$K$18,7,FALSE)	=VLOOKUP($N134,$E$15:$I$18,G$35,FALSE)*VLOOKUP($N134,$E$15:$K$18,7,FALSE)	=VLOOKUP($N134,$E$15:$I$18,H$35,FALSE)*VLOOKUP($N134,$E$15:$K$18,7,FALSE)	=VLOOKUP($N134,$E$15:$I$18,I$35,FALSE)*VLOOKUP($N134,$E$15:$K$18,7,FALSE)	=VLOOKUP($O134,$E$23:$I$26,F$35,FALSE)*VLOOKUP($O134,$E$23:$K$26,7,FALSE)	=VLOOKUP($O134,$E$23:$I$26,G$35,FALSE)*VLOOKUP($O134,$E$23:$K$26,7,FALSE)	=VLOOKUP($O134,$E$23:$I$26,H$35,FALSE)*VLOOKUP($O134,$E$23:$K$26,7,FALSE)	=VLOOKUP($O134,$E$23:$I$26,I$35,FALSE)*VLOOKUP($O134,$E$23:$K$26,7,FALSE)	=VLOOKUP($P134,$E$31:$I$33,F$35,FALSE)*VLOOKUP($P134,$E$31:$K$33,7,FALSE)	=VLOOKUP($P134,$E$31:$I$33,G$35,FALSE)*VLOOKUP($P134,$E$31:$K$33,7,FALSE)	=VLOOKUP($P134,$E$31:$I$33,H$35,FALSE)*VLOOKUP($P134,$E$31:$K$33,7,FALSE)	=VLOOKUP($P134,$E$31:$I$33,I$35,FALSE)*VLOOKUP($P134,$E$31:$K$33,7,FALSE)	=VLOOKUP(M134,$E$6:$K$10,7,FALSE)+VLOOKUP(N134,$E$15:$K$18,7,FALSE)+VLOOKUP(O134,$E$23:$K$26,7,FALSE)+VLOOKUP(P134,$E$31:$K$33,7,FALSE)	=(AC134+Y134+U134+Q134)/$AG134	=(AD134+Z134+V134+R134)/$AG134	=(AE134+AA134+W134+S134)/$AG134	=(AF134+AB134+X134+T134)/$AG134	=SUM(AH134:AK134)					50% to 75%	<TsumQ & <Ttemp	Entrenched	+	=AH134	=AI134	=AJ134	=AK134
												50% to 75%	<TsumQ & <Ttemp	Entrenched	0	=VLOOKUP($M135,$E$6:$I$10,F$35,FALSE)*VLOOKUP($M135,$E$6:$K$10,7,FALSE)	=VLOOKUP($M135,$E$6:$I$10,G$35,FALSE)*VLOOKUP($M135,$E$6:$K$10,7,FALSE)	=VLOOKUP($M135,$E$6:$I$10,H$35,FALSE)*VLOOKUP($M135,$E$6:$K$10,7,FALSE)	=VLOOKUP($M135,$E$6:$I$10,I$35,FALSE)*VLOOKUP($M135,$E$6:$K$10,7,FALSE)	=VLOOKUP($N135,$E$15:$I$18,F$35,FALSE)*VLOOKUP($N135,$E$15:$K$18,7,FALSE)	=VLOOKUP($N135,$E$15:$I$18,G$35,FALSE)*VLOOKUP($N135,$E$15:$K$18,7,FALSE)	=VLOOKUP($N135,$E$15:$I$18,H$35,FALSE)*VLOOKUP($N135,$E$15:$K$18,7,FALSE)	=VLOOKUP($N135,$E$15:$I$18,I$35,FALSE)*VLOOKUP($N135,$E$15:$K$18,7,FALSE)	=VLOOKUP($O135,$E$23:$I$26,F$35,FALSE)*VLOOKUP($O135,$E$23:$K$26,7,FALSE)	=VLOOKUP($O135,$E$23:$I$26,G$35,FALSE)*VLOOKUP($O135,$E$23:$K$26,7,FALSE)	=VLOOKUP($O135,$E$23:$I$26,H$35,FALSE)*VLOOKUP($O135,$E$23:$K$26,7,FALSE)	=VLOOKUP($O135,$E$23:$I$26,I$35,FALSE)*VLOOKUP($O135,$E$23:$K$26,7,FALSE)	=VLOOKUP($P135,$E$31:$I$33,F$35,FALSE)*VLOOKUP($P135,$E$31:$K$33,7,FALSE)	=VLOOKUP($P135,$E$31:$I$33,G$35,FALSE)*VLOOKUP($P135,$E$31:$K$33,7,FALSE)	=VLOOKUP($P135,$E$31:$I$33,H$35,FALSE)*VLOOKUP($P135,$E$31:$K$33,7,FALSE)	=VLOOKUP($P135,$E$31:$I$33,I$35,FALSE)*VLOOKUP($P135,$E$31:$K$33,7,FALSE)	=VLOOKUP(M135,$E$6:$K$10,7,FALSE)+VLOOKUP(N135,$E$15:$K$18,7,FALSE)+VLOOKUP(O135,$E$23:$K$26,7,FALSE)+VLOOKUP(P135,$E$31:$K$33,7,FALSE)	=(AC135+Y135+U135+Q135)/$AG135	=(AD135+Z135+V135+R135)/$AG135	=(AE135+AA135+W135+S135)/$AG135	=(AF135+AB135+X135+T135)/$AG135	=SUM(AH135:AK135)					50% to 75%	<TsumQ & <Ttemp	Entrenched	0	=AH135	=AI135	=AJ135	=AK135
												50% to 75%	<TsumQ & <Ttemp	Entrenched	-	=VLOOKUP($M136,$E$6:$I$10,F$35,FALSE)*VLOOKUP($M136,$E$6:$K$10,7,FALSE)	=VLOOKUP($M136,$E$6:$I$10,G$35,FALSE)*VLOOKUP($M136,$E$6:$K$10,7,FALSE)	=VLOOKUP($M136,$E$6:$I$10,H$35,FALSE)*VLOOKUP($M136,$E$6:$K$10,7,FALSE)	=VLOOKUP($M136,$E$6:$I$10,I$35,FALSE)*VLOOKUP($M136,$E$6:$K$10,7,FALSE)	=VLOOKUP($N136,$E$15:$I$18,F$35,FALSE)*VLOOKUP($N136,$E$15:$K$18,7,FALSE)	=VLOOKUP($N136,$E$15:$I$18,G$35,FALSE)*VLOOKUP($N136,$E$15:$K$18,7,FALSE)	=VLOOKUP($N136,$E$15:$I$18,H$35,FALSE)*VLOOKUP($N136,$E$15:$K$18,7,FALSE)	=VLOOKUP($N136,$E$15:$I$18,I$35,FALSE)*VLOOKUP($N136,$E$15:$K$18,7,FALSE)	=VLOOKUP($O136,$E$23:$I$26,F$35,FALSE)*VLOOKUP($O136,$E$23:$K$26,7,FALSE)	=VLOOKUP($O136,$E$23:$I$26,G$35,FALSE)*VLOOKUP($O136,$E$23:$K$26,7,FALSE)	=VLOOKUP($O136,$E$23:$I$26,H$35,FALSE)*VLOOKUP($O136,$E$23:$K$26,7,FALSE)	=VLOOKUP($O136,$E$23:$I$26,I$35,FALSE)*VLOOKUP($O136,$E$23:$K$26,7,FALSE)	=VLOOKUP($P136,$E$31:$I$33,F$35,FALSE)*VLOOKUP($P136,$E$31:$K$33,7,FALSE)	=VLOOKUP($P136,$E$31:$I$33,G$35,FALSE)*VLOOKUP($P136,$E$31:$K$33,7,FALSE)	=VLOOKUP($P136,$E$31:$I$33,H$35,FALSE)*VLOOKUP($P136,$E$31:$K$33,7,FALSE)	=VLOOKUP($P136,$E$31:$I$33,I$35,FALSE)*VLOOKUP($P136,$E$31:$K$33,7,FALSE)	=VLOOKUP(M136,$E$6:$K$10,7,FALSE)+VLOOKUP(N136,$E$15:$K$18,7,FALSE)+VLOOKUP(O136,$E$23:$K$26,7,FALSE)+VLOOKUP(P136,$E$31:$K$33,7,FALSE)	=(AC136+Y136+U136+Q136)/$AG136	=(AD136+Z136+V136+R136)/$AG136	=(AE136+AA136+W136+S136)/$AG136	=(AF136+AB136+X136+T136)/$AG136	=SUM(AH136:AK136)					50% to 75%	<TsumQ & <Ttemp	Entrenched	-	=AH136	=AI136	=AJ136	=AK136
												50% to 75%	<TsumQ & >Ttemp	Clean & Diverse	+	=VLOOKUP($M137,$E$6:$I$10,F$35,FALSE)*VLOOKUP($M137,$E$6:$K$10,7,FALSE)	=VLOOKUP($M137,$E$6:$I$10,G$35,FALSE)*VLOOKUP($M137,$E$6:$K$10,7,FALSE)	=VLOOKUP($M137,$E$6:$I$10,H$35,FALSE)*VLOOKUP($M137,$E$6:$K$10,7,FALSE)	=VLOOKUP($M137,$E$6:$I$10,I$35,FALSE)*VLOOKUP($M137,$E$6:$K$10,7,FALSE)	=VLOOKUP($N137,$E$15:$I$18,F$35,FALSE)*VLOOKUP($N137,$E$15:$K$18,7,FALSE)	=VLOOKUP($N137,$E$15:$I$18,G$35,FALSE)*VLOOKUP($N137,$E$15:$K$18,7,FALSE)	=VLOOKUP($N137,$E$15:$I$18,H$35,FALSE)*VLOOKUP($N137,$E$15:$K$18,7,FALSE)	=VLOOKUP($N137,$E$15:$I$18,I$35,FALSE)*VLOOKUP($N137,$E$15:$K$18,7,FALSE)	=VLOOKUP($O137,$E$23:$I$26,F$35,FALSE)*VLOOKUP($O137,$E$23:$K$26,7,FALSE)	=VLOOKUP($O137,$E$23:$I$26,G$35,FALSE)*VLOOKUP($O137,$E$23:$K$26,7,FALSE)	=VLOOKUP($O137,$E$23:$I$26,H$35,FALSE)*VLOOKUP($O137,$E$23:$K$26,7,FALSE)	=VLOOKUP($O137,$E$23:$I$26,I$35,FALSE)*VLOOKUP($O137,$E$23:$K$26,7,FALSE)	=VLOOKUP($P137,$E$31:$I$33,F$35,FALSE)*VLOOKUP($P137,$E$31:$K$33,7,FALSE)	=VLOOKUP($P137,$E$31:$I$33,G$35,FALSE)*VLOOKUP($P137,$E$31:$K$33,7,FALSE)	=VLOOKUP($P137,$E$31:$I$33,H$35,FALSE)*VLOOKUP($P137,$E$31:$K$33,7,FALSE)	=VLOOKUP($P137,$E$31:$I$33,I$35,FALSE)*VLOOKUP($P137,$E$31:$K$33,7,FALSE)	=VLOOKUP(M137,$E$6:$K$10,7,FALSE)+VLOOKUP(N137,$E$15:$K$18,7,FALSE)+VLOOKUP(O137,$E$23:$K$26,7,FALSE)+VLOOKUP(P137,$E$31:$K$33,7,FALSE)	=(AC137+Y137+U137+Q137)/$AG137	=(AD137+Z137+V137+R137)/$AG137	=(AE137+AA137+W137+S137)/$AG137	=(AF137+AB137+X137+T137)/$AG137	=SUM(AH137:AK137)					50% to 75%	<TsumQ & >Ttemp	Clean and diverse	+	=AH137	=AI137	=AJ137	=AK137
												50% to 75%	<TsumQ & >Ttemp	Clean & Diverse	0	=VLOOKUP($M138,$E$6:$I$10,F$35,FALSE)*VLOOKUP($M138,$E$6:$K$10,7,FALSE)	=VLOOKUP($M138,$E$6:$I$10,G$35,FALSE)*VLOOKUP($M138,$E$6:$K$10,7,FALSE)	=VLOOKUP($M138,$E$6:$I$10,H$35,FALSE)*VLOOKUP($M138,$E$6:$K$10,7,FALSE)	=VLOOKUP($M138,$E$6:$I$10,I$35,FALSE)*VLOOKUP($M138,$E$6:$K$10,7,FALSE)	=VLOOKUP($N138,$E$15:$I$18,F$35,FALSE)*VLOOKUP($N138,$E$15:$K$18,7,FALSE)	=VLOOKUP($N138,$E$15:$I$18,G$35,FALSE)*VLOOKUP($N138,$E$15:$K$18,7,FALSE)	=VLOOKUP($N138,$E$15:$I$18,H$35,FALSE)*VLOOKUP($N138,$E$15:$K$18,7,FALSE)	=VLOOKUP($N138,$E$15:$I$18,I$35,FALSE)*VLOOKUP($N138,$E$15:$K$18,7,FALSE)	=VLOOKUP($O138,$E$23:$I$26,F$35,FALSE)*VLOOKUP($O138,$E$23:$K$26,7,FALSE)	=VLOOKUP($O138,$E$23:$I$26,G$35,FALSE)*VLOOKUP($O138,$E$23:$K$26,7,FALSE)	=VLOOKUP($O138,$E$23:$I$26,H$35,FALSE)*VLOOKUP($O138,$E$23:$K$26,7,FALSE)	=VLOOKUP($O138,$E$23:$I$26,I$35,FALSE)*VLOOKUP($O138,$E$23:$K$26,7,FALSE)	=VLOOKUP($P138,$E$31:$I$33,F$35,FALSE)*VLOOKUP($P138,$E$31:$K$33,7,FALSE)	=VLOOKUP($P138,$E$31:$I$33,G$35,FALSE)*VLOOKUP($P138,$E$31:$K$33,7,FALSE)	=VLOOKUP($P138,$E$31:$I$33,H$35,FALSE)*VLOOKUP($P138,$E$31:$K$33,7,FALSE)	=VLOOKUP($P138,$E$31:$I$33,I$35,FALSE)*VLOOKUP($P138,$E$31:$K$33,7,FALSE)	=VLOOKUP(M138,$E$6:$K$10,7,FALSE)+VLOOKUP(N138,$E$15:$K$18,7,FALSE)+VLOOKUP(O138,$E$23:$K$26,7,FALSE)+VLOOKUP(P138,$E$31:$K$33,7,FALSE)	=(AC138+Y138+U138+Q138)/$AG138	=(AD138+Z138+V138+R138)/$AG138	=(AE138+AA138+W138+S138)/$AG138	=(AF138+AB138+X138+T138)/$AG138	=SUM(AH138:AK138)					50% to 75%	<TsumQ & >Ttemp	Clean and diverse	0	=AH138	=AI138	=AJ138	=AK138
												50% to 75%	<TsumQ & >Ttemp	Clean & Diverse	-	=VLOOKUP($M139,$E$6:$I$10,F$35,FALSE)*VLOOKUP($M139,$E$6:$K$10,7,FALSE)	=VLOOKUP($M139,$E$6:$I$10,G$35,FALSE)*VLOOKUP($M139,$E$6:$K$10,7,FALSE)	=VLOOKUP($M139,$E$6:$I$10,H$35,FALSE)*VLOOKUP($M139,$E$6:$K$10,7,FALSE)	=VLOOKUP($M139,$E$6:$I$10,I$35,FALSE)*VLOOKUP($M139,$E$6:$K$10,7,FALSE)	=VLOOKUP($N139,$E$15:$I$18,F$35,FALSE)*VLOOKUP($N139,$E$15:$K$18,7,FALSE)	=VLOOKUP($N139,$E$15:$I$18,G$35,FALSE)*VLOOKUP($N139,$E$15:$K$18,7,FALSE)	=VLOOKUP($N139,$E$15:$I$18,H$35,FALSE)*VLOOKUP($N139,$E$15:$K$18,7,FALSE)	=VLOOKUP($N139,$E$15:$I$18,I$35,FALSE)*VLOOKUP($N139,$E$15:$K$18,7,FALSE)	=VLOOKUP($O139,$E$23:$I$26,F$35,FALSE)*VLOOKUP($O139,$E$23:$K$26,7,FALSE)	=VLOOKUP($O139,$E$23:$I$26,G$35,FALSE)*VLOOKUP($O139,$E$23:$K$26,7,FALSE)	=VLOOKUP($O139,$E$23:$I$26,H$35,FALSE)*VLOOKUP($O139,$E$23:$K$26,7,FALSE)	=VLOOKUP($O139,$E$23:$I$26,I$35,FALSE)*VLOOKUP($O139,$E$23:$K$26,7,FALSE)	=VLOOKUP($P139,$E$31:$I$33,F$35,FALSE)*VLOOKUP($P139,$E$31:$K$33,7,FALSE)	=VLOOKUP($P139,$E$31:$I$33,G$35,FALSE)*VLOOKUP($P139,$E$31:$K$33,7,FALSE)	=VLOOKUP($P139,$E$31:$I$33,H$35,FALSE)*VLOOKUP($P139,$E$31:$K$33,7,FALSE)	=VLOOKUP($P139,$E$31:$I$33,I$35,FALSE)*VLOOKUP($P139,$E$31:$K$33,7,FALSE)	=VLOOKUP(M139,$E$6:$K$10,7,FALSE)+VLOOKUP(N139,$E$15:$K$18,7,FALSE)+VLOOKUP(O139,$E$23:$K$26,7,FALSE)+VLOOKUP(P139,$E$31:$K$33,7,FALSE)	=(AC139+Y139+U139+Q139)/$AG139	=(AD139+Z139+V139+R139)/$AG139	=(AE139+AA139+W139+S139)/$AG139	=(AF139+AB139+X139+T139)/$AG139	=SUM(AH139:AK139)					50% to 75%	<TsumQ & >Ttemp	Clean and diverse	-	=AH139	=AI139	=AJ139	=AK139
												50% to 75%	<TsumQ & >Ttemp	Partially Mobile and diverse	+	=VLOOKUP($M140,$E$6:$I$10,F$35,FALSE)*VLOOKUP($M140,$E$6:$K$10,7,FALSE)	=VLOOKUP($M140,$E$6:$I$10,G$35,FALSE)*VLOOKUP($M140,$E$6:$K$10,7,FALSE)	=VLOOKUP($M140,$E$6:$I$10,H$35,FALSE)*VLOOKUP($M140,$E$6:$K$10,7,FALSE)	=VLOOKUP($M140,$E$6:$I$10,I$35,FALSE)*VLOOKUP($M140,$E$6:$K$10,7,FALSE)	=VLOOKUP($N140,$E$15:$I$18,F$35,FALSE)*VLOOKUP($N140,$E$15:$K$18,7,FALSE)	=VLOOKUP($N140,$E$15:$I$18,G$35,FALSE)*VLOOKUP($N140,$E$15:$K$18,7,FALSE)	=VLOOKUP($N140,$E$15:$I$18,H$35,FALSE)*VLOOKUP($N140,$E$15:$K$18,7,FALSE)	=VLOOKUP($N140,$E$15:$I$18,I$35,FALSE)*VLOOKUP($N140,$E$15:$K$18,7,FALSE)	=VLOOKUP($O140,$E$23:$I$26,F$35,FALSE)*VLOOKUP($O140,$E$23:$K$26,7,FALSE)	=VLOOKUP($O140,$E$23:$I$26,G$35,FALSE)*VLOOKUP($O140,$E$23:$K$26,7,FALSE)	=VLOOKUP($O140,$E$23:$I$26,H$35,FALSE)*VLOOKUP($O140,$E$23:$K$26,7,FALSE)	=VLOOKUP($O140,$E$23:$I$26,I$35,FALSE)*VLOOKUP($O140,$E$23:$K$26,7,FALSE)	=VLOOKUP($P140,$E$31:$I$33,F$35,FALSE)*VLOOKUP($P140,$E$31:$K$33,7,FALSE)	=VLOOKUP($P140,$E$31:$I$33,G$35,FALSE)*VLOOKUP($P140,$E$31:$K$33,7,FALSE)	=VLOOKUP($P140,$E$31:$I$33,H$35,FALSE)*VLOOKUP($P140,$E$31:$K$33,7,FALSE)	=VLOOKUP($P140,$E$31:$I$33,I$35,FALSE)*VLOOKUP($P140,$E$31:$K$33,7,FALSE)	=VLOOKUP(M140,$E$6:$K$10,7,FALSE)+VLOOKUP(N140,$E$15:$K$18,7,FALSE)+VLOOKUP(O140,$E$23:$K$26,7,FALSE)+VLOOKUP(P140,$E$31:$K$33,7,FALSE)	=(AC140+Y140+U140+Q140)/$AG140	=(AD140+Z140+V140+R140)/$AG140	=(AE140+AA140+W140+S140)/$AG140	=(AF140+AB140+X140+T140)/$AG140	=SUM(AH140:AK140)					50% to 75%	<TsumQ & >Ttemp	Partially Mobile and diverse	+	=AH140	=AI140	=AJ140	=AK140
												50% to 75%	<TsumQ & >Ttemp	Partially Mobile and diverse	0	=VLOOKUP($M141,$E$6:$I$10,F$35,FALSE)*VLOOKUP($M141,$E$6:$K$10,7,FALSE)	=VLOOKUP($M141,$E$6:$I$10,G$35,FALSE)*VLOOKUP($M141,$E$6:$K$10,7,FALSE)	=VLOOKUP($M141,$E$6:$I$10,H$35,FALSE)*VLOOKUP($M141,$E$6:$K$10,7,FALSE)	=VLOOKUP($M141,$E$6:$I$10,I$35,FALSE)*VLOOKUP($M141,$E$6:$K$10,7,FALSE)	=VLOOKUP($N141,$E$15:$I$18,F$35,FALSE)*VLOOKUP($N141,$E$15:$K$18,7,FALSE)	=VLOOKUP($N141,$E$15:$I$18,G$35,FALSE)*VLOOKUP($N141,$E$15:$K$18,7,FALSE)	=VLOOKUP($N141,$E$15:$I$18,H$35,FALSE)*VLOOKUP($N141,$E$15:$K$18,7,FALSE)	=VLOOKUP($N141,$E$15:$I$18,I$35,FALSE)*VLOOKUP($N141,$E$15:$K$18,7,FALSE)	=VLOOKUP($O141,$E$23:$I$26,F$35,FALSE)*VLOOKUP($O141,$E$23:$K$26,7,FALSE)	=VLOOKUP($O141,$E$23:$I$26,G$35,FALSE)*VLOOKUP($O141,$E$23:$K$26,7,FALSE)	=VLOOKUP($O141,$E$23:$I$26,H$35,FALSE)*VLOOKUP($O141,$E$23:$K$26,7,FALSE)	=VLOOKUP($O141,$E$23:$I$26,I$35,FALSE)*VLOOKUP($O141,$E$23:$K$26,7,FALSE)	=VLOOKUP($P141,$E$31:$I$33,F$35,FALSE)*VLOOKUP($P141,$E$31:$K$33,7,FALSE)	=VLOOKUP($P141,$E$31:$I$33,G$35,FALSE)*VLOOKUP($P141,$E$31:$K$33,7,FALSE)	=VLOOKUP($P141,$E$31:$I$33,H$35,FALSE)*VLOOKUP($P141,$E$31:$K$33,7,FALSE)	=VLOOKUP($P141,$E$31:$I$33,I$35,FALSE)*VLOOKUP($P141,$E$31:$K$33,7,FALSE)	=VLOOKUP(M141,$E$6:$K$10,7,FALSE)+VLOOKUP(N141,$E$15:$K$18,7,FALSE)+VLOOKUP(O141,$E$23:$K$26,7,FALSE)+VLOOKUP(P141,$E$31:$K$33,7,FALSE)	=(AC141+Y141+U141+Q141)/$AG141	=(AD141+Z141+V141+R141)/$AG141	=(AE141+AA141+W141+S141)/$AG141	=(AF141+AB141+X141+T141)/$AG141	=SUM(AH141:AK141)					50% to 75%	<TsumQ & >Ttemp	Partially Mobile and diverse	0	=AH141	=AI141	=AJ141	=AK141
												50% to 75%	<TsumQ & >Ttemp	Partially Mobile and diverse	-	=VLOOKUP($M142,$E$6:$I$10,F$35,FALSE)*VLOOKUP($M142,$E$6:$K$10,7,FALSE)	=VLOOKUP($M142,$E$6:$I$10,G$35,FALSE)*VLOOKUP($M142,$E$6:$K$10,7,FALSE)	=VLOOKUP($M142,$E$6:$I$10,H$35,FALSE)*VLOOKUP($M142,$E$6:$K$10,7,FALSE)	=VLOOKUP($M142,$E$6:$I$10,I$35,FALSE)*VLOOKUP($M142,$E$6:$K$10,7,FALSE)	=VLOOKUP($N142,$E$15:$I$18,F$35,FALSE)*VLOOKUP($N142,$E$15:$K$18,7,FALSE)	=VLOOKUP($N142,$E$15:$I$18,G$35,FALSE)*VLOOKUP($N142,$E$15:$K$18,7,FALSE)	=VLOOKUP($N142,$E$15:$I$18,H$35,FALSE)*VLOOKUP($N142,$E$15:$K$18,7,FALSE)	=VLOOKUP($N142,$E$15:$I$18,I$35,FALSE)*VLOOKUP($N142,$E$15:$K$18,7,FALSE)	=VLOOKUP($O142,$E$23:$I$26,F$35,FALSE)*VLOOKUP($O142,$E$23:$K$26,7,FALSE)	=VLOOKUP($O142,$E$23:$I$26,G$35,FALSE)*VLOOKUP($O142,$E$23:$K$26,7,FALSE)	=VLOOKUP($O142,$E$23:$I$26,H$35,FALSE)*VLOOKUP($O142,$E$23:$K$26,7,FALSE)	=VLOOKUP($O142,$E$23:$I$26,I$35,FALSE)*VLOOKUP($O142,$E$23:$K$26,7,FALSE)	=VLOOKUP($P142,$E$31:$I$33,F$35,FALSE)*VLOOKUP($P142,$E$31:$K$33,7,FALSE)	=VLOOKUP($P142,$E$31:$I$33,G$35,FALSE)*VLOOKUP($P142,$E$31:$K$33,7,FALSE)	=VLOOKUP($P142,$E$31:$I$33,H$35,FALSE)*VLOOKUP($P142,$E$31:$K$33,7,FALSE)	=VLOOKUP($P142,$E$31:$I$33,I$35,FALSE)*VLOOKUP($P142,$E$31:$K$33,7,FALSE)	=VLOOKUP(M142,$E$6:$K$10,7,FALSE)+VLOOKUP(N142,$E$15:$K$18,7,FALSE)+VLOOKUP(O142,$E$23:$K$26,7,FALSE)+VLOOKUP(P142,$E$31:$K$33,7,FALSE)	=(AC142+Y142+U142+Q142)/$AG142	=(AD142+Z142+V142+R142)/$AG142	=(AE142+AA142+W142+S142)/$AG142	=(AF142+AB142+X142+T142)/$AG142	=SUM(AH142:AK142)					50% to 75%	<TsumQ & >Ttemp	Partially Mobile and diverse	-	=AH142	=AI142	=AJ142	=AK142
												50% to 75%	<TsumQ & >Ttemp	Largely immobile and homogeneous	+	=VLOOKUP($M143,$E$6:$I$10,F$35,FALSE)*VLOOKUP($M143,$E$6:$K$10,7,FALSE)	=VLOOKUP($M143,$E$6:$I$10,G$35,FALSE)*VLOOKUP($M143,$E$6:$K$10,7,FALSE)	=VLOOKUP($M143,$E$6:$I$10,H$35,FALSE)*VLOOKUP($M143,$E$6:$K$10,7,FALSE)	=VLOOKUP($M143,$E$6:$I$10,I$35,FALSE)*VLOOKUP($M143,$E$6:$K$10,7,FALSE)	=VLOOKUP($N143,$E$15:$I$18,F$35,FALSE)*VLOOKUP($N143,$E$15:$K$18,7,FALSE)	=VLOOKUP($N143,$E$15:$I$18,G$35,FALSE)*VLOOKUP($N143,$E$15:$K$18,7,FALSE)	=VLOOKUP($N143,$E$15:$I$18,H$35,FALSE)*VLOOKUP($N143,$E$15:$K$18,7,FALSE)	=VLOOKUP($N143,$E$15:$I$18,I$35,FALSE)*VLOOKUP($N143,$E$15:$K$18,7,FALSE)	=VLOOKUP($O143,$E$23:$I$26,F$35,FALSE)*VLOOKUP($O143,$E$23:$K$26,7,FALSE)	=VLOOKUP($O143,$E$23:$I$26,G$35,FALSE)*VLOOKUP($O143,$E$23:$K$26,7,FALSE)	=VLOOKUP($O143,$E$23:$I$26,H$35,FALSE)*VLOOKUP($O143,$E$23:$K$26,7,FALSE)	=VLOOKUP($O143,$E$23:$I$26,I$35,FALSE)*VLOOKUP($O143,$E$23:$K$26,7,FALSE)	=VLOOKUP($P143,$E$31:$I$33,F$35,FALSE)*VLOOKUP($P143,$E$31:$K$33,7,FALSE)	=VLOOKUP($P143,$E$31:$I$33,G$35,FALSE)*VLOOKUP($P143,$E$31:$K$33,7,FALSE)	=VLOOKUP($P143,$E$31:$I$33,H$35,FALSE)*VLOOKUP($P143,$E$31:$K$33,7,FALSE)	=VLOOKUP($P143,$E$31:$I$33,I$35,FALSE)*VLOOKUP($P143,$E$31:$K$33,7,FALSE)	=VLOOKUP(M143,$E$6:$K$10,7,FALSE)+VLOOKUP(N143,$E$15:$K$18,7,FALSE)+VLOOKUP(O143,$E$23:$K$26,7,FALSE)+VLOOKUP(P143,$E$31:$K$33,7,FALSE)	=(AC143+Y143+U143+Q143)/$AG143	=(AD143+Z143+V143+R143)/$AG143	=(AE143+AA143+W143+S143)/$AG143	=(AF143+AB143+X143+T143)/$AG143	=SUM(AH143:AK143)					50% to 75%	<TsumQ & >Ttemp	Largely immobile and homogeneous	+	=AH143	=AI143	=AJ143	=AK143
												50% to 75%	<TsumQ & >Ttemp	Largely immobile and homogeneous	0	=VLOOKUP($M144,$E$6:$I$10,F$35,FALSE)*VLOOKUP($M144,$E$6:$K$10,7,FALSE)	=VLOOKUP($M144,$E$6:$I$10,G$35,FALSE)*VLOOKUP($M144,$E$6:$K$10,7,FALSE)	=VLOOKUP($M144,$E$6:$I$10,H$35,FALSE)*VLOOKUP($M144,$E$6:$K$10,7,FALSE)	=VLOOKUP($M144,$E$6:$I$10,I$35,FALSE)*VLOOKUP($M144,$E$6:$K$10,7,FALSE)	=VLOOKUP($N144,$E$15:$I$18,F$35,FALSE)*VLOOKUP($N144,$E$15:$K$18,7,FALSE)	=VLOOKUP($N144,$E$15:$I$18,G$35,FALSE)*VLOOKUP($N144,$E$15:$K$18,7,FALSE)	=VLOOKUP($N144,$E$15:$I$18,H$35,FALSE)*VLOOKUP($N144,$E$15:$K$18,7,FALSE)	=VLOOKUP($N144,$E$15:$I$18,I$35,FALSE)*VLOOKUP($N144,$E$15:$K$18,7,FALSE)	=VLOOKUP($O144,$E$23:$I$26,F$35,FALSE)*VLOOKUP($O144,$E$23:$K$26,7,FALSE)	=VLOOKUP($O144,$E$23:$I$26,G$35,FALSE)*VLOOKUP($O144,$E$23:$K$26,7,FALSE)	=VLOOKUP($O144,$E$23:$I$26,H$35,FALSE)*VLOOKUP($O144,$E$23:$K$26,7,FALSE)	=VLOOKUP($O144,$E$23:$I$26,I$35,FALSE)*VLOOKUP($O144,$E$23:$K$26,7,FALSE)	=VLOOKUP($P144,$E$31:$I$33,F$35,FALSE)*VLOOKUP($P144,$E$31:$K$33,7,FALSE)	=VLOOKUP($P144,$E$31:$I$33,G$35,FALSE)*VLOOKUP($P144,$E$31:$K$33,7,FALSE)	=VLOOKUP($P144,$E$31:$I$33,H$35,FALSE)*VLOOKUP($P144,$E$31:$K$33,7,FALSE)	=VLOOKUP($P144,$E$31:$I$33,I$35,FALSE)*VLOOKUP($P144,$E$31:$K$33,7,FALSE)	=VLOOKUP(M144,$E$6:$K$10,7,FALSE)+VLOOKUP(N144,$E$15:$K$18,7,FALSE)+VLOOKUP(O144,$E$23:$K$26,7,FALSE)+VLOOKUP(P144,$E$31:$K$33,7,FALSE)	=(AC144+Y144+U144+Q144)/$AG144	=(AD144+Z144+V144+R144)/$AG144	=(AE144+AA144+W144+S144)/$AG144	=(AF144+AB144+X144+T144)/$AG144	=SUM(AH144:AK144)					50% to 75%	<TsumQ & >Ttemp	Largely immobile and homogeneous	0	=AH144	=AI144	=AJ144	=AK144
												50% to 75%	<TsumQ & >Ttemp	Largely immobile and homogeneous	-	=VLOOKUP($M145,$E$6:$I$10,F$35,FALSE)*VLOOKUP($M145,$E$6:$K$10,7,FALSE)	=VLOOKUP($M145,$E$6:$I$10,G$35,FALSE)*VLOOKUP($M145,$E$6:$K$10,7,FALSE)	=VLOOKUP($M145,$E$6:$I$10,H$35,FALSE)*VLOOKUP($M145,$E$6:$K$10,7,FALSE)	=VLOOKUP($M145,$E$6:$I$10,I$35,FALSE)*VLOOKUP($M145,$E$6:$K$10,7,FALSE)	=VLOOKUP($N145,$E$15:$I$18,F$35,FALSE)*VLOOKUP($N145,$E$15:$K$18,7,FALSE)	=VLOOKUP($N145,$E$15:$I$18,G$35,FALSE)*VLOOKUP($N145,$E$15:$K$18,7,FALSE)	=VLOOKUP($N145,$E$15:$I$18,H$35,FALSE)*VLOOKUP($N145,$E$15:$K$18,7,FALSE)	=VLOOKUP($N145,$E$15:$I$18,I$35,FALSE)*VLOOKUP($N145,$E$15:$K$18,7,FALSE)	=VLOOKUP($O145,$E$23:$I$26,F$35,FALSE)*VLOOKUP($O145,$E$23:$K$26,7,FALSE)	=VLOOKUP($O145,$E$23:$I$26,G$35,FALSE)*VLOOKUP($O145,$E$23:$K$26,7,FALSE)	=VLOOKUP($O145,$E$23:$I$26,H$35,FALSE)*VLOOKUP($O145,$E$23:$K$26,7,FALSE)	=VLOOKUP($O145,$E$23:$I$26,I$35,FALSE)*VLOOKUP($O145,$E$23:$K$26,7,FALSE)	=VLOOKUP($P145,$E$31:$I$33,F$35,FALSE)*VLOOKUP($P145,$E$31:$K$33,7,FALSE)	=VLOOKUP($P145,$E$31:$I$33,G$35,FALSE)*VLOOKUP($P145,$E$31:$K$33,7,FALSE)	=VLOOKUP($P145,$E$31:$I$33,H$35,FALSE)*VLOOKUP($P145,$E$31:$K$33,7,FALSE)	=VLOOKUP($P145,$E$31:$I$33,I$35,FALSE)*VLOOKUP($P145,$E$31:$K$33,7,FALSE)	=VLOOKUP(M145,$E$6:$K$10,7,FALSE)+VLOOKUP(N145,$E$15:$K$18,7,FALSE)+VLOOKUP(O145,$E$23:$K$26,7,FALSE)+VLOOKUP(P145,$E$31:$K$33,7,FALSE)	=(AC145+Y145+U145+Q145)/$AG145	=(AD145+Z145+V145+R145)/$AG145	=(AE145+AA145+W145+S145)/$AG145	=(AF145+AB145+X145+T145)/$AG145	=SUM(AH145:AK145)					50% to 75%	<TsumQ & >Ttemp	Largely immobile and homogeneous	-	=AH145	=AI145	=AJ145	=AK145
												50% to 75%	<TsumQ & >Ttemp	Entrenched	+	=VLOOKUP($M146,$E$6:$I$10,F$35,FALSE)*VLOOKUP($M146,$E$6:$K$10,7,FALSE)	=VLOOKUP($M146,$E$6:$I$10,G$35,FALSE)*VLOOKUP($M146,$E$6:$K$10,7,FALSE)	=VLOOKUP($M146,$E$6:$I$10,H$35,FALSE)*VLOOKUP($M146,$E$6:$K$10,7,FALSE)	=VLOOKUP($M146,$E$6:$I$10,I$35,FALSE)*VLOOKUP($M146,$E$6:$K$10,7,FALSE)	=VLOOKUP($N146,$E$15:$I$18,F$35,FALSE)*VLOOKUP($N146,$E$15:$K$18,7,FALSE)	=VLOOKUP($N146,$E$15:$I$18,G$35,FALSE)*VLOOKUP($N146,$E$15:$K$18,7,FALSE)	=VLOOKUP($N146,$E$15:$I$18,H$35,FALSE)*VLOOKUP($N146,$E$15:$K$18,7,FALSE)	=VLOOKUP($N146,$E$15:$I$18,I$35,FALSE)*VLOOKUP($N146,$E$15:$K$18,7,FALSE)	=VLOOKUP($O146,$E$23:$I$26,F$35,FALSE)*VLOOKUP($O146,$E$23:$K$26,7,FALSE)	=VLOOKUP($O146,$E$23:$I$26,G$35,FALSE)*VLOOKUP($O146,$E$23:$K$26,7,FALSE)	=VLOOKUP($O146,$E$23:$I$26,H$35,FALSE)*VLOOKUP($O146,$E$23:$K$26,7,FALSE)	=VLOOKUP($O146,$E$23:$I$26,I$35,FALSE)*VLOOKUP($O146,$E$23:$K$26,7,FALSE)	=VLOOKUP($P146,$E$31:$I$33,F$35,FALSE)*VLOOKUP($P146,$E$31:$K$33,7,FALSE)	=VLOOKUP($P146,$E$31:$I$33,G$35,FALSE)*VLOOKUP($P146,$E$31:$K$33,7,FALSE)	=VLOOKUP($P146,$E$31:$I$33,H$35,FALSE)*VLOOKUP($P146,$E$31:$K$33,7,FALSE)	=VLOOKUP($P146,$E$31:$I$33,I$35,FALSE)*VLOOKUP($P146,$E$31:$K$33,7,FALSE)	=VLOOKUP(M146,$E$6:$K$10,7,FALSE)+VLOOKUP(N146,$E$15:$K$18,7,FALSE)+VLOOKUP(O146,$E$23:$K$26,7,FALSE)+VLOOKUP(P146,$E$31:$K$33,7,FALSE)	=(AC146+Y146+U146+Q146)/$AG146	=(AD146+Z146+V146+R146)/$AG146	=(AE146+AA146+W146+S146)/$AG146	=(AF146+AB146+X146+T146)/$AG146	=SUM(AH146:AK146)					50% to 75%	<TsumQ & >Ttemp	Entrenched	+	=AH146	=AI146	=AJ146	=AK146
												50% to 75%	<TsumQ & >Ttemp	Entrenched	0	=VLOOKUP($M147,$E$6:$I$10,F$35,FALSE)*VLOOKUP($M147,$E$6:$K$10,7,FALSE)	=VLOOKUP($M147,$E$6:$I$10,G$35,FALSE)*VLOOKUP($M147,$E$6:$K$10,7,FALSE)	=VLOOKUP($M147,$E$6:$I$10,H$35,FALSE)*VLOOKUP($M147,$E$6:$K$10,7,FALSE)	=VLOOKUP($M147,$E$6:$I$10,I$35,FALSE)*VLOOKUP($M147,$E$6:$K$10,7,FALSE)	=VLOOKUP($N147,$E$15:$I$18,F$35,FALSE)*VLOOKUP($N147,$E$15:$K$18,7,FALSE)	=VLOOKUP($N147,$E$15:$I$18,G$35,FALSE)*VLOOKUP($N147,$E$15:$K$18,7,FALSE)	=VLOOKUP($N147,$E$15:$I$18,H$35,FALSE)*VLOOKUP($N147,$E$15:$K$18,7,FALSE)	=VLOOKUP($N147,$E$15:$I$18,I$35,FALSE)*VLOOKUP($N147,$E$15:$K$18,7,FALSE)	=VLOOKUP($O147,$E$23:$I$26,F$35,FALSE)*VLOOKUP($O147,$E$23:$K$26,7,FALSE)	=VLOOKUP($O147,$E$23:$I$26,G$35,FALSE)*VLOOKUP($O147,$E$23:$K$26,7,FALSE)	=VLOOKUP($O147,$E$23:$I$26,H$35,FALSE)*VLOOKUP($O147,$E$23:$K$26,7,FALSE)	=VLOOKUP($O147,$E$23:$I$26,I$35,FALSE)*VLOOKUP($O147,$E$23:$K$26,7,FALSE)	=VLOOKUP($P147,$E$31:$I$33,F$35,FALSE)*VLOOKUP($P147,$E$31:$K$33,7,FALSE)	=VLOOKUP($P147,$E$31:$I$33,G$35,FALSE)*VLOOKUP($P147,$E$31:$K$33,7,FALSE)	=VLOOKUP($P147,$E$31:$I$33,H$35,FALSE)*VLOOKUP($P147,$E$31:$K$33,7,FALSE)	=VLOOKUP($P147,$E$31:$I$33,I$35,FALSE)*VLOOKUP($P147,$E$31:$K$33,7,FALSE)	=VLOOKUP(M147,$E$6:$K$10,7,FALSE)+VLOOKUP(N147,$E$15:$K$18,7,FALSE)+VLOOKUP(O147,$E$23:$K$26,7,FALSE)+VLOOKUP(P147,$E$31:$K$33,7,FALSE)	=(AC147+Y147+U147+Q147)/$AG147	=(AD147+Z147+V147+R147)/$AG147	=(AE147+AA147+W147+S147)/$AG147	=(AF147+AB147+X147+T147)/$AG147	=SUM(AH147:AK147)					50% to 75%	<TsumQ & >Ttemp	Entrenched	0	=AH147	=AI147	=AJ147	=AK147
												50% to 75%	<TsumQ & >Ttemp	Entrenched	-	=VLOOKUP($M148,$E$6:$I$10,F$35,FALSE)*VLOOKUP($M148,$E$6:$K$10,7,FALSE)	=VLOOKUP($M148,$E$6:$I$10,G$35,FALSE)*VLOOKUP($M148,$E$6:$K$10,7,FALSE)	=VLOOKUP($M148,$E$6:$I$10,H$35,FALSE)*VLOOKUP($M148,$E$6:$K$10,7,FALSE)	=VLOOKUP($M148,$E$6:$I$10,I$35,FALSE)*VLOOKUP($M148,$E$6:$K$10,7,FALSE)	=VLOOKUP($N148,$E$15:$I$18,F$35,FALSE)*VLOOKUP($N148,$E$15:$K$18,7,FALSE)	=VLOOKUP($N148,$E$15:$I$18,G$35,FALSE)*VLOOKUP($N148,$E$15:$K$18,7,FALSE)	=VLOOKUP($N148,$E$15:$I$18,H$35,FALSE)*VLOOKUP($N148,$E$15:$K$18,7,FALSE)	=VLOOKUP($N148,$E$15:$I$18,I$35,FALSE)*VLOOKUP($N148,$E$15:$K$18,7,FALSE)	=VLOOKUP($O148,$E$23:$I$26,F$35,FALSE)*VLOOKUP($O148,$E$23:$K$26,7,FALSE)	=VLOOKUP($O148,$E$23:$I$26,G$35,FALSE)*VLOOKUP($O148,$E$23:$K$26,7,FALSE)	=VLOOKUP($O148,$E$23:$I$26,H$35,FALSE)*VLOOKUP($O148,$E$23:$K$26,7,FALSE)	=VLOOKUP($O148,$E$23:$I$26,I$35,FALSE)*VLOOKUP($O148,$E$23:$K$26,7,FALSE)	=VLOOKUP($P148,$E$31:$I$33,F$35,FALSE)*VLOOKUP($P148,$E$31:$K$33,7,FALSE)	=VLOOKUP($P148,$E$31:$I$33,G$35,FALSE)*VLOOKUP($P148,$E$31:$K$33,7,FALSE)	=VLOOKUP($P148,$E$31:$I$33,H$35,FALSE)*VLOOKUP($P148,$E$31:$K$33,7,FALSE)	=VLOOKUP($P148,$E$31:$I$33,I$35,FALSE)*VLOOKUP($P148,$E$31:$K$33,7,FALSE)	=VLOOKUP(M148,$E$6:$K$10,7,FALSE)+VLOOKUP(N148,$E$15:$K$18,7,FALSE)+VLOOKUP(O148,$E$23:$K$26,7,FALSE)+VLOOKUP(P148,$E$31:$K$33,7,FALSE)	=(AC148+Y148+U148+Q148)/$AG148	=(AD148+Z148+V148+R148)/$AG148	=(AE148+AA148+W148+S148)/$AG148	=(AF148+AB148+X148+T148)/$AG148	=SUM(AH148:AK148)					50% to 75%	<TsumQ & >Ttemp	Entrenched	-	=AH148	=AI148	=AJ148	=AK148
												75% to 90%	>TsumQ & <Ttemp	Clean & Diverse	+	=VLOOKUP($M149,$E$6:$I$10,F$35,FALSE)*VLOOKUP($M149,$E$6:$K$10,7,FALSE)	=VLOOKUP($M149,$E$6:$I$10,G$35,FALSE)*VLOOKUP($M149,$E$6:$K$10,7,FALSE)	=VLOOKUP($M149,$E$6:$I$10,H$35,FALSE)*VLOOKUP($M149,$E$6:$K$10,7,FALSE)	=VLOOKUP($M149,$E$6:$I$10,I$35,FALSE)*VLOOKUP($M149,$E$6:$K$10,7,FALSE)	=VLOOKUP($N149,$E$15:$I$18,F$35,FALSE)*VLOOKUP($N149,$E$15:$K$18,7,FALSE)	=VLOOKUP($N149,$E$15:$I$18,G$35,FALSE)*VLOOKUP($N149,$E$15:$K$18,7,FALSE)	=VLOOKUP($N149,$E$15:$I$18,H$35,FALSE)*VLOOKUP($N149,$E$15:$K$18,7,FALSE)	=VLOOKUP($N149,$E$15:$I$18,I$35,FALSE)*VLOOKUP($N149,$E$15:$K$18,7,FALSE)	=VLOOKUP($O149,$E$23:$I$26,F$35,FALSE)*VLOOKUP($O149,$E$23:$K$26,7,FALSE)	=VLOOKUP($O149,$E$23:$I$26,G$35,FALSE)*VLOOKUP($O149,$E$23:$K$26,7,FALSE)	=VLOOKUP($O149,$E$23:$I$26,H$35,FALSE)*VLOOKUP($O149,$E$23:$K$26,7,FALSE)	=VLOOKUP($O149,$E$23:$I$26,I$35,FALSE)*VLOOKUP($O149,$E$23:$K$26,7,FALSE)	=VLOOKUP($P149,$E$31:$I$33,F$35,FALSE)*VLOOKUP($P149,$E$31:$K$33,7,FALSE)	=VLOOKUP($P149,$E$31:$I$33,G$35,FALSE)*VLOOKUP($P149,$E$31:$K$33,7,FALSE)	=VLOOKUP($P149,$E$31:$I$33,H$35,FALSE)*VLOOKUP($P149,$E$31:$K$33,7,FALSE)	=VLOOKUP($P149,$E$31:$I$33,I$35,FALSE)*VLOOKUP($P149,$E$31:$K$33,7,FALSE)	=VLOOKUP(M149,$E$6:$K$10,7,FALSE)+VLOOKUP(N149,$E$15:$K$18,7,FALSE)+VLOOKUP(O149,$E$23:$K$26,7,FALSE)+VLOOKUP(P149,$E$31:$K$33,7,FALSE)	=(AC149+Y149+U149+Q149)/$AG149	=(AD149+Z149+V149+R149)/$AG149	=(AE149+AA149+W149+S149)/$AG149	=(AF149+AB149+X149+T149)/$AG149	=SUM(AH149:AK149)					75% to 90%	>TsumQ & <Ttemp	Clean and diverse	+	=AH149	=AI149	=AJ149	=AK149
												75% to 90%	>TsumQ & <Ttemp	Clean & Diverse	0	=VLOOKUP($M150,$E$6:$I$10,F$35,FALSE)*VLOOKUP($M150,$E$6:$K$10,7,FALSE)	=VLOOKUP($M150,$E$6:$I$10,G$35,FALSE)*VLOOKUP($M150,$E$6:$K$10,7,FALSE)	=VLOOKUP($M150,$E$6:$I$10,H$35,FALSE)*VLOOKUP($M150,$E$6:$K$10,7,FALSE)	=VLOOKUP($M150,$E$6:$I$10,I$35,FALSE)*VLOOKUP($M150,$E$6:$K$10,7,FALSE)	=VLOOKUP($N150,$E$15:$I$18,F$35,FALSE)*VLOOKUP($N150,$E$15:$K$18,7,FALSE)	=VLOOKUP($N150,$E$15:$I$18,G$35,FALSE)*VLOOKUP($N150,$E$15:$K$18,7,FALSE)	=VLOOKUP($N150,$E$15:$I$18,H$35,FALSE)*VLOOKUP($N150,$E$15:$K$18,7,FALSE)	=VLOOKUP($N150,$E$15:$I$18,I$35,FALSE)*VLOOKUP($N150,$E$15:$K$18,7,FALSE)	=VLOOKUP($O150,$E$23:$I$26,F$35,FALSE)*VLOOKUP($O150,$E$23:$K$26,7,FALSE)	=VLOOKUP($O150,$E$23:$I$26,G$35,FALSE)*VLOOKUP($O150,$E$23:$K$26,7,FALSE)	=VLOOKUP($O150,$E$23:$I$26,H$35,FALSE)*VLOOKUP($O150,$E$23:$K$26,7,FALSE)	=VLOOKUP($O150,$E$23:$I$26,I$35,FALSE)*VLOOKUP($O150,$E$23:$K$26,7,FALSE)	=VLOOKUP($P150,$E$31:$I$33,F$35,FALSE)*VLOOKUP($P150,$E$31:$K$33,7,FALSE)	=VLOOKUP($P150,$E$31:$I$33,G$35,FALSE)*VLOOKUP($P150,$E$31:$K$33,7,FALSE)	=VLOOKUP($P150,$E$31:$I$33,H$35,FALSE)*VLOOKUP($P150,$E$31:$K$33,7,FALSE)	=VLOOKUP($P150,$E$31:$I$33,I$35,FALSE)*VLOOKUP($P150,$E$31:$K$33,7,FALSE)	=VLOOKUP(M150,$E$6:$K$10,7,FALSE)+VLOOKUP(N150,$E$15:$K$18,7,FALSE)+VLOOKUP(O150,$E$23:$K$26,7,FALSE)+VLOOKUP(P150,$E$31:$K$33,7,FALSE)	=(AC150+Y150+U150+Q150)/$AG150	=(AD150+Z150+V150+R150)/$AG150	=(AE150+AA150+W150+S150)/$AG150	=(AF150+AB150+X150+T150)/$AG150	=SUM(AH150:AK150)					75% to 90%	>TsumQ & <Ttemp	Clean and diverse	0	=AH150	=AI150	=AJ150	=AK150
												75% to 90%	>TsumQ & <Ttemp	Clean & Diverse	-	=VLOOKUP($M151,$E$6:$I$10,F$35,FALSE)*VLOOKUP($M151,$E$6:$K$10,7,FALSE)	=VLOOKUP($M151,$E$6:$I$10,G$35,FALSE)*VLOOKUP($M151,$E$6:$K$10,7,FALSE)	=VLOOKUP($M151,$E$6:$I$10,H$35,FALSE)*VLOOKUP($M151,$E$6:$K$10,7,FALSE)	=VLOOKUP($M151,$E$6:$I$10,I$35,FALSE)*VLOOKUP($M151,$E$6:$K$10,7,FALSE)	=VLOOKUP($N151,$E$15:$I$18,F$35,FALSE)*VLOOKUP($N151,$E$15:$K$18,7,FALSE)	=VLOOKUP($N151,$E$15:$I$18,G$35,FALSE)*VLOOKUP($N151,$E$15:$K$18,7,FALSE)	=VLOOKUP($N151,$E$15:$I$18,H$35,FALSE)*VLOOKUP($N151,$E$15:$K$18,7,FALSE)	=VLOOKUP($N151,$E$15:$I$18,I$35,FALSE)*VLOOKUP($N151,$E$15:$K$18,7,FALSE)	=VLOOKUP($O151,$E$23:$I$26,F$35,FALSE)*VLOOKUP($O151,$E$23:$K$26,7,FALSE)	=VLOOKUP($O151,$E$23:$I$26,G$35,FALSE)*VLOOKUP($O151,$E$23:$K$26,7,FALSE)	=VLOOKUP($O151,$E$23:$I$26,H$35,FALSE)*VLOOKUP($O151,$E$23:$K$26,7,FALSE)	=VLOOKUP($O151,$E$23:$I$26,I$35,FALSE)*VLOOKUP($O151,$E$23:$K$26,7,FALSE)	=VLOOKUP($P151,$E$31:$I$33,F$35,FALSE)*VLOOKUP($P151,$E$31:$K$33,7,FALSE)	=VLOOKUP($P151,$E$31:$I$33,G$35,FALSE)*VLOOKUP($P151,$E$31:$K$33,7,FALSE)	=VLOOKUP($P151,$E$31:$I$33,H$35,FALSE)*VLOOKUP($P151,$E$31:$K$33,7,FALSE)	=VLOOKUP($P151,$E$31:$I$33,I$35,FALSE)*VLOOKUP($P151,$E$31:$K$33,7,FALSE)	=VLOOKUP(M151,$E$6:$K$10,7,FALSE)+VLOOKUP(N151,$E$15:$K$18,7,FALSE)+VLOOKUP(O151,$E$23:$K$26,7,FALSE)+VLOOKUP(P151,$E$31:$K$33,7,FALSE)	=(AC151+Y151+U151+Q151)/$AG151	=(AD151+Z151+V151+R151)/$AG151	=(AE151+AA151+W151+S151)/$AG151	=(AF151+AB151+X151+T151)/$AG151	=SUM(AH151:AK151)					75% to 90%	>TsumQ & <Ttemp	Clean and diverse	-	=AH151	=AI151	=AJ151	=AK151
												75% to 90%	>TsumQ & <Ttemp	Partially Mobile and diverse	+	=VLOOKUP($M152,$E$6:$I$10,F$35,FALSE)*VLOOKUP($M152,$E$6:$K$10,7,FALSE)	=VLOOKUP($M152,$E$6:$I$10,G$35,FALSE)*VLOOKUP($M152,$E$6:$K$10,7,FALSE)	=VLOOKUP($M152,$E$6:$I$10,H$35,FALSE)*VLOOKUP($M152,$E$6:$K$10,7,FALSE)	=VLOOKUP($M152,$E$6:$I$10,I$35,FALSE)*VLOOKUP($M152,$E$6:$K$10,7,FALSE)	=VLOOKUP($N152,$E$15:$I$18,F$35,FALSE)*VLOOKUP($N152,$E$15:$K$18,7,FALSE)	=VLOOKUP($N152,$E$15:$I$18,G$35,FALSE)*VLOOKUP($N152,$E$15:$K$18,7,FALSE)	=VLOOKUP($N152,$E$15:$I$18,H$35,FALSE)*VLOOKUP($N152,$E$15:$K$18,7,FALSE)	=VLOOKUP($N152,$E$15:$I$18,I$35,FALSE)*VLOOKUP($N152,$E$15:$K$18,7,FALSE)	=VLOOKUP($O152,$E$23:$I$26,F$35,FALSE)*VLOOKUP($O152,$E$23:$K$26,7,FALSE)	=VLOOKUP($O152,$E$23:$I$26,G$35,FALSE)*VLOOKUP($O152,$E$23:$K$26,7,FALSE)	=VLOOKUP($O152,$E$23:$I$26,H$35,FALSE)*VLOOKUP($O152,$E$23:$K$26,7,FALSE)	=VLOOKUP($O152,$E$23:$I$26,I$35,FALSE)*VLOOKUP($O152,$E$23:$K$26,7,FALSE)	=VLOOKUP($P152,$E$31:$I$33,F$35,FALSE)*VLOOKUP($P152,$E$31:$K$33,7,FALSE)	=VLOOKUP($P152,$E$31:$I$33,G$35,FALSE)*VLOOKUP($P152,$E$31:$K$33,7,FALSE)	=VLOOKUP($P152,$E$31:$I$33,H$35,FALSE)*VLOOKUP($P152,$E$31:$K$33,7,FALSE)	=VLOOKUP($P152,$E$31:$I$33,I$35,FALSE)*VLOOKUP($P152,$E$31:$K$33,7,FALSE)	=VLOOKUP(M152,$E$6:$K$10,7,FALSE)+VLOOKUP(N152,$E$15:$K$18,7,FALSE)+VLOOKUP(O152,$E$23:$K$26,7,FALSE)+VLOOKUP(P152,$E$31:$K$33,7,FALSE)	=(AC152+Y152+U152+Q152)/$AG152	=(AD152+Z152+V152+R152)/$AG152	=(AE152+AA152+W152+S152)/$AG152	=(AF152+AB152+X152+T152)/$AG152	=SUM(AH152:AK152)					75% to 90%	>TsumQ & <Ttemp	Partially Mobile and diverse	+	=AH152	=AI152	=AJ152	=AK152
												75% to 90%	>TsumQ & <Ttemp	Partially Mobile and diverse	0	=VLOOKUP($M153,$E$6:$I$10,F$35,FALSE)*VLOOKUP($M153,$E$6:$K$10,7,FALSE)	=VLOOKUP($M153,$E$6:$I$10,G$35,FALSE)*VLOOKUP($M153,$E$6:$K$10,7,FALSE)	=VLOOKUP($M153,$E$6:$I$10,H$35,FALSE)*VLOOKUP($M153,$E$6:$K$10,7,FALSE)	=VLOOKUP($M153,$E$6:$I$10,I$35,FALSE)*VLOOKUP($M153,$E$6:$K$10,7,FALSE)	=VLOOKUP($N153,$E$15:$I$18,F$35,FALSE)*VLOOKUP($N153,$E$15:$K$18,7,FALSE)	=VLOOKUP($N153,$E$15:$I$18,G$35,FALSE)*VLOOKUP($N153,$E$15:$K$18,7,FALSE)	=VLOOKUP($N153,$E$15:$I$18,H$35,FALSE)*VLOOKUP($N153,$E$15:$K$18,7,FALSE)	=VLOOKUP($N153,$E$15:$I$18,I$35,FALSE)*VLOOKUP($N153,$E$15:$K$18,7,FALSE)	=VLOOKUP($O153,$E$23:$I$26,F$35,FALSE)*VLOOKUP($O153,$E$23:$K$26,7,FALSE)	=VLOOKUP($O153,$E$23:$I$26,G$35,FALSE)*VLOOKUP($O153,$E$23:$K$26,7,FALSE)	=VLOOKUP($O153,$E$23:$I$26,H$35,FALSE)*VLOOKUP($O153,$E$23:$K$26,7,FALSE)	=VLOOKUP($O153,$E$23:$I$26,I$35,FALSE)*VLOOKUP($O153,$E$23:$K$26,7,FALSE)	=VLOOKUP($P153,$E$31:$I$33,F$35,FALSE)*VLOOKUP($P153,$E$31:$K$33,7,FALSE)	=VLOOKUP($P153,$E$31:$I$33,G$35,FALSE)*VLOOKUP($P153,$E$31:$K$33,7,FALSE)	=VLOOKUP($P153,$E$31:$I$33,H$35,FALSE)*VLOOKUP($P153,$E$31:$K$33,7,FALSE)	=VLOOKUP($P153,$E$31:$I$33,I$35,FALSE)*VLOOKUP($P153,$E$31:$K$33,7,FALSE)	=VLOOKUP(M153,$E$6:$K$10,7,FALSE)+VLOOKUP(N153,$E$15:$K$18,7,FALSE)+VLOOKUP(O153,$E$23:$K$26,7,FALSE)+VLOOKUP(P153,$E$31:$K$33,7,FALSE)	=(AC153+Y153+U153+Q153)/$AG153	=(AD153+Z153+V153+R153)/$AG153	=(AE153+AA153+W153+S153)/$AG153	=(AF153+AB153+X153+T153)/$AG153	=SUM(AH153:AK153)					75% to 90%	>TsumQ & <Ttemp	Partially Mobile and diverse	0	=AH153	=AI153	=AJ153	=AK153
												75% to 90%	>TsumQ & <Ttemp	Partially Mobile and diverse	-	=VLOOKUP($M154,$E$6:$I$10,F$35,FALSE)*VLOOKUP($M154,$E$6:$K$10,7,FALSE)	=VLOOKUP($M154,$E$6:$I$10,G$35,FALSE)*VLOOKUP($M154,$E$6:$K$10,7,FALSE)	=VLOOKUP($M154,$E$6:$I$10,H$35,FALSE)*VLOOKUP($M154,$E$6:$K$10,7,FALSE)	=VLOOKUP($M154,$E$6:$I$10,I$35,FALSE)*VLOOKUP($M154,$E$6:$K$10,7,FALSE)	=VLOOKUP($N154,$E$15:$I$18,F$35,FALSE)*VLOOKUP($N154,$E$15:$K$18,7,FALSE)	=VLOOKUP($N154,$E$15:$I$18,G$35,FALSE)*VLOOKUP($N154,$E$15:$K$18,7,FALSE)	=VLOOKUP($N154,$E$15:$I$18,H$35,FALSE)*VLOOKUP($N154,$E$15:$K$18,7,FALSE)	=VLOOKUP($N154,$E$15:$I$18,I$35,FALSE)*VLOOKUP($N154,$E$15:$K$18,7,FALSE)	=VLOOKUP($O154,$E$23:$I$26,F$35,FALSE)*VLOOKUP($O154,$E$23:$K$26,7,FALSE)	=VLOOKUP($O154,$E$23:$I$26,G$35,FALSE)*VLOOKUP($O154,$E$23:$K$26,7,FALSE)	=VLOOKUP($O154,$E$23:$I$26,H$35,FALSE)*VLOOKUP($O154,$E$23:$K$26,7,FALSE)	=VLOOKUP($O154,$E$23:$I$26,I$35,FALSE)*VLOOKUP($O154,$E$23:$K$26,7,FALSE)	=VLOOKUP($P154,$E$31:$I$33,F$35,FALSE)*VLOOKUP($P154,$E$31:$K$33,7,FALSE)	=VLOOKUP($P154,$E$31:$I$33,G$35,FALSE)*VLOOKUP($P154,$E$31:$K$33,7,FALSE)	=VLOOKUP($P154,$E$31:$I$33,H$35,FALSE)*VLOOKUP($P154,$E$31:$K$33,7,FALSE)	=VLOOKUP($P154,$E$31:$I$33,I$35,FALSE)*VLOOKUP($P154,$E$31:$K$33,7,FALSE)	=VLOOKUP(M154,$E$6:$K$10,7,FALSE)+VLOOKUP(N154,$E$15:$K$18,7,FALSE)+VLOOKUP(O154,$E$23:$K$26,7,FALSE)+VLOOKUP(P154,$E$31:$K$33,7,FALSE)	=(AC154+Y154+U154+Q154)/$AG154	=(AD154+Z154+V154+R154)/$AG154	=(AE154+AA154+W154+S154)/$AG154	=(AF154+AB154+X154+T154)/$AG154	=SUM(AH154:AK154)					75% to 90%	>TsumQ & <Ttemp	Partially Mobile and diverse	-	=AH154	=AI154	=AJ154	=AK154
												75% to 90%	>TsumQ & <Ttemp	Largely immobile and homogeneous	+	=VLOOKUP($M155,$E$6:$I$10,F$35,FALSE)*VLOOKUP($M155,$E$6:$K$10,7,FALSE)	=VLOOKUP($M155,$E$6:$I$10,G$35,FALSE)*VLOOKUP($M155,$E$6:$K$10,7,FALSE)	=VLOOKUP($M155,$E$6:$I$10,H$35,FALSE)*VLOOKUP($M155,$E$6:$K$10,7,FALSE)	=VLOOKUP($M155,$E$6:$I$10,I$35,FALSE)*VLOOKUP($M155,$E$6:$K$10,7,FALSE)	=VLOOKUP($N155,$E$15:$I$18,F$35,FALSE)*VLOOKUP($N155,$E$15:$K$18,7,FALSE)	=VLOOKUP($N155,$E$15:$I$18,G$35,FALSE)*VLOOKUP($N155,$E$15:$K$18,7,FALSE)	=VLOOKUP($N155,$E$15:$I$18,H$35,FALSE)*VLOOKUP($N155,$E$15:$K$18,7,FALSE)	=VLOOKUP($N155,$E$15:$I$18,I$35,FALSE)*VLOOKUP($N155,$E$15:$K$18,7,FALSE)	=VLOOKUP($O155,$E$23:$I$26,F$35,FALSE)*VLOOKUP($O155,$E$23:$K$26,7,FALSE)	=VLOOKUP($O155,$E$23:$I$26,G$35,FALSE)*VLOOKUP($O155,$E$23:$K$26,7,FALSE)	=VLOOKUP($O155,$E$23:$I$26,H$35,FALSE)*VLOOKUP($O155,$E$23:$K$26,7,FALSE)	=VLOOKUP($O155,$E$23:$I$26,I$35,FALSE)*VLOOKUP($O155,$E$23:$K$26,7,FALSE)	=VLOOKUP($P155,$E$31:$I$33,F$35,FALSE)*VLOOKUP($P155,$E$31:$K$33,7,FALSE)	=VLOOKUP($P155,$E$31:$I$33,G$35,FALSE)*VLOOKUP($P155,$E$31:$K$33,7,FALSE)	=VLOOKUP($P155,$E$31:$I$33,H$35,FALSE)*VLOOKUP($P155,$E$31:$K$33,7,FALSE)	=VLOOKUP($P155,$E$31:$I$33,I$35,FALSE)*VLOOKUP($P155,$E$31:$K$33,7,FALSE)	=VLOOKUP(M155,$E$6:$K$10,7,FALSE)+VLOOKUP(N155,$E$15:$K$18,7,FALSE)+VLOOKUP(O155,$E$23:$K$26,7,FALSE)+VLOOKUP(P155,$E$31:$K$33,7,FALSE)	=(AC155+Y155+U155+Q155)/$AG155	=(AD155+Z155+V155+R155)/$AG155	=(AE155+AA155+W155+S155)/$AG155	=(AF155+AB155+X155+T155)/$AG155	=SUM(AH155:AK155)					75% to 90%	>TsumQ & <Ttemp	Largely immobile and homogeneous	+	=AH155	=AI155	=AJ155	=AK155
												75% to 90%	>TsumQ & <Ttemp	Largely immobile and homogeneous	0	=VLOOKUP($M156,$E$6:$I$10,F$35,FALSE)*VLOOKUP($M156,$E$6:$K$10,7,FALSE)	=VLOOKUP($M156,$E$6:$I$10,G$35,FALSE)*VLOOKUP($M156,$E$6:$K$10,7,FALSE)	=VLOOKUP($M156,$E$6:$I$10,H$35,FALSE)*VLOOKUP($M156,$E$6:$K$10,7,FALSE)	=VLOOKUP($M156,$E$6:$I$10,I$35,FALSE)*VLOOKUP($M156,$E$6:$K$10,7,FALSE)	=VLOOKUP($N156,$E$15:$I$18,F$35,FALSE)*VLOOKUP($N156,$E$15:$K$18,7,FALSE)	=VLOOKUP($N156,$E$15:$I$18,G$35,FALSE)*VLOOKUP($N156,$E$15:$K$18,7,FALSE)	=VLOOKUP($N156,$E$15:$I$18,H$35,FALSE)*VLOOKUP($N156,$E$15:$K$18,7,FALSE)	=VLOOKUP($N156,$E$15:$I$18,I$35,FALSE)*VLOOKUP($N156,$E$15:$K$18,7,FALSE)	=VLOOKUP($O156,$E$23:$I$26,F$35,FALSE)*VLOOKUP($O156,$E$23:$K$26,7,FALSE)	=VLOOKUP($O156,$E$23:$I$26,G$35,FALSE)*VLOOKUP($O156,$E$23:$K$26,7,FALSE)	=VLOOKUP($O156,$E$23:$I$26,H$35,FALSE)*VLOOKUP($O156,$E$23:$K$26,7,FALSE)	=VLOOKUP($O156,$E$23:$I$26,I$35,FALSE)*VLOOKUP($O156,$E$23:$K$26,7,FALSE)	=VLOOKUP($P156,$E$31:$I$33,F$35,FALSE)*VLOOKUP($P156,$E$31:$K$33,7,FALSE)	=VLOOKUP($P156,$E$31:$I$33,G$35,FALSE)*VLOOKUP($P156,$E$31:$K$33,7,FALSE)	=VLOOKUP($P156,$E$31:$I$33,H$35,FALSE)*VLOOKUP($P156,$E$31:$K$33,7,FALSE)	=VLOOKUP($P156,$E$31:$I$33,I$35,FALSE)*VLOOKUP($P156,$E$31:$K$33,7,FALSE)	=VLOOKUP(M156,$E$6:$K$10,7,FALSE)+VLOOKUP(N156,$E$15:$K$18,7,FALSE)+VLOOKUP(O156,$E$23:$K$26,7,FALSE)+VLOOKUP(P156,$E$31:$K$33,7,FALSE)	=(AC156+Y156+U156+Q156)/$AG156	=(AD156+Z156+V156+R156)/$AG156	=(AE156+AA156+W156+S156)/$AG156	=(AF156+AB156+X156+T156)/$AG156	=SUM(AH156:AK156)					75% to 90%	>TsumQ & <Ttemp	Largely immobile and homogeneous	0	=AH156	=AI156	=AJ156	=AK156
												75% to 90%	>TsumQ & <Ttemp	Largely immobile and homogeneous	-	=VLOOKUP($M157,$E$6:$I$10,F$35,FALSE)*VLOOKUP($M157,$E$6:$K$10,7,FALSE)	=VLOOKUP($M157,$E$6:$I$10,G$35,FALSE)*VLOOKUP($M157,$E$6:$K$10,7,FALSE)	=VLOOKUP($M157,$E$6:$I$10,H$35,FALSE)*VLOOKUP($M157,$E$6:$K$10,7,FALSE)	=VLOOKUP($M157,$E$6:$I$10,I$35,FALSE)*VLOOKUP($M157,$E$6:$K$10,7,FALSE)	=VLOOKUP($N157,$E$15:$I$18,F$35,FALSE)*VLOOKUP($N157,$E$15:$K$18,7,FALSE)	=VLOOKUP($N157,$E$15:$I$18,G$35,FALSE)*VLOOKUP($N157,$E$15:$K$18,7,FALSE)	=VLOOKUP($N157,$E$15:$I$18,H$35,FALSE)*VLOOKUP($N157,$E$15:$K$18,7,FALSE)	=VLOOKUP($N157,$E$15:$I$18,I$35,FALSE)*VLOOKUP($N157,$E$15:$K$18,7,FALSE)	=VLOOKUP($O157,$E$23:$I$26,F$35,FALSE)*VLOOKUP($O157,$E$23:$K$26,7,FALSE)	=VLOOKUP($O157,$E$23:$I$26,G$35,FALSE)*VLOOKUP($O157,$E$23:$K$26,7,FALSE)	=VLOOKUP($O157,$E$23:$I$26,H$35,FALSE)*VLOOKUP($O157,$E$23:$K$26,7,FALSE)	=VLOOKUP($O157,$E$23:$I$26,I$35,FALSE)*VLOOKUP($O157,$E$23:$K$26,7,FALSE)	=VLOOKUP($P157,$E$31:$I$33,F$35,FALSE)*VLOOKUP($P157,$E$31:$K$33,7,FALSE)	=VLOOKUP($P157,$E$31:$I$33,G$35,FALSE)*VLOOKUP($P157,$E$31:$K$33,7,FALSE)	=VLOOKUP($P157,$E$31:$I$33,H$35,FALSE)*VLOOKUP($P157,$E$31:$K$33,7,FALSE)	=VLOOKUP($P157,$E$31:$I$33,I$35,FALSE)*VLOOKUP($P157,$E$31:$K$33,7,FALSE)	=VLOOKUP(M157,$E$6:$K$10,7,FALSE)+VLOOKUP(N157,$E$15:$K$18,7,FALSE)+VLOOKUP(O157,$E$23:$K$26,7,FALSE)+VLOOKUP(P157,$E$31:$K$33,7,FALSE)	=(AC157+Y157+U157+Q157)/$AG157	=(AD157+Z157+V157+R157)/$AG157	=(AE157+AA157+W157+S157)/$AG157	=(AF157+AB157+X157+T157)/$AG157	=SUM(AH157:AK157)					75% to 90%	>TsumQ & <Ttemp	Largely immobile and homogeneous	-	=AH157	=AI157	=AJ157	=AK157
												75% to 90%	>TsumQ & <Ttemp	Entrenched	+	=VLOOKUP($M158,$E$6:$I$10,F$35,FALSE)*VLOOKUP($M158,$E$6:$K$10,7,FALSE)	=VLOOKUP($M158,$E$6:$I$10,G$35,FALSE)*VLOOKUP($M158,$E$6:$K$10,7,FALSE)	=VLOOKUP($M158,$E$6:$I$10,H$35,FALSE)*VLOOKUP($M158,$E$6:$K$10,7,FALSE)	=VLOOKUP($M158,$E$6:$I$10,I$35,FALSE)*VLOOKUP($M158,$E$6:$K$10,7,FALSE)	=VLOOKUP($N158,$E$15:$I$18,F$35,FALSE)*VLOOKUP($N158,$E$15:$K$18,7,FALSE)	=VLOOKUP($N158,$E$15:$I$18,G$35,FALSE)*VLOOKUP($N158,$E$15:$K$18,7,FALSE)	=VLOOKUP($N158,$E$15:$I$18,H$35,FALSE)*VLOOKUP($N158,$E$15:$K$18,7,FALSE)	=VLOOKUP($N158,$E$15:$I$18,I$35,FALSE)*VLOOKUP($N158,$E$15:$K$18,7,FALSE)	=VLOOKUP($O158,$E$23:$I$26,F$35,FALSE)*VLOOKUP($O158,$E$23:$K$26,7,FALSE)	=VLOOKUP($O158,$E$23:$I$26,G$35,FALSE)*VLOOKUP($O158,$E$23:$K$26,7,FALSE)	=VLOOKUP($O158,$E$23:$I$26,H$35,FALSE)*VLOOKUP($O158,$E$23:$K$26,7,FALSE)	=VLOOKUP($O158,$E$23:$I$26,I$35,FALSE)*VLOOKUP($O158,$E$23:$K$26,7,FALSE)	=VLOOKUP($P158,$E$31:$I$33,F$35,FALSE)*VLOOKUP($P158,$E$31:$K$33,7,FALSE)	=VLOOKUP($P158,$E$31:$I$33,G$35,FALSE)*VLOOKUP($P158,$E$31:$K$33,7,FALSE)	=VLOOKUP($P158,$E$31:$I$33,H$35,FALSE)*VLOOKUP($P158,$E$31:$K$33,7,FALSE)	=VLOOKUP($P158,$E$31:$I$33,I$35,FALSE)*VLOOKUP($P158,$E$31:$K$33,7,FALSE)	=VLOOKUP(M158,$E$6:$K$10,7,FALSE)+VLOOKUP(N158,$E$15:$K$18,7,FALSE)+VLOOKUP(O158,$E$23:$K$26,7,FALSE)+VLOOKUP(P158,$E$31:$K$33,7,FALSE)	=(AC158+Y158+U158+Q158)/$AG158	=(AD158+Z158+V158+R158)/$AG158	=(AE158+AA158+W158+S158)/$AG158	=(AF158+AB158+X158+T158)/$AG158	=SUM(AH158:AK158)					75% to 90%	>TsumQ & <Ttemp	Entrenched	+	=AH158	=AI158	=AJ158	=AK158
												75% to 90%	>TsumQ & <Ttemp	Entrenched	0	=VLOOKUP($M159,$E$6:$I$10,F$35,FALSE)*VLOOKUP($M159,$E$6:$K$10,7,FALSE)	=VLOOKUP($M159,$E$6:$I$10,G$35,FALSE)*VLOOKUP($M159,$E$6:$K$10,7,FALSE)	=VLOOKUP($M159,$E$6:$I$10,H$35,FALSE)*VLOOKUP($M159,$E$6:$K$10,7,FALSE)	=VLOOKUP($M159,$E$6:$I$10,I$35,FALSE)*VLOOKUP($M159,$E$6:$K$10,7,FALSE)	=VLOOKUP($N159,$E$15:$I$18,F$35,FALSE)*VLOOKUP($N159,$E$15:$K$18,7,FALSE)	=VLOOKUP($N159,$E$15:$I$18,G$35,FALSE)*VLOOKUP($N159,$E$15:$K$18,7,FALSE)	=VLOOKUP($N159,$E$15:$I$18,H$35,FALSE)*VLOOKUP($N159,$E$15:$K$18,7,FALSE)	=VLOOKUP($N159,$E$15:$I$18,I$35,FALSE)*VLOOKUP($N159,$E$15:$K$18,7,FALSE)	=VLOOKUP($O159,$E$23:$I$26,F$35,FALSE)*VLOOKUP($O159,$E$23:$K$26,7,FALSE)	=VLOOKUP($O159,$E$23:$I$26,G$35,FALSE)*VLOOKUP($O159,$E$23:$K$26,7,FALSE)	=VLOOKUP($O159,$E$23:$I$26,H$35,FALSE)*VLOOKUP($O159,$E$23:$K$26,7,FALSE)	=VLOOKUP($O159,$E$23:$I$26,I$35,FALSE)*VLOOKUP($O159,$E$23:$K$26,7,FALSE)	=VLOOKUP($P159,$E$31:$I$33,F$35,FALSE)*VLOOKUP($P159,$E$31:$K$33,7,FALSE)	=VLOOKUP($P159,$E$31:$I$33,G$35,FALSE)*VLOOKUP($P159,$E$31:$K$33,7,FALSE)	=VLOOKUP($P159,$E$31:$I$33,H$35,FALSE)*VLOOKUP($P159,$E$31:$K$33,7,FALSE)	=VLOOKUP($P159,$E$31:$I$33,I$35,FALSE)*VLOOKUP($P159,$E$31:$K$33,7,FALSE)	=VLOOKUP(M159,$E$6:$K$10,7,FALSE)+VLOOKUP(N159,$E$15:$K$18,7,FALSE)+VLOOKUP(O159,$E$23:$K$26,7,FALSE)+VLOOKUP(P159,$E$31:$K$33,7,FALSE)	=(AC159+Y159+U159+Q159)/$AG159	=(AD159+Z159+V159+R159)/$AG159	=(AE159+AA159+W159+S159)/$AG159	=(AF159+AB159+X159+T159)/$AG159	=SUM(AH159:AK159)					75% to 90%	>TsumQ & <Ttemp	Entrenched	0	=AH159	=AI159	=AJ159	=AK159
												75% to 90%	>TsumQ & <Ttemp	Entrenched	-	=VLOOKUP($M160,$E$6:$I$10,F$35,FALSE)*VLOOKUP($M160,$E$6:$K$10,7,FALSE)	=VLOOKUP($M160,$E$6:$I$10,G$35,FALSE)*VLOOKUP($M160,$E$6:$K$10,7,FALSE)	=VLOOKUP($M160,$E$6:$I$10,H$35,FALSE)*VLOOKUP($M160,$E$6:$K$10,7,FALSE)	=VLOOKUP($M160,$E$6:$I$10,I$35,FALSE)*VLOOKUP($M160,$E$6:$K$10,7,FALSE)	=VLOOKUP($N160,$E$15:$I$18,F$35,FALSE)*VLOOKUP($N160,$E$15:$K$18,7,FALSE)	=VLOOKUP($N160,$E$15:$I$18,G$35,FALSE)*VLOOKUP($N160,$E$15:$K$18,7,FALSE)	=VLOOKUP($N160,$E$15:$I$18,H$35,FALSE)*VLOOKUP($N160,$E$15:$K$18,7,FALSE)	=VLOOKUP($N160,$E$15:$I$18,I$35,FALSE)*VLOOKUP($N160,$E$15:$K$18,7,FALSE)	=VLOOKUP($O160,$E$23:$I$26,F$35,FALSE)*VLOOKUP($O160,$E$23:$K$26,7,FALSE)	=VLOOKUP($O160,$E$23:$I$26,G$35,FALSE)*VLOOKUP($O160,$E$23:$K$26,7,FALSE)	=VLOOKUP($O160,$E$23:$I$26,H$35,FALSE)*VLOOKUP($O160,$E$23:$K$26,7,FALSE)	=VLOOKUP($O160,$E$23:$I$26,I$35,FALSE)*VLOOKUP($O160,$E$23:$K$26,7,FALSE)	=VLOOKUP($P160,$E$31:$I$33,F$35,FALSE)*VLOOKUP($P160,$E$31:$K$33,7,FALSE)	=VLOOKUP($P160,$E$31:$I$33,G$35,FALSE)*VLOOKUP($P160,$E$31:$K$33,7,FALSE)	=VLOOKUP($P160,$E$31:$I$33,H$35,FALSE)*VLOOKUP($P160,$E$31:$K$33,7,FALSE)	=VLOOKUP($P160,$E$31:$I$33,I$35,FALSE)*VLOOKUP($P160,$E$31:$K$33,7,FALSE)	=VLOOKUP(M160,$E$6:$K$10,7,FALSE)+VLOOKUP(N160,$E$15:$K$18,7,FALSE)+VLOOKUP(O160,$E$23:$K$26,7,FALSE)+VLOOKUP(P160,$E$31:$K$33,7,FALSE)	=(AC160+Y160+U160+Q160)/$AG160	=(AD160+Z160+V160+R160)/$AG160	=(AE160+AA160+W160+S160)/$AG160	=(AF160+AB160+X160+T160)/$AG160	=SUM(AH160:AK160)					75% to 90%	>TsumQ & <Ttemp	Entrenched	-	=AH160	=AI160	=AJ160	=AK160
												75% to 90%	>TsumQ & >Ttemp	Clean & Diverse	+	=VLOOKUP($M161,$E$6:$I$10,F$35,FALSE)*VLOOKUP($M161,$E$6:$K$10,7,FALSE)	=VLOOKUP($M161,$E$6:$I$10,G$35,FALSE)*VLOOKUP($M161,$E$6:$K$10,7,FALSE)	=VLOOKUP($M161,$E$6:$I$10,H$35,FALSE)*VLOOKUP($M161,$E$6:$K$10,7,FALSE)	=VLOOKUP($M161,$E$6:$I$10,I$35,FALSE)*VLOOKUP($M161,$E$6:$K$10,7,FALSE)	=VLOOKUP($N161,$E$15:$I$18,F$35,FALSE)*VLOOKUP($N161,$E$15:$K$18,7,FALSE)	=VLOOKUP($N161,$E$15:$I$18,G$35,FALSE)*VLOOKUP($N161,$E$15:$K$18,7,FALSE)	=VLOOKUP($N161,$E$15:$I$18,H$35,FALSE)*VLOOKUP($N161,$E$15:$K$18,7,FALSE)	=VLOOKUP($N161,$E$15:$I$18,I$35,FALSE)*VLOOKUP($N161,$E$15:$K$18,7,FALSE)	=VLOOKUP($O161,$E$23:$I$26,F$35,FALSE)*VLOOKUP($O161,$E$23:$K$26,7,FALSE)	=VLOOKUP($O161,$E$23:$I$26,G$35,FALSE)*VLOOKUP($O161,$E$23:$K$26,7,FALSE)	=VLOOKUP($O161,$E$23:$I$26,H$35,FALSE)*VLOOKUP($O161,$E$23:$K$26,7,FALSE)	=VLOOKUP($O161,$E$23:$I$26,I$35,FALSE)*VLOOKUP($O161,$E$23:$K$26,7,FALSE)	=VLOOKUP($P161,$E$31:$I$33,F$35,FALSE)*VLOOKUP($P161,$E$31:$K$33,7,FALSE)	=VLOOKUP($P161,$E$31:$I$33,G$35,FALSE)*VLOOKUP($P161,$E$31:$K$33,7,FALSE)	=VLOOKUP($P161,$E$31:$I$33,H$35,FALSE)*VLOOKUP($P161,$E$31:$K$33,7,FALSE)	=VLOOKUP($P161,$E$31:$I$33,I$35,FALSE)*VLOOKUP($P161,$E$31:$K$33,7,FALSE)	=VLOOKUP(M161,$E$6:$K$10,7,FALSE)+VLOOKUP(N161,$E$15:$K$18,7,FALSE)+VLOOKUP(O161,$E$23:$K$26,7,FALSE)+VLOOKUP(P161,$E$31:$K$33,7,FALSE)	=(AC161+Y161+U161+Q161)/$AG161	=(AD161+Z161+V161+R161)/$AG161	=(AE161+AA161+W161+S161)/$AG161	=(AF161+AB161+X161+T161)/$AG161	=SUM(AH161:AK161)					75% to 90%	>TsumQ & >Ttemp	Clean and diverse	+	=AH161	=AI161	=AJ161	=AK161
												75% to 90%	>TsumQ & >Ttemp	Clean & Diverse	0	=VLOOKUP($M162,$E$6:$I$10,F$35,FALSE)*VLOOKUP($M162,$E$6:$K$10,7,FALSE)	=VLOOKUP($M162,$E$6:$I$10,G$35,FALSE)*VLOOKUP($M162,$E$6:$K$10,7,FALSE)	=VLOOKUP($M162,$E$6:$I$10,H$35,FALSE)*VLOOKUP($M162,$E$6:$K$10,7,FALSE)	=VLOOKUP($M162,$E$6:$I$10,I$35,FALSE)*VLOOKUP($M162,$E$6:$K$10,7,FALSE)	=VLOOKUP($N162,$E$15:$I$18,F$35,FALSE)*VLOOKUP($N162,$E$15:$K$18,7,FALSE)	=VLOOKUP($N162,$E$15:$I$18,G$35,FALSE)*VLOOKUP($N162,$E$15:$K$18,7,FALSE)	=VLOOKUP($N162,$E$15:$I$18,H$35,FALSE)*VLOOKUP($N162,$E$15:$K$18,7,FALSE)	=VLOOKUP($N162,$E$15:$I$18,I$35,FALSE)*VLOOKUP($N162,$E$15:$K$18,7,FALSE)	=VLOOKUP($O162,$E$23:$I$26,F$35,FALSE)*VLOOKUP($O162,$E$23:$K$26,7,FALSE)	=VLOOKUP($O162,$E$23:$I$26,G$35,FALSE)*VLOOKUP($O162,$E$23:$K$26,7,FALSE)	=VLOOKUP($O162,$E$23:$I$26,H$35,FALSE)*VLOOKUP($O162,$E$23:$K$26,7,FALSE)	=VLOOKUP($O162,$E$23:$I$26,I$35,FALSE)*VLOOKUP($O162,$E$23:$K$26,7,FALSE)	=VLOOKUP($P162,$E$31:$I$33,F$35,FALSE)*VLOOKUP($P162,$E$31:$K$33,7,FALSE)	=VLOOKUP($P162,$E$31:$I$33,G$35,FALSE)*VLOOKUP($P162,$E$31:$K$33,7,FALSE)	=VLOOKUP($P162,$E$31:$I$33,H$35,FALSE)*VLOOKUP($P162,$E$31:$K$33,7,FALSE)	=VLOOKUP($P162,$E$31:$I$33,I$35,FALSE)*VLOOKUP($P162,$E$31:$K$33,7,FALSE)	=VLOOKUP(M162,$E$6:$K$10,7,FALSE)+VLOOKUP(N162,$E$15:$K$18,7,FALSE)+VLOOKUP(O162,$E$23:$K$26,7,FALSE)+VLOOKUP(P162,$E$31:$K$33,7,FALSE)	=(AC162+Y162+U162+Q162)/$AG162	=(AD162+Z162+V162+R162)/$AG162	=(AE162+AA162+W162+S162)/$AG162	=(AF162+AB162+X162+T162)/$AG162	=SUM(AH162:AK162)					75% to 90%	>TsumQ & >Ttemp	Clean and diverse	0	=AH162	=AI162	=AJ162	=AK162
												75% to 90%	>TsumQ & >Ttemp	Clean & Diverse	-	=VLOOKUP($M163,$E$6:$I$10,F$35,FALSE)*VLOOKUP($M163,$E$6:$K$10,7,FALSE)	=VLOOKUP($M163,$E$6:$I$10,G$35,FALSE)*VLOOKUP($M163,$E$6:$K$10,7,FALSE)	=VLOOKUP($M163,$E$6:$I$10,H$35,FALSE)*VLOOKUP($M163,$E$6:$K$10,7,FALSE)	=VLOOKUP($M163,$E$6:$I$10,I$35,FALSE)*VLOOKUP($M163,$E$6:$K$10,7,FALSE)	=VLOOKUP($N163,$E$15:$I$18,F$35,FALSE)*VLOOKUP($N163,$E$15:$K$18,7,FALSE)	=VLOOKUP($N163,$E$15:$I$18,G$35,FALSE)*VLOOKUP($N163,$E$15:$K$18,7,FALSE)	=VLOOKUP($N163,$E$15:$I$18,H$35,FALSE)*VLOOKUP($N163,$E$15:$K$18,7,FALSE)	=VLOOKUP($N163,$E$15:$I$18,I$35,FALSE)*VLOOKUP($N163,$E$15:$K$18,7,FALSE)	=VLOOKUP($O163,$E$23:$I$26,F$35,FALSE)*VLOOKUP($O163,$E$23:$K$26,7,FALSE)	=VLOOKUP($O163,$E$23:$I$26,G$35,FALSE)*VLOOKUP($O163,$E$23:$K$26,7,FALSE)	=VLOOKUP($O163,$E$23:$I$26,H$35,FALSE)*VLOOKUP($O163,$E$23:$K$26,7,FALSE)	=VLOOKUP($O163,$E$23:$I$26,I$35,FALSE)*VLOOKUP($O163,$E$23:$K$26,7,FALSE)	=VLOOKUP($P163,$E$31:$I$33,F$35,FALSE)*VLOOKUP($P163,$E$31:$K$33,7,FALSE)	=VLOOKUP($P163,$E$31:$I$33,G$35,FALSE)*VLOOKUP($P163,$E$31:$K$33,7,FALSE)	=VLOOKUP($P163,$E$31:$I$33,H$35,FALSE)*VLOOKUP($P163,$E$31:$K$33,7,FALSE)	=VLOOKUP($P163,$E$31:$I$33,I$35,FALSE)*VLOOKUP($P163,$E$31:$K$33,7,FALSE)	=VLOOKUP(M163,$E$6:$K$10,7,FALSE)+VLOOKUP(N163,$E$15:$K$18,7,FALSE)+VLOOKUP(O163,$E$23:$K$26,7,FALSE)+VLOOKUP(P163,$E$31:$K$33,7,FALSE)	=(AC163+Y163+U163+Q163)/$AG163	=(AD163+Z163+V163+R163)/$AG163	=(AE163+AA163+W163+S163)/$AG163	=(AF163+AB163+X163+T163)/$AG163	=SUM(AH163:AK163)					75% to 90%	>TsumQ & >Ttemp	Clean and diverse	-	=AH163	=AI163	=AJ163	=AK163
												75% to 90%	>TsumQ & >Ttemp	Partially Mobile and diverse	+	=VLOOKUP($M164,$E$6:$I$10,F$35,FALSE)*VLOOKUP($M164,$E$6:$K$10,7,FALSE)	=VLOOKUP($M164,$E$6:$I$10,G$35,FALSE)*VLOOKUP($M164,$E$6:$K$10,7,FALSE)	=VLOOKUP($M164,$E$6:$I$10,H$35,FALSE)*VLOOKUP($M164,$E$6:$K$10,7,FALSE)	=VLOOKUP($M164,$E$6:$I$10,I$35,FALSE)*VLOOKUP($M164,$E$6:$K$10,7,FALSE)	=VLOOKUP($N164,$E$15:$I$18,F$35,FALSE)*VLOOKUP($N164,$E$15:$K$18,7,FALSE)	=VLOOKUP($N164,$E$15:$I$18,G$35,FALSE)*VLOOKUP($N164,$E$15:$K$18,7,FALSE)	=VLOOKUP($N164,$E$15:$I$18,H$35,FALSE)*VLOOKUP($N164,$E$15:$K$18,7,FALSE)	=VLOOKUP($N164,$E$15:$I$18,I$35,FALSE)*VLOOKUP($N164,$E$15:$K$18,7,FALSE)	=VLOOKUP($O164,$E$23:$I$26,F$35,FALSE)*VLOOKUP($O164,$E$23:$K$26,7,FALSE)	=VLOOKUP($O164,$E$23:$I$26,G$35,FALSE)*VLOOKUP($O164,$E$23:$K$26,7,FALSE)	=VLOOKUP($O164,$E$23:$I$26,H$35,FALSE)*VLOOKUP($O164,$E$23:$K$26,7,FALSE)	=VLOOKUP($O164,$E$23:$I$26,I$35,FALSE)*VLOOKUP($O164,$E$23:$K$26,7,FALSE)	=VLOOKUP($P164,$E$31:$I$33,F$35,FALSE)*VLOOKUP($P164,$E$31:$K$33,7,FALSE)	=VLOOKUP($P164,$E$31:$I$33,G$35,FALSE)*VLOOKUP($P164,$E$31:$K$33,7,FALSE)	=VLOOKUP($P164,$E$31:$I$33,H$35,FALSE)*VLOOKUP($P164,$E$31:$K$33,7,FALSE)	=VLOOKUP($P164,$E$31:$I$33,I$35,FALSE)*VLOOKUP($P164,$E$31:$K$33,7,FALSE)	=VLOOKUP(M164,$E$6:$K$10,7,FALSE)+VLOOKUP(N164,$E$15:$K$18,7,FALSE)+VLOOKUP(O164,$E$23:$K$26,7,FALSE)+VLOOKUP(P164,$E$31:$K$33,7,FALSE)	=(AC164+Y164+U164+Q164)/$AG164	=(AD164+Z164+V164+R164)/$AG164	=(AE164+AA164+W164+S164)/$AG164	=(AF164+AB164+X164+T164)/$AG164	=SUM(AH164:AK164)					75% to 90%	>TsumQ & >Ttemp	Partially Mobile and diverse	+	=AH164	=AI164	=AJ164	=AK164
												75% to 90%	>TsumQ & >Ttemp	Partially Mobile and diverse	0	=VLOOKUP($M165,$E$6:$I$10,F$35,FALSE)*VLOOKUP($M165,$E$6:$K$10,7,FALSE)	=VLOOKUP($M165,$E$6:$I$10,G$35,FALSE)*VLOOKUP($M165,$E$6:$K$10,7,FALSE)	=VLOOKUP($M165,$E$6:$I$10,H$35,FALSE)*VLOOKUP($M165,$E$6:$K$10,7,FALSE)	=VLOOKUP($M165,$E$6:$I$10,I$35,FALSE)*VLOOKUP($M165,$E$6:$K$10,7,FALSE)	=VLOOKUP($N165,$E$15:$I$18,F$35,FALSE)*VLOOKUP($N165,$E$15:$K$18,7,FALSE)	=VLOOKUP($N165,$E$15:$I$18,G$35,FALSE)*VLOOKUP($N165,$E$15:$K$18,7,FALSE)	=VLOOKUP($N165,$E$15:$I$18,H$35,FALSE)*VLOOKUP($N165,$E$15:$K$18,7,FALSE)	=VLOOKUP($N165,$E$15:$I$18,I$35,FALSE)*VLOOKUP($N165,$E$15:$K$18,7,FALSE)	=VLOOKUP($O165,$E$23:$I$26,F$35,FALSE)*VLOOKUP($O165,$E$23:$K$26,7,FALSE)	=VLOOKUP($O165,$E$23:$I$26,G$35,FALSE)*VLOOKUP($O165,$E$23:$K$26,7,FALSE)	=VLOOKUP($O165,$E$23:$I$26,H$35,FALSE)*VLOOKUP($O165,$E$23:$K$26,7,FALSE)	=VLOOKUP($O165,$E$23:$I$26,I$35,FALSE)*VLOOKUP($O165,$E$23:$K$26,7,FALSE)	=VLOOKUP($P165,$E$31:$I$33,F$35,FALSE)*VLOOKUP($P165,$E$31:$K$33,7,FALSE)	=VLOOKUP($P165,$E$31:$I$33,G$35,FALSE)*VLOOKUP($P165,$E$31:$K$33,7,FALSE)	=VLOOKUP($P165,$E$31:$I$33,H$35,FALSE)*VLOOKUP($P165,$E$31:$K$33,7,FALSE)	=VLOOKUP($P165,$E$31:$I$33,I$35,FALSE)*VLOOKUP($P165,$E$31:$K$33,7,FALSE)	=VLOOKUP(M165,$E$6:$K$10,7,FALSE)+VLOOKUP(N165,$E$15:$K$18,7,FALSE)+VLOOKUP(O165,$E$23:$K$26,7,FALSE)+VLOOKUP(P165,$E$31:$K$33,7,FALSE)	=(AC165+Y165+U165+Q165)/$AG165	=(AD165+Z165+V165+R165)/$AG165	=(AE165+AA165+W165+S165)/$AG165	=(AF165+AB165+X165+T165)/$AG165	=SUM(AH165:AK165)					75% to 90%	>TsumQ & >Ttemp	Partially Mobile and diverse	0	=AH165	=AI165	=AJ165	=AK165
												75% to 90%	>TsumQ & >Ttemp	Partially Mobile and diverse	-	=VLOOKUP($M166,$E$6:$I$10,F$35,FALSE)*VLOOKUP($M166,$E$6:$K$10,7,FALSE)	=VLOOKUP($M166,$E$6:$I$10,G$35,FALSE)*VLOOKUP($M166,$E$6:$K$10,7,FALSE)	=VLOOKUP($M166,$E$6:$I$10,H$35,FALSE)*VLOOKUP($M166,$E$6:$K$10,7,FALSE)	=VLOOKUP($M166,$E$6:$I$10,I$35,FALSE)*VLOOKUP($M166,$E$6:$K$10,7,FALSE)	=VLOOKUP($N166,$E$15:$I$18,F$35,FALSE)*VLOOKUP($N166,$E$15:$K$18,7,FALSE)	=VLOOKUP($N166,$E$15:$I$18,G$35,FALSE)*VLOOKUP($N166,$E$15:$K$18,7,FALSE)	=VLOOKUP($N166,$E$15:$I$18,H$35,FALSE)*VLOOKUP($N166,$E$15:$K$18,7,FALSE)	=VLOOKUP($N166,$E$15:$I$18,I$35,FALSE)*VLOOKUP($N166,$E$15:$K$18,7,FALSE)	=VLOOKUP($O166,$E$23:$I$26,F$35,FALSE)*VLOOKUP($O166,$E$23:$K$26,7,FALSE)	=VLOOKUP($O166,$E$23:$I$26,G$35,FALSE)*VLOOKUP($O166,$E$23:$K$26,7,FALSE)	=VLOOKUP($O166,$E$23:$I$26,H$35,FALSE)*VLOOKUP($O166,$E$23:$K$26,7,FALSE)	=VLOOKUP($O166,$E$23:$I$26,I$35,FALSE)*VLOOKUP($O166,$E$23:$K$26,7,FALSE)	=VLOOKUP($P166,$E$31:$I$33,F$35,FALSE)*VLOOKUP($P166,$E$31:$K$33,7,FALSE)	=VLOOKUP($P166,$E$31:$I$33,G$35,FALSE)*VLOOKUP($P166,$E$31:$K$33,7,FALSE)	=VLOOKUP($P166,$E$31:$I$33,H$35,FALSE)*VLOOKUP($P166,$E$31:$K$33,7,FALSE)	=VLOOKUP($P166,$E$31:$I$33,I$35,FALSE)*VLOOKUP($P166,$E$31:$K$33,7,FALSE)	=VLOOKUP(M166,$E$6:$K$10,7,FALSE)+VLOOKUP(N166,$E$15:$K$18,7,FALSE)+VLOOKUP(O166,$E$23:$K$26,7,FALSE)+VLOOKUP(P166,$E$31:$K$33,7,FALSE)	=(AC166+Y166+U166+Q166)/$AG166	=(AD166+Z166+V166+R166)/$AG166	=(AE166+AA166+W166+S166)/$AG166	=(AF166+AB166+X166+T166)/$AG166	=SUM(AH166:AK166)					75% to 90%	>TsumQ & >Ttemp	Partially Mobile and diverse	-	=AH166	=AI166	=AJ166	=AK166
												75% to 90%	>TsumQ & >Ttemp	Largely immobile and homogeneous	+	=VLOOKUP($M167,$E$6:$I$10,F$35,FALSE)*VLOOKUP($M167,$E$6:$K$10,7,FALSE)	=VLOOKUP($M167,$E$6:$I$10,G$35,FALSE)*VLOOKUP($M167,$E$6:$K$10,7,FALSE)	=VLOOKUP($M167,$E$6:$I$10,H$35,FALSE)*VLOOKUP($M167,$E$6:$K$10,7,FALSE)	=VLOOKUP($M167,$E$6:$I$10,I$35,FALSE)*VLOOKUP($M167,$E$6:$K$10,7,FALSE)	=VLOOKUP($N167,$E$15:$I$18,F$35,FALSE)*VLOOKUP($N167,$E$15:$K$18,7,FALSE)	=VLOOKUP($N167,$E$15:$I$18,G$35,FALSE)*VLOOKUP($N167,$E$15:$K$18,7,FALSE)	=VLOOKUP($N167,$E$15:$I$18,H$35,FALSE)*VLOOKUP($N167,$E$15:$K$18,7,FALSE)	=VLOOKUP($N167,$E$15:$I$18,I$35,FALSE)*VLOOKUP($N167,$E$15:$K$18,7,FALSE)	=VLOOKUP($O167,$E$23:$I$26,F$35,FALSE)*VLOOKUP($O167,$E$23:$K$26,7,FALSE)	=VLOOKUP($O167,$E$23:$I$26,G$35,FALSE)*VLOOKUP($O167,$E$23:$K$26,7,FALSE)	=VLOOKUP($O167,$E$23:$I$26,H$35,FALSE)*VLOOKUP($O167,$E$23:$K$26,7,FALSE)	=VLOOKUP($O167,$E$23:$I$26,I$35,FALSE)*VLOOKUP($O167,$E$23:$K$26,7,FALSE)	=VLOOKUP($P167,$E$31:$I$33,F$35,FALSE)*VLOOKUP($P167,$E$31:$K$33,7,FALSE)	=VLOOKUP($P167,$E$31:$I$33,G$35,FALSE)*VLOOKUP($P167,$E$31:$K$33,7,FALSE)	=VLOOKUP($P167,$E$31:$I$33,H$35,FALSE)*VLOOKUP($P167,$E$31:$K$33,7,FALSE)	=VLOOKUP($P167,$E$31:$I$33,I$35,FALSE)*VLOOKUP($P167,$E$31:$K$33,7,FALSE)	=VLOOKUP(M167,$E$6:$K$10,7,FALSE)+VLOOKUP(N167,$E$15:$K$18,7,FALSE)+VLOOKUP(O167,$E$23:$K$26,7,FALSE)+VLOOKUP(P167,$E$31:$K$33,7,FALSE)	=(AC167+Y167+U167+Q167)/$AG167	=(AD167+Z167+V167+R167)/$AG167	=(AE167+AA167+W167+S167)/$AG167	=(AF167+AB167+X167+T167)/$AG167	=SUM(AH167:AK167)					75% to 90%	>TsumQ & >Ttemp	Largely immobile and homogeneous	+	=AH167	=AI167	=AJ167	=AK167
												75% to 90%	>TsumQ & >Ttemp	Largely immobile and homogeneous	0	=VLOOKUP($M168,$E$6:$I$10,F$35,FALSE)*VLOOKUP($M168,$E$6:$K$10,7,FALSE)	=VLOOKUP($M168,$E$6:$I$10,G$35,FALSE)*VLOOKUP($M168,$E$6:$K$10,7,FALSE)	=VLOOKUP($M168,$E$6:$I$10,H$35,FALSE)*VLOOKUP($M168,$E$6:$K$10,7,FALSE)	=VLOOKUP($M168,$E$6:$I$10,I$35,FALSE)*VLOOKUP($M168,$E$6:$K$10,7,FALSE)	=VLOOKUP($N168,$E$15:$I$18,F$35,FALSE)*VLOOKUP($N168,$E$15:$K$18,7,FALSE)	=VLOOKUP($N168,$E$15:$I$18,G$35,FALSE)*VLOOKUP($N168,$E$15:$K$18,7,FALSE)	=VLOOKUP($N168,$E$15:$I$18,H$35,FALSE)*VLOOKUP($N168,$E$15:$K$18,7,FALSE)	=VLOOKUP($N168,$E$15:$I$18,I$35,FALSE)*VLOOKUP($N168,$E$15:$K$18,7,FALSE)	=VLOOKUP($O168,$E$23:$I$26,F$35,FALSE)*VLOOKUP($O168,$E$23:$K$26,7,FALSE)	=VLOOKUP($O168,$E$23:$I$26,G$35,FALSE)*VLOOKUP($O168,$E$23:$K$26,7,FALSE)	=VLOOKUP($O168,$E$23:$I$26,H$35,FALSE)*VLOOKUP($O168,$E$23:$K$26,7,FALSE)	=VLOOKUP($O168,$E$23:$I$26,I$35,FALSE)*VLOOKUP($O168,$E$23:$K$26,7,FALSE)	=VLOOKUP($P168,$E$31:$I$33,F$35,FALSE)*VLOOKUP($P168,$E$31:$K$33,7,FALSE)	=VLOOKUP($P168,$E$31:$I$33,G$35,FALSE)*VLOOKUP($P168,$E$31:$K$33,7,FALSE)	=VLOOKUP($P168,$E$31:$I$33,H$35,FALSE)*VLOOKUP($P168,$E$31:$K$33,7,FALSE)	=VLOOKUP($P168,$E$31:$I$33,I$35,FALSE)*VLOOKUP($P168,$E$31:$K$33,7,FALSE)	=VLOOKUP(M168,$E$6:$K$10,7,FALSE)+VLOOKUP(N168,$E$15:$K$18,7,FALSE)+VLOOKUP(O168,$E$23:$K$26,7,FALSE)+VLOOKUP(P168,$E$31:$K$33,7,FALSE)	=(AC168+Y168+U168+Q168)/$AG168	=(AD168+Z168+V168+R168)/$AG168	=(AE168+AA168+W168+S168)/$AG168	=(AF168+AB168+X168+T168)/$AG168	=SUM(AH168:AK168)					75% to 90%	>TsumQ & >Ttemp	Largely immobile and homogeneous	0	=AH168	=AI168	=AJ168	=AK168
												75% to 90%	>TsumQ & >Ttemp	Largely immobile and homogeneous	-	=VLOOKUP($M169,$E$6:$I$10,F$35,FALSE)*VLOOKUP($M169,$E$6:$K$10,7,FALSE)	=VLOOKUP($M169,$E$6:$I$10,G$35,FALSE)*VLOOKUP($M169,$E$6:$K$10,7,FALSE)	=VLOOKUP($M169,$E$6:$I$10,H$35,FALSE)*VLOOKUP($M169,$E$6:$K$10,7,FALSE)	=VLOOKUP($M169,$E$6:$I$10,I$35,FALSE)*VLOOKUP($M169,$E$6:$K$10,7,FALSE)	=VLOOKUP($N169,$E$15:$I$18,F$35,FALSE)*VLOOKUP($N169,$E$15:$K$18,7,FALSE)	=VLOOKUP($N169,$E$15:$I$18,G$35,FALSE)*VLOOKUP($N169,$E$15:$K$18,7,FALSE)	=VLOOKUP($N169,$E$15:$I$18,H$35,FALSE)*VLOOKUP($N169,$E$15:$K$18,7,FALSE)	=VLOOKUP($N169,$E$15:$I$18,I$35,FALSE)*VLOOKUP($N169,$E$15:$K$18,7,FALSE)	=VLOOKUP($O169,$E$23:$I$26,F$35,FALSE)*VLOOKUP($O169,$E$23:$K$26,7,FALSE)	=VLOOKUP($O169,$E$23:$I$26,G$35,FALSE)*VLOOKUP($O169,$E$23:$K$26,7,FALSE)	=VLOOKUP($O169,$E$23:$I$26,H$35,FALSE)*VLOOKUP($O169,$E$23:$K$26,7,FALSE)	=VLOOKUP($O169,$E$23:$I$26,I$35,FALSE)*VLOOKUP($O169,$E$23:$K$26,7,FALSE)	=VLOOKUP($P169,$E$31:$I$33,F$35,FALSE)*VLOOKUP($P169,$E$31:$K$33,7,FALSE)	=VLOOKUP($P169,$E$31:$I$33,G$35,FALSE)*VLOOKUP($P169,$E$31:$K$33,7,FALSE)	=VLOOKUP($P169,$E$31:$I$33,H$35,FALSE)*VLOOKUP($P169,$E$31:$K$33,7,FALSE)	=VLOOKUP($P169,$E$31:$I$33,I$35,FALSE)*VLOOKUP($P169,$E$31:$K$33,7,FALSE)	=VLOOKUP(M169,$E$6:$K$10,7,FALSE)+VLOOKUP(N169,$E$15:$K$18,7,FALSE)+VLOOKUP(O169,$E$23:$K$26,7,FALSE)+VLOOKUP(P169,$E$31:$K$33,7,FALSE)	=(AC169+Y169+U169+Q169)/$AG169	=(AD169+Z169+V169+R169)/$AG169	=(AE169+AA169+W169+S169)/$AG169	=(AF169+AB169+X169+T169)/$AG169	=SUM(AH169:AK169)					75% to 90%	>TsumQ & >Ttemp	Largely immobile and homogeneous	-	=AH169	=AI169	=AJ169	=AK169
												75% to 90%	>TsumQ & >Ttemp	Entrenched	+	=VLOOKUP($M170,$E$6:$I$10,F$35,FALSE)*VLOOKUP($M170,$E$6:$K$10,7,FALSE)	=VLOOKUP($M170,$E$6:$I$10,G$35,FALSE)*VLOOKUP($M170,$E$6:$K$10,7,FALSE)	=VLOOKUP($M170,$E$6:$I$10,H$35,FALSE)*VLOOKUP($M170,$E$6:$K$10,7,FALSE)	=VLOOKUP($M170,$E$6:$I$10,I$35,FALSE)*VLOOKUP($M170,$E$6:$K$10,7,FALSE)	=VLOOKUP($N170,$E$15:$I$18,F$35,FALSE)*VLOOKUP($N170,$E$15:$K$18,7,FALSE)	=VLOOKUP($N170,$E$15:$I$18,G$35,FALSE)*VLOOKUP($N170,$E$15:$K$18,7,FALSE)	=VLOOKUP($N170,$E$15:$I$18,H$35,FALSE)*VLOOKUP($N170,$E$15:$K$18,7,FALSE)	=VLOOKUP($N170,$E$15:$I$18,I$35,FALSE)*VLOOKUP($N170,$E$15:$K$18,7,FALSE)	=VLOOKUP($O170,$E$23:$I$26,F$35,FALSE)*VLOOKUP($O170,$E$23:$K$26,7,FALSE)	=VLOOKUP($O170,$E$23:$I$26,G$35,FALSE)*VLOOKUP($O170,$E$23:$K$26,7,FALSE)	=VLOOKUP($O170,$E$23:$I$26,H$35,FALSE)*VLOOKUP($O170,$E$23:$K$26,7,FALSE)	=VLOOKUP($O170,$E$23:$I$26,I$35,FALSE)*VLOOKUP($O170,$E$23:$K$26,7,FALSE)	=VLOOKUP($P170,$E$31:$I$33,F$35,FALSE)*VLOOKUP($P170,$E$31:$K$33,7,FALSE)	=VLOOKUP($P170,$E$31:$I$33,G$35,FALSE)*VLOOKUP($P170,$E$31:$K$33,7,FALSE)	=VLOOKUP($P170,$E$31:$I$33,H$35,FALSE)*VLOOKUP($P170,$E$31:$K$33,7,FALSE)	=VLOOKUP($P170,$E$31:$I$33,I$35,FALSE)*VLOOKUP($P170,$E$31:$K$33,7,FALSE)	=VLOOKUP(M170,$E$6:$K$10,7,FALSE)+VLOOKUP(N170,$E$15:$K$18,7,FALSE)+VLOOKUP(O170,$E$23:$K$26,7,FALSE)+VLOOKUP(P170,$E$31:$K$33,7,FALSE)	=(AC170+Y170+U170+Q170)/$AG170	=(AD170+Z170+V170+R170)/$AG170	=(AE170+AA170+W170+S170)/$AG170	=(AF170+AB170+X170+T170)/$AG170	=SUM(AH170:AK170)					75% to 90%	>TsumQ & >Ttemp	Entrenched	+	=AH170	=AI170	=AJ170	=AK170
												75% to 90%	>TsumQ & >Ttemp	Entrenched	0	=VLOOKUP($M171,$E$6:$I$10,F$35,FALSE)*VLOOKUP($M171,$E$6:$K$10,7,FALSE)	=VLOOKUP($M171,$E$6:$I$10,G$35,FALSE)*VLOOKUP($M171,$E$6:$K$10,7,FALSE)	=VLOOKUP($M171,$E$6:$I$10,H$35,FALSE)*VLOOKUP($M171,$E$6:$K$10,7,FALSE)	=VLOOKUP($M171,$E$6:$I$10,I$35,FALSE)*VLOOKUP($M171,$E$6:$K$10,7,FALSE)	=VLOOKUP($N171,$E$15:$I$18,F$35,FALSE)*VLOOKUP($N171,$E$15:$K$18,7,FALSE)	=VLOOKUP($N171,$E$15:$I$18,G$35,FALSE)*VLOOKUP($N171,$E$15:$K$18,7,FALSE)	=VLOOKUP($N171,$E$15:$I$18,H$35,FALSE)*VLOOKUP($N171,$E$15:$K$18,7,FALSE)	=VLOOKUP($N171,$E$15:$I$18,I$35,FALSE)*VLOOKUP($N171,$E$15:$K$18,7,FALSE)	=VLOOKUP($O171,$E$23:$I$26,F$35,FALSE)*VLOOKUP($O171,$E$23:$K$26,7,FALSE)	=VLOOKUP($O171,$E$23:$I$26,G$35,FALSE)*VLOOKUP($O171,$E$23:$K$26,7,FALSE)	=VLOOKUP($O171,$E$23:$I$26,H$35,FALSE)*VLOOKUP($O171,$E$23:$K$26,7,FALSE)	=VLOOKUP($O171,$E$23:$I$26,I$35,FALSE)*VLOOKUP($O171,$E$23:$K$26,7,FALSE)	=VLOOKUP($P171,$E$31:$I$33,F$35,FALSE)*VLOOKUP($P171,$E$31:$K$33,7,FALSE)	=VLOOKUP($P171,$E$31:$I$33,G$35,FALSE)*VLOOKUP($P171,$E$31:$K$33,7,FALSE)	=VLOOKUP($P171,$E$31:$I$33,H$35,FALSE)*VLOOKUP($P171,$E$31:$K$33,7,FALSE)	=VLOOKUP($P171,$E$31:$I$33,I$35,FALSE)*VLOOKUP($P171,$E$31:$K$33,7,FALSE)	=VLOOKUP(M171,$E$6:$K$10,7,FALSE)+VLOOKUP(N171,$E$15:$K$18,7,FALSE)+VLOOKUP(O171,$E$23:$K$26,7,FALSE)+VLOOKUP(P171,$E$31:$K$33,7,FALSE)	=(AC171+Y171+U171+Q171)/$AG171	=(AD171+Z171+V171+R171)/$AG171	=(AE171+AA171+W171+S171)/$AG171	=(AF171+AB171+X171+T171)/$AG171	=SUM(AH171:AK171)					75% to 90%	>TsumQ & >Ttemp	Entrenched	0	=AH171	=AI171	=AJ171	=AK171
												75% to 90%	>TsumQ & >Ttemp	Entrenched	-	=VLOOKUP($M172,$E$6:$I$10,F$35,FALSE)*VLOOKUP($M172,$E$6:$K$10,7,FALSE)	=VLOOKUP($M172,$E$6:$I$10,G$35,FALSE)*VLOOKUP($M172,$E$6:$K$10,7,FALSE)	=VLOOKUP($M172,$E$6:$I$10,H$35,FALSE)*VLOOKUP($M172,$E$6:$K$10,7,FALSE)	=VLOOKUP($M172,$E$6:$I$10,I$35,FALSE)*VLOOKUP($M172,$E$6:$K$10,7,FALSE)	=VLOOKUP($N172,$E$15:$I$18,F$35,FALSE)*VLOOKUP($N172,$E$15:$K$18,7,FALSE)	=VLOOKUP($N172,$E$15:$I$18,G$35,FALSE)*VLOOKUP($N172,$E$15:$K$18,7,FALSE)	=VLOOKUP($N172,$E$15:$I$18,H$35,FALSE)*VLOOKUP($N172,$E$15:$K$18,7,FALSE)	=VLOOKUP($N172,$E$15:$I$18,I$35,FALSE)*VLOOKUP($N172,$E$15:$K$18,7,FALSE)	=VLOOKUP($O172,$E$23:$I$26,F$35,FALSE)*VLOOKUP($O172,$E$23:$K$26,7,FALSE)	=VLOOKUP($O172,$E$23:$I$26,G$35,FALSE)*VLOOKUP($O172,$E$23:$K$26,7,FALSE)	=VLOOKUP($O172,$E$23:$I$26,H$35,FALSE)*VLOOKUP($O172,$E$23:$K$26,7,FALSE)	=VLOOKUP($O172,$E$23:$I$26,I$35,FALSE)*VLOOKUP($O172,$E$23:$K$26,7,FALSE)	=VLOOKUP($P172,$E$31:$I$33,F$35,FALSE)*VLOOKUP($P172,$E$31:$K$33,7,FALSE)	=VLOOKUP($P172,$E$31:$I$33,G$35,FALSE)*VLOOKUP($P172,$E$31:$K$33,7,FALSE)	=VLOOKUP($P172,$E$31:$I$33,H$35,FALSE)*VLOOKUP($P172,$E$31:$K$33,7,FALSE)	=VLOOKUP($P172,$E$31:$I$33,I$35,FALSE)*VLOOKUP($P172,$E$31:$K$33,7,FALSE)	=VLOOKUP(M172,$E$6:$K$10,7,FALSE)+VLOOKUP(N172,$E$15:$K$18,7,FALSE)+VLOOKUP(O172,$E$23:$K$26,7,FALSE)+VLOOKUP(P172,$E$31:$K$33,7,FALSE)	=(AC172+Y172+U172+Q172)/$AG172	=(AD172+Z172+V172+R172)/$AG172	=(AE172+AA172+W172+S172)/$AG172	=(AF172+AB172+X172+T172)/$AG172	=SUM(AH172:AK172)					75% to 90%	>TsumQ & >Ttemp	Entrenched	-	=AH172	=AI172	=AJ172	=AK172
												75% to 90%	<TsumQ & <Ttemp	Clean & Diverse	+	=VLOOKUP($M173,$E$6:$I$10,F$35,FALSE)*VLOOKUP($M173,$E$6:$K$10,7,FALSE)	=VLOOKUP($M173,$E$6:$I$10,G$35,FALSE)*VLOOKUP($M173,$E$6:$K$10,7,FALSE)	=VLOOKUP($M173,$E$6:$I$10,H$35,FALSE)*VLOOKUP($M173,$E$6:$K$10,7,FALSE)	=VLOOKUP($M173,$E$6:$I$10,I$35,FALSE)*VLOOKUP($M173,$E$6:$K$10,7,FALSE)	=VLOOKUP($N173,$E$15:$I$18,F$35,FALSE)*VLOOKUP($N173,$E$15:$K$18,7,FALSE)	=VLOOKUP($N173,$E$15:$I$18,G$35,FALSE)*VLOOKUP($N173,$E$15:$K$18,7,FALSE)	=VLOOKUP($N173,$E$15:$I$18,H$35,FALSE)*VLOOKUP($N173,$E$15:$K$18,7,FALSE)	=VLOOKUP($N173,$E$15:$I$18,I$35,FALSE)*VLOOKUP($N173,$E$15:$K$18,7,FALSE)	=VLOOKUP($O173,$E$23:$I$26,F$35,FALSE)*VLOOKUP($O173,$E$23:$K$26,7,FALSE)	=VLOOKUP($O173,$E$23:$I$26,G$35,FALSE)*VLOOKUP($O173,$E$23:$K$26,7,FALSE)	=VLOOKUP($O173,$E$23:$I$26,H$35,FALSE)*VLOOKUP($O173,$E$23:$K$26,7,FALSE)	=VLOOKUP($O173,$E$23:$I$26,I$35,FALSE)*VLOOKUP($O173,$E$23:$K$26,7,FALSE)	=VLOOKUP($P173,$E$31:$I$33,F$35,FALSE)*VLOOKUP($P173,$E$31:$K$33,7,FALSE)	=VLOOKUP($P173,$E$31:$I$33,G$35,FALSE)*VLOOKUP($P173,$E$31:$K$33,7,FALSE)	=VLOOKUP($P173,$E$31:$I$33,H$35,FALSE)*VLOOKUP($P173,$E$31:$K$33,7,FALSE)	=VLOOKUP($P173,$E$31:$I$33,I$35,FALSE)*VLOOKUP($P173,$E$31:$K$33,7,FALSE)	=VLOOKUP(M173,$E$6:$K$10,7,FALSE)+VLOOKUP(N173,$E$15:$K$18,7,FALSE)+VLOOKUP(O173,$E$23:$K$26,7,FALSE)+VLOOKUP(P173,$E$31:$K$33,7,FALSE)	=(AC173+Y173+U173+Q173)/$AG173	=(AD173+Z173+V173+R173)/$AG173	=(AE173+AA173+W173+S173)/$AG173	=(AF173+AB173+X173+T173)/$AG173	=SUM(AH173:AK173)					75% to 90%	<TsumQ & <Ttemp	Clean and diverse	+	=AH173	=AI173	=AJ173	=AK173
												75% to 90%	<TsumQ & <Ttemp	Clean & Diverse	0	=VLOOKUP($M174,$E$6:$I$10,F$35,FALSE)*VLOOKUP($M174,$E$6:$K$10,7,FALSE)	=VLOOKUP($M174,$E$6:$I$10,G$35,FALSE)*VLOOKUP($M174,$E$6:$K$10,7,FALSE)	=VLOOKUP($M174,$E$6:$I$10,H$35,FALSE)*VLOOKUP($M174,$E$6:$K$10,7,FALSE)	=VLOOKUP($M174,$E$6:$I$10,I$35,FALSE)*VLOOKUP($M174,$E$6:$K$10,7,FALSE)	=VLOOKUP($N174,$E$15:$I$18,F$35,FALSE)*VLOOKUP($N174,$E$15:$K$18,7,FALSE)	=VLOOKUP($N174,$E$15:$I$18,G$35,FALSE)*VLOOKUP($N174,$E$15:$K$18,7,FALSE)	=VLOOKUP($N174,$E$15:$I$18,H$35,FALSE)*VLOOKUP($N174,$E$15:$K$18,7,FALSE)	=VLOOKUP($N174,$E$15:$I$18,I$35,FALSE)*VLOOKUP($N174,$E$15:$K$18,7,FALSE)	=VLOOKUP($O174,$E$23:$I$26,F$35,FALSE)*VLOOKUP($O174,$E$23:$K$26,7,FALSE)	=VLOOKUP($O174,$E$23:$I$26,G$35,FALSE)*VLOOKUP($O174,$E$23:$K$26,7,FALSE)	=VLOOKUP($O174,$E$23:$I$26,H$35,FALSE)*VLOOKUP($O174,$E$23:$K$26,7,FALSE)	=VLOOKUP($O174,$E$23:$I$26,I$35,FALSE)*VLOOKUP($O174,$E$23:$K$26,7,FALSE)	=VLOOKUP($P174,$E$31:$I$33,F$35,FALSE)*VLOOKUP($P174,$E$31:$K$33,7,FALSE)	=VLOOKUP($P174,$E$31:$I$33,G$35,FALSE)*VLOOKUP($P174,$E$31:$K$33,7,FALSE)	=VLOOKUP($P174,$E$31:$I$33,H$35,FALSE)*VLOOKUP($P174,$E$31:$K$33,7,FALSE)	=VLOOKUP($P174,$E$31:$I$33,I$35,FALSE)*VLOOKUP($P174,$E$31:$K$33,7,FALSE)	=VLOOKUP(M174,$E$6:$K$10,7,FALSE)+VLOOKUP(N174,$E$15:$K$18,7,FALSE)+VLOOKUP(O174,$E$23:$K$26,7,FALSE)+VLOOKUP(P174,$E$31:$K$33,7,FALSE)	=(AC174+Y174+U174+Q174)/$AG174	=(AD174+Z174+V174+R174)/$AG174	=(AE174+AA174+W174+S174)/$AG174	=(AF174+AB174+X174+T174)/$AG174	=SUM(AH174:AK174)					75% to 90%	<TsumQ & <Ttemp	Clean and diverse	0	=AH174	=AI174	=AJ174	=AK174
												75% to 90%	<TsumQ & <Ttemp	Clean & Diverse	-	=VLOOKUP($M175,$E$6:$I$10,F$35,FALSE)*VLOOKUP($M175,$E$6:$K$10,7,FALSE)	=VLOOKUP($M175,$E$6:$I$10,G$35,FALSE)*VLOOKUP($M175,$E$6:$K$10,7,FALSE)	=VLOOKUP($M175,$E$6:$I$10,H$35,FALSE)*VLOOKUP($M175,$E$6:$K$10,7,FALSE)	=VLOOKUP($M175,$E$6:$I$10,I$35,FALSE)*VLOOKUP($M175,$E$6:$K$10,7,FALSE)	=VLOOKUP($N175,$E$15:$I$18,F$35,FALSE)*VLOOKUP($N175,$E$15:$K$18,7,FALSE)	=VLOOKUP($N175,$E$15:$I$18,G$35,FALSE)*VLOOKUP($N175,$E$15:$K$18,7,FALSE)	=VLOOKUP($N175,$E$15:$I$18,H$35,FALSE)*VLOOKUP($N175,$E$15:$K$18,7,FALSE)	=VLOOKUP($N175,$E$15:$I$18,I$35,FALSE)*VLOOKUP($N175,$E$15:$K$18,7,FALSE)	=VLOOKUP($O175,$E$23:$I$26,F$35,FALSE)*VLOOKUP($O175,$E$23:$K$26,7,FALSE)	=VLOOKUP($O175,$E$23:$I$26,G$35,FALSE)*VLOOKUP($O175,$E$23:$K$26,7,FALSE)	=VLOOKUP($O175,$E$23:$I$26,H$35,FALSE)*VLOOKUP($O175,$E$23:$K$26,7,FALSE)	=VLOOKUP($O175,$E$23:$I$26,I$35,FALSE)*VLOOKUP($O175,$E$23:$K$26,7,FALSE)	=VLOOKUP($P175,$E$31:$I$33,F$35,FALSE)*VLOOKUP($P175,$E$31:$K$33,7,FALSE)	=VLOOKUP($P175,$E$31:$I$33,G$35,FALSE)*VLOOKUP($P175,$E$31:$K$33,7,FALSE)	=VLOOKUP($P175,$E$31:$I$33,H$35,FALSE)*VLOOKUP($P175,$E$31:$K$33,7,FALSE)	=VLOOKUP($P175,$E$31:$I$33,I$35,FALSE)*VLOOKUP($P175,$E$31:$K$33,7,FALSE)	=VLOOKUP(M175,$E$6:$K$10,7,FALSE)+VLOOKUP(N175,$E$15:$K$18,7,FALSE)+VLOOKUP(O175,$E$23:$K$26,7,FALSE)+VLOOKUP(P175,$E$31:$K$33,7,FALSE)	=(AC175+Y175+U175+Q175)/$AG175	=(AD175+Z175+V175+R175)/$AG175	=(AE175+AA175+W175+S175)/$AG175	=(AF175+AB175+X175+T175)/$AG175	=SUM(AH175:AK175)					75% to 90%	<TsumQ & <Ttemp	Clean and diverse	-	=AH175	=AI175	=AJ175	=AK175
												75% to 90%	<TsumQ & <Ttemp	Partially Mobile and diverse	+	=VLOOKUP($M176,$E$6:$I$10,F$35,FALSE)*VLOOKUP($M176,$E$6:$K$10,7,FALSE)	=VLOOKUP($M176,$E$6:$I$10,G$35,FALSE)*VLOOKUP($M176,$E$6:$K$10,7,FALSE)	=VLOOKUP($M176,$E$6:$I$10,H$35,FALSE)*VLOOKUP($M176,$E$6:$K$10,7,FALSE)	=VLOOKUP($M176,$E$6:$I$10,I$35,FALSE)*VLOOKUP($M176,$E$6:$K$10,7,FALSE)	=VLOOKUP($N176,$E$15:$I$18,F$35,FALSE)*VLOOKUP($N176,$E$15:$K$18,7,FALSE)	=VLOOKUP($N176,$E$15:$I$18,G$35,FALSE)*VLOOKUP($N176,$E$15:$K$18,7,FALSE)	=VLOOKUP($N176,$E$15:$I$18,H$35,FALSE)*VLOOKUP($N176,$E$15:$K$18,7,FALSE)	=VLOOKUP($N176,$E$15:$I$18,I$35,FALSE)*VLOOKUP($N176,$E$15:$K$18,7,FALSE)	=VLOOKUP($O176,$E$23:$I$26,F$35,FALSE)*VLOOKUP($O176,$E$23:$K$26,7,FALSE)	=VLOOKUP($O176,$E$23:$I$26,G$35,FALSE)*VLOOKUP($O176,$E$23:$K$26,7,FALSE)	=VLOOKUP($O176,$E$23:$I$26,H$35,FALSE)*VLOOKUP($O176,$E$23:$K$26,7,FALSE)	=VLOOKUP($O176,$E$23:$I$26,I$35,FALSE)*VLOOKUP($O176,$E$23:$K$26,7,FALSE)	=VLOOKUP($P176,$E$31:$I$33,F$35,FALSE)*VLOOKUP($P176,$E$31:$K$33,7,FALSE)	=VLOOKUP($P176,$E$31:$I$33,G$35,FALSE)*VLOOKUP($P176,$E$31:$K$33,7,FALSE)	=VLOOKUP($P176,$E$31:$I$33,H$35,FALSE)*VLOOKUP($P176,$E$31:$K$33,7,FALSE)	=VLOOKUP($P176,$E$31:$I$33,I$35,FALSE)*VLOOKUP($P176,$E$31:$K$33,7,FALSE)	=VLOOKUP(M176,$E$6:$K$10,7,FALSE)+VLOOKUP(N176,$E$15:$K$18,7,FALSE)+VLOOKUP(O176,$E$23:$K$26,7,FALSE)+VLOOKUP(P176,$E$31:$K$33,7,FALSE)	=(AC176+Y176+U176+Q176)/$AG176	=(AD176+Z176+V176+R176)/$AG176	=(AE176+AA176+W176+S176)/$AG176	=(AF176+AB176+X176+T176)/$AG176	=SUM(AH176:AK176)					75% to 90%	<TsumQ & <Ttemp	Partially Mobile and diverse	+	=AH176	=AI176	=AJ176	=AK176
												75% to 90%	<TsumQ & <Ttemp	Partially Mobile and diverse	0	=VLOOKUP($M177,$E$6:$I$10,F$35,FALSE)*VLOOKUP($M177,$E$6:$K$10,7,FALSE)	=VLOOKUP($M177,$E$6:$I$10,G$35,FALSE)*VLOOKUP($M177,$E$6:$K$10,7,FALSE)	=VLOOKUP($M177,$E$6:$I$10,H$35,FALSE)*VLOOKUP($M177,$E$6:$K$10,7,FALSE)	=VLOOKUP($M177,$E$6:$I$10,I$35,FALSE)*VLOOKUP($M177,$E$6:$K$10,7,FALSE)	=VLOOKUP($N177,$E$15:$I$18,F$35,FALSE)*VLOOKUP($N177,$E$15:$K$18,7,FALSE)	=VLOOKUP($N177,$E$15:$I$18,G$35,FALSE)*VLOOKUP($N177,$E$15:$K$18,7,FALSE)	=VLOOKUP($N177,$E$15:$I$18,H$35,FALSE)*VLOOKUP($N177,$E$15:$K$18,7,FALSE)	=VLOOKUP($N177,$E$15:$I$18,I$35,FALSE)*VLOOKUP($N177,$E$15:$K$18,7,FALSE)	=VLOOKUP($O177,$E$23:$I$26,F$35,FALSE)*VLOOKUP($O177,$E$23:$K$26,7,FALSE)	=VLOOKUP($O177,$E$23:$I$26,G$35,FALSE)*VLOOKUP($O177,$E$23:$K$26,7,FALSE)	=VLOOKUP($O177,$E$23:$I$26,H$35,FALSE)*VLOOKUP($O177,$E$23:$K$26,7,FALSE)	=VLOOKUP($O177,$E$23:$I$26,I$35,FALSE)*VLOOKUP($O177,$E$23:$K$26,7,FALSE)	=VLOOKUP($P177,$E$31:$I$33,F$35,FALSE)*VLOOKUP($P177,$E$31:$K$33,7,FALSE)	=VLOOKUP($P177,$E$31:$I$33,G$35,FALSE)*VLOOKUP($P177,$E$31:$K$33,7,FALSE)	=VLOOKUP($P177,$E$31:$I$33,H$35,FALSE)*VLOOKUP($P177,$E$31:$K$33,7,FALSE)	=VLOOKUP($P177,$E$31:$I$33,I$35,FALSE)*VLOOKUP($P177,$E$31:$K$33,7,FALSE)	=VLOOKUP(M177,$E$6:$K$10,7,FALSE)+VLOOKUP(N177,$E$15:$K$18,7,FALSE)+VLOOKUP(O177,$E$23:$K$26,7,FALSE)+VLOOKUP(P177,$E$31:$K$33,7,FALSE)	=(AC177+Y177+U177+Q177)/$AG177	=(AD177+Z177+V177+R177)/$AG177	=(AE177+AA177+W177+S177)/$AG177	=(AF177+AB177+X177+T177)/$AG177	=SUM(AH177:AK177)					75% to 90%	<TsumQ & <Ttemp	Partially Mobile and diverse	0	=AH177	=AI177	=AJ177	=AK177
												75% to 90%	<TsumQ & <Ttemp	Partially Mobile and diverse	-	=VLOOKUP($M178,$E$6:$I$10,F$35,FALSE)*VLOOKUP($M178,$E$6:$K$10,7,FALSE)	=VLOOKUP($M178,$E$6:$I$10,G$35,FALSE)*VLOOKUP($M178,$E$6:$K$10,7,FALSE)	=VLOOKUP($M178,$E$6:$I$10,H$35,FALSE)*VLOOKUP($M178,$E$6:$K$10,7,FALSE)	=VLOOKUP($M178,$E$6:$I$10,I$35,FALSE)*VLOOKUP($M178,$E$6:$K$10,7,FALSE)	=VLOOKUP($N178,$E$15:$I$18,F$35,FALSE)*VLOOKUP($N178,$E$15:$K$18,7,FALSE)	=VLOOKUP($N178,$E$15:$I$18,G$35,FALSE)*VLOOKUP($N178,$E$15:$K$18,7,FALSE)	=VLOOKUP($N178,$E$15:$I$18,H$35,FALSE)*VLOOKUP($N178,$E$15:$K$18,7,FALSE)	=VLOOKUP($N178,$E$15:$I$18,I$35,FALSE)*VLOOKUP($N178,$E$15:$K$18,7,FALSE)	=VLOOKUP($O178,$E$23:$I$26,F$35,FALSE)*VLOOKUP($O178,$E$23:$K$26,7,FALSE)	=VLOOKUP($O178,$E$23:$I$26,G$35,FALSE)*VLOOKUP($O178,$E$23:$K$26,7,FALSE)	=VLOOKUP($O178,$E$23:$I$26,H$35,FALSE)*VLOOKUP($O178,$E$23:$K$26,7,FALSE)	=VLOOKUP($O178,$E$23:$I$26,I$35,FALSE)*VLOOKUP($O178,$E$23:$K$26,7,FALSE)	=VLOOKUP($P178,$E$31:$I$33,F$35,FALSE)*VLOOKUP($P178,$E$31:$K$33,7,FALSE)	=VLOOKUP($P178,$E$31:$I$33,G$35,FALSE)*VLOOKUP($P178,$E$31:$K$33,7,FALSE)	=VLOOKUP($P178,$E$31:$I$33,H$35,FALSE)*VLOOKUP($P178,$E$31:$K$33,7,FALSE)	=VLOOKUP($P178,$E$31:$I$33,I$35,FALSE)*VLOOKUP($P178,$E$31:$K$33,7,FALSE)	=VLOOKUP(M178,$E$6:$K$10,7,FALSE)+VLOOKUP(N178,$E$15:$K$18,7,FALSE)+VLOOKUP(O178,$E$23:$K$26,7,FALSE)+VLOOKUP(P178,$E$31:$K$33,7,FALSE)	=(AC178+Y178+U178+Q178)/$AG178	=(AD178+Z178+V178+R178)/$AG178	=(AE178+AA178+W178+S178)/$AG178	=(AF178+AB178+X178+T178)/$AG178	=SUM(AH178:AK178)					75% to 90%	<TsumQ & <Ttemp	Partially Mobile and diverse	-	=AH178	=AI178	=AJ178	=AK178
												75% to 90%	<TsumQ & <Ttemp	Largely immobile and homogeneous	+	=VLOOKUP($M179,$E$6:$I$10,F$35,FALSE)*VLOOKUP($M179,$E$6:$K$10,7,FALSE)	=VLOOKUP($M179,$E$6:$I$10,G$35,FALSE)*VLOOKUP($M179,$E$6:$K$10,7,FALSE)	=VLOOKUP($M179,$E$6:$I$10,H$35,FALSE)*VLOOKUP($M179,$E$6:$K$10,7,FALSE)	=VLOOKUP($M179,$E$6:$I$10,I$35,FALSE)*VLOOKUP($M179,$E$6:$K$10,7,FALSE)	=VLOOKUP($N179,$E$15:$I$18,F$35,FALSE)*VLOOKUP($N179,$E$15:$K$18,7,FALSE)	=VLOOKUP($N179,$E$15:$I$18,G$35,FALSE)*VLOOKUP($N179,$E$15:$K$18,7,FALSE)	=VLOOKUP($N179,$E$15:$I$18,H$35,FALSE)*VLOOKUP($N179,$E$15:$K$18,7,FALSE)	=VLOOKUP($N179,$E$15:$I$18,I$35,FALSE)*VLOOKUP($N179,$E$15:$K$18,7,FALSE)	=VLOOKUP($O179,$E$23:$I$26,F$35,FALSE)*VLOOKUP($O179,$E$23:$K$26,7,FALSE)	=VLOOKUP($O179,$E$23:$I$26,G$35,FALSE)*VLOOKUP($O179,$E$23:$K$26,7,FALSE)	=VLOOKUP($O179,$E$23:$I$26,H$35,FALSE)*VLOOKUP($O179,$E$23:$K$26,7,FALSE)	=VLOOKUP($O179,$E$23:$I$26,I$35,FALSE)*VLOOKUP($O179,$E$23:$K$26,7,FALSE)	=VLOOKUP($P179,$E$31:$I$33,F$35,FALSE)*VLOOKUP($P179,$E$31:$K$33,7,FALSE)	=VLOOKUP($P179,$E$31:$I$33,G$35,FALSE)*VLOOKUP($P179,$E$31:$K$33,7,FALSE)	=VLOOKUP($P179,$E$31:$I$33,H$35,FALSE)*VLOOKUP($P179,$E$31:$K$33,7,FALSE)	=VLOOKUP($P179,$E$31:$I$33,I$35,FALSE)*VLOOKUP($P179,$E$31:$K$33,7,FALSE)	=VLOOKUP(M179,$E$6:$K$10,7,FALSE)+VLOOKUP(N179,$E$15:$K$18,7,FALSE)+VLOOKUP(O179,$E$23:$K$26,7,FALSE)+VLOOKUP(P179,$E$31:$K$33,7,FALSE)	=(AC179+Y179+U179+Q179)/$AG179	=(AD179+Z179+V179+R179)/$AG179	=(AE179+AA179+W179+S179)/$AG179	=(AF179+AB179+X179+T179)/$AG179	=SUM(AH179:AK179)					75% to 90%	<TsumQ & <Ttemp	Largely immobile and homogeneous	+	=AH179	=AI179	=AJ179	=AK179
												75% to 90%	<TsumQ & <Ttemp	Largely immobile and homogeneous	0	=VLOOKUP($M180,$E$6:$I$10,F$35,FALSE)*VLOOKUP($M180,$E$6:$K$10,7,FALSE)	=VLOOKUP($M180,$E$6:$I$10,G$35,FALSE)*VLOOKUP($M180,$E$6:$K$10,7,FALSE)	=VLOOKUP($M180,$E$6:$I$10,H$35,FALSE)*VLOOKUP($M180,$E$6:$K$10,7,FALSE)	=VLOOKUP($M180,$E$6:$I$10,I$35,FALSE)*VLOOKUP($M180,$E$6:$K$10,7,FALSE)	=VLOOKUP($N180,$E$15:$I$18,F$35,FALSE)*VLOOKUP($N180,$E$15:$K$18,7,FALSE)	=VLOOKUP($N180,$E$15:$I$18,G$35,FALSE)*VLOOKUP($N180,$E$15:$K$18,7,FALSE)	=VLOOKUP($N180,$E$15:$I$18,H$35,FALSE)*VLOOKUP($N180,$E$15:$K$18,7,FALSE)	=VLOOKUP($N180,$E$15:$I$18,I$35,FALSE)*VLOOKUP($N180,$E$15:$K$18,7,FALSE)	=VLOOKUP($O180,$E$23:$I$26,F$35,FALSE)*VLOOKUP($O180,$E$23:$K$26,7,FALSE)	=VLOOKUP($O180,$E$23:$I$26,G$35,FALSE)*VLOOKUP($O180,$E$23:$K$26,7,FALSE)	=VLOOKUP($O180,$E$23:$I$26,H$35,FALSE)*VLOOKUP($O180,$E$23:$K$26,7,FALSE)	=VLOOKUP($O180,$E$23:$I$26,I$35,FALSE)*VLOOKUP($O180,$E$23:$K$26,7,FALSE)	=VLOOKUP($P180,$E$31:$I$33,F$35,FALSE)*VLOOKUP($P180,$E$31:$K$33,7,FALSE)	=VLOOKUP($P180,$E$31:$I$33,G$35,FALSE)*VLOOKUP($P180,$E$31:$K$33,7,FALSE)	=VLOOKUP($P180,$E$31:$I$33,H$35,FALSE)*VLOOKUP($P180,$E$31:$K$33,7,FALSE)	=VLOOKUP($P180,$E$31:$I$33,I$35,FALSE)*VLOOKUP($P180,$E$31:$K$33,7,FALSE)	=VLOOKUP(M180,$E$6:$K$10,7,FALSE)+VLOOKUP(N180,$E$15:$K$18,7,FALSE)+VLOOKUP(O180,$E$23:$K$26,7,FALSE)+VLOOKUP(P180,$E$31:$K$33,7,FALSE)	=(AC180+Y180+U180+Q180)/$AG180	=(AD180+Z180+V180+R180)/$AG180	=(AE180+AA180+W180+S180)/$AG180	=(AF180+AB180+X180+T180)/$AG180	=SUM(AH180:AK180)					75% to 90%	<TsumQ & <Ttemp	Largely immobile and homogeneous	0	=AH180	=AI180	=AJ180	=AK180
												75% to 90%	<TsumQ & <Ttemp	Largely immobile and homogeneous	-	=VLOOKUP($M181,$E$6:$I$10,F$35,FALSE)*VLOOKUP($M181,$E$6:$K$10,7,FALSE)	=VLOOKUP($M181,$E$6:$I$10,G$35,FALSE)*VLOOKUP($M181,$E$6:$K$10,7,FALSE)	=VLOOKUP($M181,$E$6:$I$10,H$35,FALSE)*VLOOKUP($M181,$E$6:$K$10,7,FALSE)	=VLOOKUP($M181,$E$6:$I$10,I$35,FALSE)*VLOOKUP($M181,$E$6:$K$10,7,FALSE)	=VLOOKUP($N181,$E$15:$I$18,F$35,FALSE)*VLOOKUP($N181,$E$15:$K$18,7,FALSE)	=VLOOKUP($N181,$E$15:$I$18,G$35,FALSE)*VLOOKUP($N181,$E$15:$K$18,7,FALSE)	=VLOOKUP($N181,$E$15:$I$18,H$35,FALSE)*VLOOKUP($N181,$E$15:$K$18,7,FALSE)	=VLOOKUP($N181,$E$15:$I$18,I$35,FALSE)*VLOOKUP($N181,$E$15:$K$18,7,FALSE)	=VLOOKUP($O181,$E$23:$I$26,F$35,FALSE)*VLOOKUP($O181,$E$23:$K$26,7,FALSE)	=VLOOKUP($O181,$E$23:$I$26,G$35,FALSE)*VLOOKUP($O181,$E$23:$K$26,7,FALSE)	=VLOOKUP($O181,$E$23:$I$26,H$35,FALSE)*VLOOKUP($O181,$E$23:$K$26,7,FALSE)	=VLOOKUP($O181,$E$23:$I$26,I$35,FALSE)*VLOOKUP($O181,$E$23:$K$26,7,FALSE)	=VLOOKUP($P181,$E$31:$I$33,F$35,FALSE)*VLOOKUP($P181,$E$31:$K$33,7,FALSE)	=VLOOKUP($P181,$E$31:$I$33,G$35,FALSE)*VLOOKUP($P181,$E$31:$K$33,7,FALSE)	=VLOOKUP($P181,$E$31:$I$33,H$35,FALSE)*VLOOKUP($P181,$E$31:$K$33,7,FALSE)	=VLOOKUP($P181,$E$31:$I$33,I$35,FALSE)*VLOOKUP($P181,$E$31:$K$33,7,FALSE)	=VLOOKUP(M181,$E$6:$K$10,7,FALSE)+VLOOKUP(N181,$E$15:$K$18,7,FALSE)+VLOOKUP(O181,$E$23:$K$26,7,FALSE)+VLOOKUP(P181,$E$31:$K$33,7,FALSE)	=(AC181+Y181+U181+Q181)/$AG181	=(AD181+Z181+V181+R181)/$AG181	=(AE181+AA181+W181+S181)/$AG181	=(AF181+AB181+X181+T181)/$AG181	=SUM(AH181:AK181)					75% to 90%	<TsumQ & <Ttemp	Largely immobile and homogeneous	-	=AH181	=AI181	=AJ181	=AK181
												75% to 90%	<TsumQ & <Ttemp	Entrenched	+	=VLOOKUP($M182,$E$6:$I$10,F$35,FALSE)*VLOOKUP($M182,$E$6:$K$10,7,FALSE)	=VLOOKUP($M182,$E$6:$I$10,G$35,FALSE)*VLOOKUP($M182,$E$6:$K$10,7,FALSE)	=VLOOKUP($M182,$E$6:$I$10,H$35,FALSE)*VLOOKUP($M182,$E$6:$K$10,7,FALSE)	=VLOOKUP($M182,$E$6:$I$10,I$35,FALSE)*VLOOKUP($M182,$E$6:$K$10,7,FALSE)	=VLOOKUP($N182,$E$15:$I$18,F$35,FALSE)*VLOOKUP($N182,$E$15:$K$18,7,FALSE)	=VLOOKUP($N182,$E$15:$I$18,G$35,FALSE)*VLOOKUP($N182,$E$15:$K$18,7,FALSE)	=VLOOKUP($N182,$E$15:$I$18,H$35,FALSE)*VLOOKUP($N182,$E$15:$K$18,7,FALSE)	=VLOOKUP($N182,$E$15:$I$18,I$35,FALSE)*VLOOKUP($N182,$E$15:$K$18,7,FALSE)	=VLOOKUP($O182,$E$23:$I$26,F$35,FALSE)*VLOOKUP($O182,$E$23:$K$26,7,FALSE)	=VLOOKUP($O182,$E$23:$I$26,G$35,FALSE)*VLOOKUP($O182,$E$23:$K$26,7,FALSE)	=VLOOKUP($O182,$E$23:$I$26,H$35,FALSE)*VLOOKUP($O182,$E$23:$K$26,7,FALSE)	=VLOOKUP($O182,$E$23:$I$26,I$35,FALSE)*VLOOKUP($O182,$E$23:$K$26,7,FALSE)	=VLOOKUP($P182,$E$31:$I$33,F$35,FALSE)*VLOOKUP($P182,$E$31:$K$33,7,FALSE)	=VLOOKUP($P182,$E$31:$I$33,G$35,FALSE)*VLOOKUP($P182,$E$31:$K$33,7,FALSE)	=VLOOKUP($P182,$E$31:$I$33,H$35,FALSE)*VLOOKUP($P182,$E$31:$K$33,7,FALSE)	=VLOOKUP($P182,$E$31:$I$33,I$35,FALSE)*VLOOKUP($P182,$E$31:$K$33,7,FALSE)	=VLOOKUP(M182,$E$6:$K$10,7,FALSE)+VLOOKUP(N182,$E$15:$K$18,7,FALSE)+VLOOKUP(O182,$E$23:$K$26,7,FALSE)+VLOOKUP(P182,$E$31:$K$33,7,FALSE)	=(AC182+Y182+U182+Q182)/$AG182	=(AD182+Z182+V182+R182)/$AG182	=(AE182+AA182+W182+S182)/$AG182	=(AF182+AB182+X182+T182)/$AG182	=SUM(AH182:AK182)					75% to 90%	<TsumQ & <Ttemp	Entrenched	+	=AH182	=AI182	=AJ182	=AK182
												75% to 90%	<TsumQ & <Ttemp	Entrenched	0	=VLOOKUP($M183,$E$6:$I$10,F$35,FALSE)*VLOOKUP($M183,$E$6:$K$10,7,FALSE)	=VLOOKUP($M183,$E$6:$I$10,G$35,FALSE)*VLOOKUP($M183,$E$6:$K$10,7,FALSE)	=VLOOKUP($M183,$E$6:$I$10,H$35,FALSE)*VLOOKUP($M183,$E$6:$K$10,7,FALSE)	=VLOOKUP($M183,$E$6:$I$10,I$35,FALSE)*VLOOKUP($M183,$E$6:$K$10,7,FALSE)	=VLOOKUP($N183,$E$15:$I$18,F$35,FALSE)*VLOOKUP($N183,$E$15:$K$18,7,FALSE)	=VLOOKUP($N183,$E$15:$I$18,G$35,FALSE)*VLOOKUP($N183,$E$15:$K$18,7,FALSE)	=VLOOKUP($N183,$E$15:$I$18,H$35,FALSE)*VLOOKUP($N183,$E$15:$K$18,7,FALSE)	=VLOOKUP($N183,$E$15:$I$18,I$35,FALSE)*VLOOKUP($N183,$E$15:$K$18,7,FALSE)	=VLOOKUP($O183,$E$23:$I$26,F$35,FALSE)*VLOOKUP($O183,$E$23:$K$26,7,FALSE)	=VLOOKUP($O183,$E$23:$I$26,G$35,FALSE)*VLOOKUP($O183,$E$23:$K$26,7,FALSE)	=VLOOKUP($O183,$E$23:$I$26,H$35,FALSE)*VLOOKUP($O183,$E$23:$K$26,7,FALSE)	=VLOOKUP($O183,$E$23:$I$26,I$35,FALSE)*VLOOKUP($O183,$E$23:$K$26,7,FALSE)	=VLOOKUP($P183,$E$31:$I$33,F$35,FALSE)*VLOOKUP($P183,$E$31:$K$33,7,FALSE)	=VLOOKUP($P183,$E$31:$I$33,G$35,FALSE)*VLOOKUP($P183,$E$31:$K$33,7,FALSE)	=VLOOKUP($P183,$E$31:$I$33,H$35,FALSE)*VLOOKUP($P183,$E$31:$K$33,7,FALSE)	=VLOOKUP($P183,$E$31:$I$33,I$35,FALSE)*VLOOKUP($P183,$E$31:$K$33,7,FALSE)	=VLOOKUP(M183,$E$6:$K$10,7,FALSE)+VLOOKUP(N183,$E$15:$K$18,7,FALSE)+VLOOKUP(O183,$E$23:$K$26,7,FALSE)+VLOOKUP(P183,$E$31:$K$33,7,FALSE)	=(AC183+Y183+U183+Q183)/$AG183	=(AD183+Z183+V183+R183)/$AG183	=(AE183+AA183+W183+S183)/$AG183	=(AF183+AB183+X183+T183)/$AG183	=SUM(AH183:AK183)					75% to 90%	<TsumQ & <Ttemp	Entrenched	0	=AH183	=AI183	=AJ183	=AK183
												75% to 90%	<TsumQ & <Ttemp	Entrenched	-	=VLOOKUP($M184,$E$6:$I$10,F$35,FALSE)*VLOOKUP($M184,$E$6:$K$10,7,FALSE)	=VLOOKUP($M184,$E$6:$I$10,G$35,FALSE)*VLOOKUP($M184,$E$6:$K$10,7,FALSE)	=VLOOKUP($M184,$E$6:$I$10,H$35,FALSE)*VLOOKUP($M184,$E$6:$K$10,7,FALSE)	=VLOOKUP($M184,$E$6:$I$10,I$35,FALSE)*VLOOKUP($M184,$E$6:$K$10,7,FALSE)	=VLOOKUP($N184,$E$15:$I$18,F$35,FALSE)*VLOOKUP($N184,$E$15:$K$18,7,FALSE)	=VLOOKUP($N184,$E$15:$I$18,G$35,FALSE)*VLOOKUP($N184,$E$15:$K$18,7,FALSE)	=VLOOKUP($N184,$E$15:$I$18,H$35,FALSE)*VLOOKUP($N184,$E$15:$K$18,7,FALSE)	=VLOOKUP($N184,$E$15:$I$18,I$35,FALSE)*VLOOKUP($N184,$E$15:$K$18,7,FALSE)	=VLOOKUP($O184,$E$23:$I$26,F$35,FALSE)*VLOOKUP($O184,$E$23:$K$26,7,FALSE)	=VLOOKUP($O184,$E$23:$I$26,G$35,FALSE)*VLOOKUP($O184,$E$23:$K$26,7,FALSE)	=VLOOKUP($O184,$E$23:$I$26,H$35,FALSE)*VLOOKUP($O184,$E$23:$K$26,7,FALSE)	=VLOOKUP($O184,$E$23:$I$26,I$35,FALSE)*VLOOKUP($O184,$E$23:$K$26,7,FALSE)	=VLOOKUP($P184,$E$31:$I$33,F$35,FALSE)*VLOOKUP($P184,$E$31:$K$33,7,FALSE)	=VLOOKUP($P184,$E$31:$I$33,G$35,FALSE)*VLOOKUP($P184,$E$31:$K$33,7,FALSE)	=VLOOKUP($P184,$E$31:$I$33,H$35,FALSE)*VLOOKUP($P184,$E$31:$K$33,7,FALSE)	=VLOOKUP($P184,$E$31:$I$33,I$35,FALSE)*VLOOKUP($P184,$E$31:$K$33,7,FALSE)	=VLOOKUP(M184,$E$6:$K$10,7,FALSE)+VLOOKUP(N184,$E$15:$K$18,7,FALSE)+VLOOKUP(O184,$E$23:$K$26,7,FALSE)+VLOOKUP(P184,$E$31:$K$33,7,FALSE)	=(AC184+Y184+U184+Q184)/$AG184	=(AD184+Z184+V184+R184)/$AG184	=(AE184+AA184+W184+S184)/$AG184	=(AF184+AB184+X184+T184)/$AG184	=SUM(AH184:AK184)					75% to 90%	<TsumQ & <Ttemp	Entrenched	-	=AH184	=AI184	=AJ184	=AK184
												75% to 90%	<TsumQ & >Ttemp	Clean & Diverse	+	=VLOOKUP($M185,$E$6:$I$10,F$35,FALSE)*VLOOKUP($M185,$E$6:$K$10,7,FALSE)	=VLOOKUP($M185,$E$6:$I$10,G$35,FALSE)*VLOOKUP($M185,$E$6:$K$10,7,FALSE)	=VLOOKUP($M185,$E$6:$I$10,H$35,FALSE)*VLOOKUP($M185,$E$6:$K$10,7,FALSE)	=VLOOKUP($M185,$E$6:$I$10,I$35,FALSE)*VLOOKUP($M185,$E$6:$K$10,7,FALSE)	=VLOOKUP($N185,$E$15:$I$18,F$35,FALSE)*VLOOKUP($N185,$E$15:$K$18,7,FALSE)	=VLOOKUP($N185,$E$15:$I$18,G$35,FALSE)*VLOOKUP($N185,$E$15:$K$18,7,FALSE)	=VLOOKUP($N185,$E$15:$I$18,H$35,FALSE)*VLOOKUP($N185,$E$15:$K$18,7,FALSE)	=VLOOKUP($N185,$E$15:$I$18,I$35,FALSE)*VLOOKUP($N185,$E$15:$K$18,7,FALSE)	=VLOOKUP($O185,$E$23:$I$26,F$35,FALSE)*VLOOKUP($O185,$E$23:$K$26,7,FALSE)	=VLOOKUP($O185,$E$23:$I$26,G$35,FALSE)*VLOOKUP($O185,$E$23:$K$26,7,FALSE)	=VLOOKUP($O185,$E$23:$I$26,H$35,FALSE)*VLOOKUP($O185,$E$23:$K$26,7,FALSE)	=VLOOKUP($O185,$E$23:$I$26,I$35,FALSE)*VLOOKUP($O185,$E$23:$K$26,7,FALSE)	=VLOOKUP($P185,$E$31:$I$33,F$35,FALSE)*VLOOKUP($P185,$E$31:$K$33,7,FALSE)	=VLOOKUP($P185,$E$31:$I$33,G$35,FALSE)*VLOOKUP($P185,$E$31:$K$33,7,FALSE)	=VLOOKUP($P185,$E$31:$I$33,H$35,FALSE)*VLOOKUP($P185,$E$31:$K$33,7,FALSE)	=VLOOKUP($P185,$E$31:$I$33,I$35,FALSE)*VLOOKUP($P185,$E$31:$K$33,7,FALSE)	=VLOOKUP(M185,$E$6:$K$10,7,FALSE)+VLOOKUP(N185,$E$15:$K$18,7,FALSE)+VLOOKUP(O185,$E$23:$K$26,7,FALSE)+VLOOKUP(P185,$E$31:$K$33,7,FALSE)	=(AC185+Y185+U185+Q185)/$AG185	=(AD185+Z185+V185+R185)/$AG185	=(AE185+AA185+W185+S185)/$AG185	=(AF185+AB185+X185+T185)/$AG185	=SUM(AH185:AK185)					75% to 90%	<TsumQ & >Ttemp	Clean and diverse	+	=AH185	=AI185	=AJ185	=AK185
												75% to 90%	<TsumQ & >Ttemp	Clean & Diverse	0	=VLOOKUP($M186,$E$6:$I$10,F$35,FALSE)*VLOOKUP($M186,$E$6:$K$10,7,FALSE)	=VLOOKUP($M186,$E$6:$I$10,G$35,FALSE)*VLOOKUP($M186,$E$6:$K$10,7,FALSE)	=VLOOKUP($M186,$E$6:$I$10,H$35,FALSE)*VLOOKUP($M186,$E$6:$K$10,7,FALSE)	=VLOOKUP($M186,$E$6:$I$10,I$35,FALSE)*VLOOKUP($M186,$E$6:$K$10,7,FALSE)	=VLOOKUP($N186,$E$15:$I$18,F$35,FALSE)*VLOOKUP($N186,$E$15:$K$18,7,FALSE)	=VLOOKUP($N186,$E$15:$I$18,G$35,FALSE)*VLOOKUP($N186,$E$15:$K$18,7,FALSE)	=VLOOKUP($N186,$E$15:$I$18,H$35,FALSE)*VLOOKUP($N186,$E$15:$K$18,7,FALSE)	=VLOOKUP($N186,$E$15:$I$18,I$35,FALSE)*VLOOKUP($N186,$E$15:$K$18,7,FALSE)	=VLOOKUP($O186,$E$23:$I$26,F$35,FALSE)*VLOOKUP($O186,$E$23:$K$26,7,FALSE)	=VLOOKUP($O186,$E$23:$I$26,G$35,FALSE)*VLOOKUP($O186,$E$23:$K$26,7,FALSE)	=VLOOKUP($O186,$E$23:$I$26,H$35,FALSE)*VLOOKUP($O186,$E$23:$K$26,7,FALSE)	=VLOOKUP($O186,$E$23:$I$26,I$35,FALSE)*VLOOKUP($O186,$E$23:$K$26,7,FALSE)	=VLOOKUP($P186,$E$31:$I$33,F$35,FALSE)*VLOOKUP($P186,$E$31:$K$33,7,FALSE)	=VLOOKUP($P186,$E$31:$I$33,G$35,FALSE)*VLOOKUP($P186,$E$31:$K$33,7,FALSE)	=VLOOKUP($P186,$E$31:$I$33,H$35,FALSE)*VLOOKUP($P186,$E$31:$K$33,7,FALSE)	=VLOOKUP($P186,$E$31:$I$33,I$35,FALSE)*VLOOKUP($P186,$E$31:$K$33,7,FALSE)	=VLOOKUP(M186,$E$6:$K$10,7,FALSE)+VLOOKUP(N186,$E$15:$K$18,7,FALSE)+VLOOKUP(O186,$E$23:$K$26,7,FALSE)+VLOOKUP(P186,$E$31:$K$33,7,FALSE)	=(AC186+Y186+U186+Q186)/$AG186	=(AD186+Z186+V186+R186)/$AG186	=(AE186+AA186+W186+S186)/$AG186	=(AF186+AB186+X186+T186)/$AG186	=SUM(AH186:AK186)					75% to 90%	<TsumQ & >Ttemp	Clean and diverse	0	=AH186	=AI186	=AJ186	=AK186
												75% to 90%	<TsumQ & >Ttemp	Clean & Diverse	-	=VLOOKUP($M187,$E$6:$I$10,F$35,FALSE)*VLOOKUP($M187,$E$6:$K$10,7,FALSE)	=VLOOKUP($M187,$E$6:$I$10,G$35,FALSE)*VLOOKUP($M187,$E$6:$K$10,7,FALSE)	=VLOOKUP($M187,$E$6:$I$10,H$35,FALSE)*VLOOKUP($M187,$E$6:$K$10,7,FALSE)	=VLOOKUP($M187,$E$6:$I$10,I$35,FALSE)*VLOOKUP($M187,$E$6:$K$10,7,FALSE)	=VLOOKUP($N187,$E$15:$I$18,F$35,FALSE)*VLOOKUP($N187,$E$15:$K$18,7,FALSE)	=VLOOKUP($N187,$E$15:$I$18,G$35,FALSE)*VLOOKUP($N187,$E$15:$K$18,7,FALSE)	=VLOOKUP($N187,$E$15:$I$18,H$35,FALSE)*VLOOKUP($N187,$E$15:$K$18,7,FALSE)	=VLOOKUP($N187,$E$15:$I$18,I$35,FALSE)*VLOOKUP($N187,$E$15:$K$18,7,FALSE)	=VLOOKUP($O187,$E$23:$I$26,F$35,FALSE)*VLOOKUP($O187,$E$23:$K$26,7,FALSE)	=VLOOKUP($O187,$E$23:$I$26,G$35,FALSE)*VLOOKUP($O187,$E$23:$K$26,7,FALSE)	=VLOOKUP($O187,$E$23:$I$26,H$35,FALSE)*VLOOKUP($O187,$E$23:$K$26,7,FALSE)	=VLOOKUP($O187,$E$23:$I$26,I$35,FALSE)*VLOOKUP($O187,$E$23:$K$26,7,FALSE)	=VLOOKUP($P187,$E$31:$I$33,F$35,FALSE)*VLOOKUP($P187,$E$31:$K$33,7,FALSE)	=VLOOKUP($P187,$E$31:$I$33,G$35,FALSE)*VLOOKUP($P187,$E$31:$K$33,7,FALSE)	=VLOOKUP($P187,$E$31:$I$33,H$35,FALSE)*VLOOKUP($P187,$E$31:$K$33,7,FALSE)	=VLOOKUP($P187,$E$31:$I$33,I$35,FALSE)*VLOOKUP($P187,$E$31:$K$33,7,FALSE)	=VLOOKUP(M187,$E$6:$K$10,7,FALSE)+VLOOKUP(N187,$E$15:$K$18,7,FALSE)+VLOOKUP(O187,$E$23:$K$26,7,FALSE)+VLOOKUP(P187,$E$31:$K$33,7,FALSE)	=(AC187+Y187+U187+Q187)/$AG187	=(AD187+Z187+V187+R187)/$AG187	=(AE187+AA187+W187+S187)/$AG187	=(AF187+AB187+X187+T187)/$AG187	=SUM(AH187:AK187)					75% to 90%	<TsumQ & >Ttemp	Clean and diverse	-	=AH187	=AI187	=AJ187	=AK187
												75% to 90%	<TsumQ & >Ttemp	Partially Mobile and diverse	+	=VLOOKUP($M188,$E$6:$I$10,F$35,FALSE)*VLOOKUP($M188,$E$6:$K$10,7,FALSE)	=VLOOKUP($M188,$E$6:$I$10,G$35,FALSE)*VLOOKUP($M188,$E$6:$K$10,7,FALSE)	=VLOOKUP($M188,$E$6:$I$10,H$35,FALSE)*VLOOKUP($M188,$E$6:$K$10,7,FALSE)	=VLOOKUP($M188,$E$6:$I$10,I$35,FALSE)*VLOOKUP($M188,$E$6:$K$10,7,FALSE)	=VLOOKUP($N188,$E$15:$I$18,F$35,FALSE)*VLOOKUP($N188,$E$15:$K$18,7,FALSE)	=VLOOKUP($N188,$E$15:$I$18,G$35,FALSE)*VLOOKUP($N188,$E$15:$K$18,7,FALSE)	=VLOOKUP($N188,$E$15:$I$18,H$35,FALSE)*VLOOKUP($N188,$E$15:$K$18,7,FALSE)	=VLOOKUP($N188,$E$15:$I$18,I$35,FALSE)*VLOOKUP($N188,$E$15:$K$18,7,FALSE)	=VLOOKUP($O188,$E$23:$I$26,F$35,FALSE)*VLOOKUP($O188,$E$23:$K$26,7,FALSE)	=VLOOKUP($O188,$E$23:$I$26,G$35,FALSE)*VLOOKUP($O188,$E$23:$K$26,7,FALSE)	=VLOOKUP($O188,$E$23:$I$26,H$35,FALSE)*VLOOKUP($O188,$E$23:$K$26,7,FALSE)	=VLOOKUP($O188,$E$23:$I$26,I$35,FALSE)*VLOOKUP($O188,$E$23:$K$26,7,FALSE)	=VLOOKUP($P188,$E$31:$I$33,F$35,FALSE)*VLOOKUP($P188,$E$31:$K$33,7,FALSE)	=VLOOKUP($P188,$E$31:$I$33,G$35,FALSE)*VLOOKUP($P188,$E$31:$K$33,7,FALSE)	=VLOOKUP($P188,$E$31:$I$33,H$35,FALSE)*VLOOKUP($P188,$E$31:$K$33,7,FALSE)	=VLOOKUP($P188,$E$31:$I$33,I$35,FALSE)*VLOOKUP($P188,$E$31:$K$33,7,FALSE)	=VLOOKUP(M188,$E$6:$K$10,7,FALSE)+VLOOKUP(N188,$E$15:$K$18,7,FALSE)+VLOOKUP(O188,$E$23:$K$26,7,FALSE)+VLOOKUP(P188,$E$31:$K$33,7,FALSE)	=(AC188+Y188+U188+Q188)/$AG188	=(AD188+Z188+V188+R188)/$AG188	=(AE188+AA188+W188+S188)/$AG188	=(AF188+AB188+X188+T188)/$AG188	=SUM(AH188:AK188)					75% to 90%	<TsumQ & >Ttemp	Partially Mobile and diverse	+	=AH188	=AI188	=AJ188	=AK188
												75% to 90%	<TsumQ & >Ttemp	Partially Mobile and diverse	0	=VLOOKUP($M189,$E$6:$I$10,F$35,FALSE)*VLOOKUP($M189,$E$6:$K$10,7,FALSE)	=VLOOKUP($M189,$E$6:$I$10,G$35,FALSE)*VLOOKUP($M189,$E$6:$K$10,7,FALSE)	=VLOOKUP($M189,$E$6:$I$10,H$35,FALSE)*VLOOKUP($M189,$E$6:$K$10,7,FALSE)	=VLOOKUP($M189,$E$6:$I$10,I$35,FALSE)*VLOOKUP($M189,$E$6:$K$10,7,FALSE)	=VLOOKUP($N189,$E$15:$I$18,F$35,FALSE)*VLOOKUP($N189,$E$15:$K$18,7,FALSE)	=VLOOKUP($N189,$E$15:$I$18,G$35,FALSE)*VLOOKUP($N189,$E$15:$K$18,7,FALSE)	=VLOOKUP($N189,$E$15:$I$18,H$35,FALSE)*VLOOKUP($N189,$E$15:$K$18,7,FALSE)	=VLOOKUP($N189,$E$15:$I$18,I$35,FALSE)*VLOOKUP($N189,$E$15:$K$18,7,FALSE)	=VLOOKUP($O189,$E$23:$I$26,F$35,FALSE)*VLOOKUP($O189,$E$23:$K$26,7,FALSE)	=VLOOKUP($O189,$E$23:$I$26,G$35,FALSE)*VLOOKUP($O189,$E$23:$K$26,7,FALSE)	=VLOOKUP($O189,$E$23:$I$26,H$35,FALSE)*VLOOKUP($O189,$E$23:$K$26,7,FALSE)	=VLOOKUP($O189,$E$23:$I$26,I$35,FALSE)*VLOOKUP($O189,$E$23:$K$26,7,FALSE)	=VLOOKUP($P189,$E$31:$I$33,F$35,FALSE)*VLOOKUP($P189,$E$31:$K$33,7,FALSE)	=VLOOKUP($P189,$E$31:$I$33,G$35,FALSE)*VLOOKUP($P189,$E$31:$K$33,7,FALSE)	=VLOOKUP($P189,$E$31:$I$33,H$35,FALSE)*VLOOKUP($P189,$E$31:$K$33,7,FALSE)	=VLOOKUP($P189,$E$31:$I$33,I$35,FALSE)*VLOOKUP($P189,$E$31:$K$33,7,FALSE)	=VLOOKUP(M189,$E$6:$K$10,7,FALSE)+VLOOKUP(N189,$E$15:$K$18,7,FALSE)+VLOOKUP(O189,$E$23:$K$26,7,FALSE)+VLOOKUP(P189,$E$31:$K$33,7,FALSE)	=(AC189+Y189+U189+Q189)/$AG189	=(AD189+Z189+V189+R189)/$AG189	=(AE189+AA189+W189+S189)/$AG189	=(AF189+AB189+X189+T189)/$AG189	=SUM(AH189:AK189)					75% to 90%	<TsumQ & >Ttemp	Partially Mobile and diverse	0	=AH189	=AI189	=AJ189	=AK189
												75% to 90%	<TsumQ & >Ttemp	Partially Mobile and diverse	-	=VLOOKUP($M190,$E$6:$I$10,F$35,FALSE)*VLOOKUP($M190,$E$6:$K$10,7,FALSE)	=VLOOKUP($M190,$E$6:$I$10,G$35,FALSE)*VLOOKUP($M190,$E$6:$K$10,7,FALSE)	=VLOOKUP($M190,$E$6:$I$10,H$35,FALSE)*VLOOKUP($M190,$E$6:$K$10,7,FALSE)	=VLOOKUP($M190,$E$6:$I$10,I$35,FALSE)*VLOOKUP($M190,$E$6:$K$10,7,FALSE)	=VLOOKUP($N190,$E$15:$I$18,F$35,FALSE)*VLOOKUP($N190,$E$15:$K$18,7,FALSE)	=VLOOKUP($N190,$E$15:$I$18,G$35,FALSE)*VLOOKUP($N190,$E$15:$K$18,7,FALSE)	=VLOOKUP($N190,$E$15:$I$18,H$35,FALSE)*VLOOKUP($N190,$E$15:$K$18,7,FALSE)	=VLOOKUP($N190,$E$15:$I$18,I$35,FALSE)*VLOOKUP($N190,$E$15:$K$18,7,FALSE)	=VLOOKUP($O190,$E$23:$I$26,F$35,FALSE)*VLOOKUP($O190,$E$23:$K$26,7,FALSE)	=VLOOKUP($O190,$E$23:$I$26,G$35,FALSE)*VLOOKUP($O190,$E$23:$K$26,7,FALSE)	=VLOOKUP($O190,$E$23:$I$26,H$35,FALSE)*VLOOKUP($O190,$E$23:$K$26,7,FALSE)	=VLOOKUP($O190,$E$23:$I$26,I$35,FALSE)*VLOOKUP($O190,$E$23:$K$26,7,FALSE)	=VLOOKUP($P190,$E$31:$I$33,F$35,FALSE)*VLOOKUP($P190,$E$31:$K$33,7,FALSE)	=VLOOKUP($P190,$E$31:$I$33,G$35,FALSE)*VLOOKUP($P190,$E$31:$K$33,7,FALSE)	=VLOOKUP($P190,$E$31:$I$33,H$35,FALSE)*VLOOKUP($P190,$E$31:$K$33,7,FALSE)	=VLOOKUP($P190,$E$31:$I$33,I$35,FALSE)*VLOOKUP($P190,$E$31:$K$33,7,FALSE)	=VLOOKUP(M190,$E$6:$K$10,7,FALSE)+VLOOKUP(N190,$E$15:$K$18,7,FALSE)+VLOOKUP(O190,$E$23:$K$26,7,FALSE)+VLOOKUP(P190,$E$31:$K$33,7,FALSE)	=(AC190+Y190+U190+Q190)/$AG190	=(AD190+Z190+V190+R190)/$AG190	=(AE190+AA190+W190+S190)/$AG190	=(AF190+AB190+X190+T190)/$AG190	=SUM(AH190:AK190)					75% to 90%	<TsumQ & >Ttemp	Partially Mobile and diverse	-	=AH190	=AI190	=AJ190	=AK190
												75% to 90%	<TsumQ & >Ttemp	Largely immobile and homogeneous	+	=VLOOKUP($M191,$E$6:$I$10,F$35,FALSE)*VLOOKUP($M191,$E$6:$K$10,7,FALSE)	=VLOOKUP($M191,$E$6:$I$10,G$35,FALSE)*VLOOKUP($M191,$E$6:$K$10,7,FALSE)	=VLOOKUP($M191,$E$6:$I$10,H$35,FALSE)*VLOOKUP($M191,$E$6:$K$10,7,FALSE)	=VLOOKUP($M191,$E$6:$I$10,I$35,FALSE)*VLOOKUP($M191,$E$6:$K$10,7,FALSE)	=VLOOKUP($N191,$E$15:$I$18,F$35,FALSE)*VLOOKUP($N191,$E$15:$K$18,7,FALSE)	=VLOOKUP($N191,$E$15:$I$18,G$35,FALSE)*VLOOKUP($N191,$E$15:$K$18,7,FALSE)	=VLOOKUP($N191,$E$15:$I$18,H$35,FALSE)*VLOOKUP($N191,$E$15:$K$18,7,FALSE)	=VLOOKUP($N191,$E$15:$I$18,I$35,FALSE)*VLOOKUP($N191,$E$15:$K$18,7,FALSE)	=VLOOKUP($O191,$E$23:$I$26,F$35,FALSE)*VLOOKUP($O191,$E$23:$K$26,7,FALSE)	=VLOOKUP($O191,$E$23:$I$26,G$35,FALSE)*VLOOKUP($O191,$E$23:$K$26,7,FALSE)	=VLOOKUP($O191,$E$23:$I$26,H$35,FALSE)*VLOOKUP($O191,$E$23:$K$26,7,FALSE)	=VLOOKUP($O191,$E$23:$I$26,I$35,FALSE)*VLOOKUP($O191,$E$23:$K$26,7,FALSE)	=VLOOKUP($P191,$E$31:$I$33,F$35,FALSE)*VLOOKUP($P191,$E$31:$K$33,7,FALSE)	=VLOOKUP($P191,$E$31:$I$33,G$35,FALSE)*VLOOKUP($P191,$E$31:$K$33,7,FALSE)	=VLOOKUP($P191,$E$31:$I$33,H$35,FALSE)*VLOOKUP($P191,$E$31:$K$33,7,FALSE)	=VLOOKUP($P191,$E$31:$I$33,I$35,FALSE)*VLOOKUP($P191,$E$31:$K$33,7,FALSE)	=VLOOKUP(M191,$E$6:$K$10,7,FALSE)+VLOOKUP(N191,$E$15:$K$18,7,FALSE)+VLOOKUP(O191,$E$23:$K$26,7,FALSE)+VLOOKUP(P191,$E$31:$K$33,7,FALSE)	=(AC191+Y191+U191+Q191)/$AG191	=(AD191+Z191+V191+R191)/$AG191	=(AE191+AA191+W191+S191)/$AG191	=(AF191+AB191+X191+T191)/$AG191	=SUM(AH191:AK191)					75% to 90%	<TsumQ & >Ttemp	Largely immobile and homogeneous	+	=AH191	=AI191	=AJ191	=AK191
												75% to 90%	<TsumQ & >Ttemp	Largely immobile and homogeneous	0	=VLOOKUP($M192,$E$6:$I$10,F$35,FALSE)*VLOOKUP($M192,$E$6:$K$10,7,FALSE)	=VLOOKUP($M192,$E$6:$I$10,G$35,FALSE)*VLOOKUP($M192,$E$6:$K$10,7,FALSE)	=VLOOKUP($M192,$E$6:$I$10,H$35,FALSE)*VLOOKUP($M192,$E$6:$K$10,7,FALSE)	=VLOOKUP($M192,$E$6:$I$10,I$35,FALSE)*VLOOKUP($M192,$E$6:$K$10,7,FALSE)	=VLOOKUP($N192,$E$15:$I$18,F$35,FALSE)*VLOOKUP($N192,$E$15:$K$18,7,FALSE)	=VLOOKUP($N192,$E$15:$I$18,G$35,FALSE)*VLOOKUP($N192,$E$15:$K$18,7,FALSE)	=VLOOKUP($N192,$E$15:$I$18,H$35,FALSE)*VLOOKUP($N192,$E$15:$K$18,7,FALSE)	=VLOOKUP($N192,$E$15:$I$18,I$35,FALSE)*VLOOKUP($N192,$E$15:$K$18,7,FALSE)	=VLOOKUP($O192,$E$23:$I$26,F$35,FALSE)*VLOOKUP($O192,$E$23:$K$26,7,FALSE)	=VLOOKUP($O192,$E$23:$I$26,G$35,FALSE)*VLOOKUP($O192,$E$23:$K$26,7,FALSE)	=VLOOKUP($O192,$E$23:$I$26,H$35,FALSE)*VLOOKUP($O192,$E$23:$K$26,7,FALSE)	=VLOOKUP($O192,$E$23:$I$26,I$35,FALSE)*VLOOKUP($O192,$E$23:$K$26,7,FALSE)	=VLOOKUP($P192,$E$31:$I$33,F$35,FALSE)*VLOOKUP($P192,$E$31:$K$33,7,FALSE)	=VLOOKUP($P192,$E$31:$I$33,G$35,FALSE)*VLOOKUP($P192,$E$31:$K$33,7,FALSE)	=VLOOKUP($P192,$E$31:$I$33,H$35,FALSE)*VLOOKUP($P192,$E$31:$K$33,7,FALSE)	=VLOOKUP($P192,$E$31:$I$33,I$35,FALSE)*VLOOKUP($P192,$E$31:$K$33,7,FALSE)	=VLOOKUP(M192,$E$6:$K$10,7,FALSE)+VLOOKUP(N192,$E$15:$K$18,7,FALSE)+VLOOKUP(O192,$E$23:$K$26,7,FALSE)+VLOOKUP(P192,$E$31:$K$33,7,FALSE)	=(AC192+Y192+U192+Q192)/$AG192	=(AD192+Z192+V192+R192)/$AG192	=(AE192+AA192+W192+S192)/$AG192	=(AF192+AB192+X192+T192)/$AG192	=SUM(AH192:AK192)					75% to 90%	<TsumQ & >Ttemp	Largely immobile and homogeneous	0	=AH192	=AI192	=AJ192	=AK192
												75% to 90%	<TsumQ & >Ttemp	Largely immobile and homogeneous	-	=VLOOKUP($M193,$E$6:$I$10,F$35,FALSE)*VLOOKUP($M193,$E$6:$K$10,7,FALSE)	=VLOOKUP($M193,$E$6:$I$10,G$35,FALSE)*VLOOKUP($M193,$E$6:$K$10,7,FALSE)	=VLOOKUP($M193,$E$6:$I$10,H$35,FALSE)*VLOOKUP($M193,$E$6:$K$10,7,FALSE)	=VLOOKUP($M193,$E$6:$I$10,I$35,FALSE)*VLOOKUP($M193,$E$6:$K$10,7,FALSE)	=VLOOKUP($N193,$E$15:$I$18,F$35,FALSE)*VLOOKUP($N193,$E$15:$K$18,7,FALSE)	=VLOOKUP($N193,$E$15:$I$18,G$35,FALSE)*VLOOKUP($N193,$E$15:$K$18,7,FALSE)	=VLOOKUP($N193,$E$15:$I$18,H$35,FALSE)*VLOOKUP($N193,$E$15:$K$18,7,FALSE)	=VLOOKUP($N193,$E$15:$I$18,I$35,FALSE)*VLOOKUP($N193,$E$15:$K$18,7,FALSE)	=VLOOKUP($O193,$E$23:$I$26,F$35,FALSE)*VLOOKUP($O193,$E$23:$K$26,7,FALSE)	=VLOOKUP($O193,$E$23:$I$26,G$35,FALSE)*VLOOKUP($O193,$E$23:$K$26,7,FALSE)	=VLOOKUP($O193,$E$23:$I$26,H$35,FALSE)*VLOOKUP($O193,$E$23:$K$26,7,FALSE)	=VLOOKUP($O193,$E$23:$I$26,I$35,FALSE)*VLOOKUP($O193,$E$23:$K$26,7,FALSE)	=VLOOKUP($P193,$E$31:$I$33,F$35,FALSE)*VLOOKUP($P193,$E$31:$K$33,7,FALSE)	=VLOOKUP($P193,$E$31:$I$33,G$35,FALSE)*VLOOKUP($P193,$E$31:$K$33,7,FALSE)	=VLOOKUP($P193,$E$31:$I$33,H$35,FALSE)*VLOOKUP($P193,$E$31:$K$33,7,FALSE)	=VLOOKUP($P193,$E$31:$I$33,I$35,FALSE)*VLOOKUP($P193,$E$31:$K$33,7,FALSE)	=VLOOKUP(M193,$E$6:$K$10,7,FALSE)+VLOOKUP(N193,$E$15:$K$18,7,FALSE)+VLOOKUP(O193,$E$23:$K$26,7,FALSE)+VLOOKUP(P193,$E$31:$K$33,7,FALSE)	=(AC193+Y193+U193+Q193)/$AG193	=(AD193+Z193+V193+R193)/$AG193	=(AE193+AA193+W193+S193)/$AG193	=(AF193+AB193+X193+T193)/$AG193	=SUM(AH193:AK193)					75% to 90%	<TsumQ & >Ttemp	Largely immobile and homogeneous	-	=AH193	=AI193	=AJ193	=AK193
												75% to 90%	<TsumQ & >Ttemp	Entrenched	+	=VLOOKUP($M194,$E$6:$I$10,F$35,FALSE)*VLOOKUP($M194,$E$6:$K$10,7,FALSE)	=VLOOKUP($M194,$E$6:$I$10,G$35,FALSE)*VLOOKUP($M194,$E$6:$K$10,7,FALSE)	=VLOOKUP($M194,$E$6:$I$10,H$35,FALSE)*VLOOKUP($M194,$E$6:$K$10,7,FALSE)	=VLOOKUP($M194,$E$6:$I$10,I$35,FALSE)*VLOOKUP($M194,$E$6:$K$10,7,FALSE)	=VLOOKUP($N194,$E$15:$I$18,F$35,FALSE)*VLOOKUP($N194,$E$15:$K$18,7,FALSE)	=VLOOKUP($N194,$E$15:$I$18,G$35,FALSE)*VLOOKUP($N194,$E$15:$K$18,7,FALSE)	=VLOOKUP($N194,$E$15:$I$18,H$35,FALSE)*VLOOKUP($N194,$E$15:$K$18,7,FALSE)	=VLOOKUP($N194,$E$15:$I$18,I$35,FALSE)*VLOOKUP($N194,$E$15:$K$18,7,FALSE)	=VLOOKUP($O194,$E$23:$I$26,F$35,FALSE)*VLOOKUP($O194,$E$23:$K$26,7,FALSE)	=VLOOKUP($O194,$E$23:$I$26,G$35,FALSE)*VLOOKUP($O194,$E$23:$K$26,7,FALSE)	=VLOOKUP($O194,$E$23:$I$26,H$35,FALSE)*VLOOKUP($O194,$E$23:$K$26,7,FALSE)	=VLOOKUP($O194,$E$23:$I$26,I$35,FALSE)*VLOOKUP($O194,$E$23:$K$26,7,FALSE)	=VLOOKUP($P194,$E$31:$I$33,F$35,FALSE)*VLOOKUP($P194,$E$31:$K$33,7,FALSE)	=VLOOKUP($P194,$E$31:$I$33,G$35,FALSE)*VLOOKUP($P194,$E$31:$K$33,7,FALSE)	=VLOOKUP($P194,$E$31:$I$33,H$35,FALSE)*VLOOKUP($P194,$E$31:$K$33,7,FALSE)	=VLOOKUP($P194,$E$31:$I$33,I$35,FALSE)*VLOOKUP($P194,$E$31:$K$33,7,FALSE)	=VLOOKUP(M194,$E$6:$K$10,7,FALSE)+VLOOKUP(N194,$E$15:$K$18,7,FALSE)+VLOOKUP(O194,$E$23:$K$26,7,FALSE)+VLOOKUP(P194,$E$31:$K$33,7,FALSE)	=(AC194+Y194+U194+Q194)/$AG194	=(AD194+Z194+V194+R194)/$AG194	=(AE194+AA194+W194+S194)/$AG194	=(AF194+AB194+X194+T194)/$AG194	=SUM(AH194:AK194)					75% to 90%	<TsumQ & >Ttemp	Entrenched	+	=AH194	=AI194	=AJ194	=AK194
												75% to 90%	<TsumQ & >Ttemp	Entrenched	0	=VLOOKUP($M195,$E$6:$I$10,F$35,FALSE)*VLOOKUP($M195,$E$6:$K$10,7,FALSE)	=VLOOKUP($M195,$E$6:$I$10,G$35,FALSE)*VLOOKUP($M195,$E$6:$K$10,7,FALSE)	=VLOOKUP($M195,$E$6:$I$10,H$35,FALSE)*VLOOKUP($M195,$E$6:$K$10,7,FALSE)	=VLOOKUP($M195,$E$6:$I$10,I$35,FALSE)*VLOOKUP($M195,$E$6:$K$10,7,FALSE)	=VLOOKUP($N195,$E$15:$I$18,F$35,FALSE)*VLOOKUP($N195,$E$15:$K$18,7,FALSE)	=VLOOKUP($N195,$E$15:$I$18,G$35,FALSE)*VLOOKUP($N195,$E$15:$K$18,7,FALSE)	=VLOOKUP($N195,$E$15:$I$18,H$35,FALSE)*VLOOKUP($N195,$E$15:$K$18,7,FALSE)	=VLOOKUP($N195,$E$15:$I$18,I$35,FALSE)*VLOOKUP($N195,$E$15:$K$18,7,FALSE)	=VLOOKUP($O195,$E$23:$I$26,F$35,FALSE)*VLOOKUP($O195,$E$23:$K$26,7,FALSE)	=VLOOKUP($O195,$E$23:$I$26,G$35,FALSE)*VLOOKUP($O195,$E$23:$K$26,7,FALSE)	=VLOOKUP($O195,$E$23:$I$26,H$35,FALSE)*VLOOKUP($O195,$E$23:$K$26,7,FALSE)	=VLOOKUP($O195,$E$23:$I$26,I$35,FALSE)*VLOOKUP($O195,$E$23:$K$26,7,FALSE)	=VLOOKUP($P195,$E$31:$I$33,F$35,FALSE)*VLOOKUP($P195,$E$31:$K$33,7,FALSE)	=VLOOKUP($P195,$E$31:$I$33,G$35,FALSE)*VLOOKUP($P195,$E$31:$K$33,7,FALSE)	=VLOOKUP($P195,$E$31:$I$33,H$35,FALSE)*VLOOKUP($P195,$E$31:$K$33,7,FALSE)	=VLOOKUP($P195,$E$31:$I$33,I$35,FALSE)*VLOOKUP($P195,$E$31:$K$33,7,FALSE)	=VLOOKUP(M195,$E$6:$K$10,7,FALSE)+VLOOKUP(N195,$E$15:$K$18,7,FALSE)+VLOOKUP(O195,$E$23:$K$26,7,FALSE)+VLOOKUP(P195,$E$31:$K$33,7,FALSE)	=(AC195+Y195+U195+Q195)/$AG195	=(AD195+Z195+V195+R195)/$AG195	=(AE195+AA195+W195+S195)/$AG195	=(AF195+AB195+X195+T195)/$AG195	=SUM(AH195:AK195)					75% to 90%	<TsumQ & >Ttemp	Entrenched	0	=AH195	=AI195	=AJ195	=AK195
												75% to 90%	<TsumQ & >Ttemp	Entrenched	-	=VLOOKUP($M196,$E$6:$I$10,F$35,FALSE)*VLOOKUP($M196,$E$6:$K$10,7,FALSE)	=VLOOKUP($M196,$E$6:$I$10,G$35,FALSE)*VLOOKUP($M196,$E$6:$K$10,7,FALSE)	=VLOOKUP($M196,$E$6:$I$10,H$35,FALSE)*VLOOKUP($M196,$E$6:$K$10,7,FALSE)	=VLOOKUP($M196,$E$6:$I$10,I$35,FALSE)*VLOOKUP($M196,$E$6:$K$10,7,FALSE)	=VLOOKUP($N196,$E$15:$I$18,F$35,FALSE)*VLOOKUP($N196,$E$15:$K$18,7,FALSE)	=VLOOKUP($N196,$E$15:$I$18,G$35,FALSE)*VLOOKUP($N196,$E$15:$K$18,7,FALSE)	=VLOOKUP($N196,$E$15:$I$18,H$35,FALSE)*VLOOKUP($N196,$E$15:$K$18,7,FALSE)	=VLOOKUP($N196,$E$15:$I$18,I$35,FALSE)*VLOOKUP($N196,$E$15:$K$18,7,FALSE)	=VLOOKUP($O196,$E$23:$I$26,F$35,FALSE)*VLOOKUP($O196,$E$23:$K$26,7,FALSE)	=VLOOKUP($O196,$E$23:$I$26,G$35,FALSE)*VLOOKUP($O196,$E$23:$K$26,7,FALSE)	=VLOOKUP($O196,$E$23:$I$26,H$35,FALSE)*VLOOKUP($O196,$E$23:$K$26,7,FALSE)	=VLOOKUP($O196,$E$23:$I$26,I$35,FALSE)*VLOOKUP($O196,$E$23:$K$26,7,FALSE)	=VLOOKUP($P196,$E$31:$I$33,F$35,FALSE)*VLOOKUP($P196,$E$31:$K$33,7,FALSE)	=VLOOKUP($P196,$E$31:$I$33,G$35,FALSE)*VLOOKUP($P196,$E$31:$K$33,7,FALSE)	=VLOOKUP($P196,$E$31:$I$33,H$35,FALSE)*VLOOKUP($P196,$E$31:$K$33,7,FALSE)	=VLOOKUP($P196,$E$31:$I$33,I$35,FALSE)*VLOOKUP($P196,$E$31:$K$33,7,FALSE)	=VLOOKUP(M196,$E$6:$K$10,7,FALSE)+VLOOKUP(N196,$E$15:$K$18,7,FALSE)+VLOOKUP(O196,$E$23:$K$26,7,FALSE)+VLOOKUP(P196,$E$31:$K$33,7,FALSE)	=(AC196+Y196+U196+Q196)/$AG196	=(AD196+Z196+V196+R196)/$AG196	=(AE196+AA196+W196+S196)/$AG196	=(AF196+AB196+X196+T196)/$AG196	=SUM(AH196:AK196)					75% to 90%	<TsumQ & >Ttemp	Entrenched	-	=AH196	=AI196	=AJ196	=AK196
												>90%	>TsumQ & <Ttemp	Clean & Diverse	+	=VLOOKUP($M197,$E$6:$I$10,F$35,FALSE)*VLOOKUP($M197,$E$6:$K$10,7,FALSE)	=VLOOKUP($M197,$E$6:$I$10,G$35,FALSE)*VLOOKUP($M197,$E$6:$K$10,7,FALSE)	=VLOOKUP($M197,$E$6:$I$10,H$35,FALSE)*VLOOKUP($M197,$E$6:$K$10,7,FALSE)	=VLOOKUP($M197,$E$6:$I$10,I$35,FALSE)*VLOOKUP($M197,$E$6:$K$10,7,FALSE)	=VLOOKUP($N197,$E$15:$I$18,F$35,FALSE)*VLOOKUP($N197,$E$15:$K$18,7,FALSE)	=VLOOKUP($N197,$E$15:$I$18,G$35,FALSE)*VLOOKUP($N197,$E$15:$K$18,7,FALSE)	=VLOOKUP($N197,$E$15:$I$18,H$35,FALSE)*VLOOKUP($N197,$E$15:$K$18,7,FALSE)	=VLOOKUP($N197,$E$15:$I$18,I$35,FALSE)*VLOOKUP($N197,$E$15:$K$18,7,FALSE)	=VLOOKUP($O197,$E$23:$I$26,F$35,FALSE)*VLOOKUP($O197,$E$23:$K$26,7,FALSE)	=VLOOKUP($O197,$E$23:$I$26,G$35,FALSE)*VLOOKUP($O197,$E$23:$K$26,7,FALSE)	=VLOOKUP($O197,$E$23:$I$26,H$35,FALSE)*VLOOKUP($O197,$E$23:$K$26,7,FALSE)	=VLOOKUP($O197,$E$23:$I$26,I$35,FALSE)*VLOOKUP($O197,$E$23:$K$26,7,FALSE)	=VLOOKUP($P197,$E$31:$I$33,F$35,FALSE)*VLOOKUP($P197,$E$31:$K$33,7,FALSE)	=VLOOKUP($P197,$E$31:$I$33,G$35,FALSE)*VLOOKUP($P197,$E$31:$K$33,7,FALSE)	=VLOOKUP($P197,$E$31:$I$33,H$35,FALSE)*VLOOKUP($P197,$E$31:$K$33,7,FALSE)	=VLOOKUP($P197,$E$31:$I$33,I$35,FALSE)*VLOOKUP($P197,$E$31:$K$33,7,FALSE)	=VLOOKUP(M197,$E$6:$K$10,7,FALSE)+VLOOKUP(N197,$E$15:$K$18,7,FALSE)+VLOOKUP(O197,$E$23:$K$26,7,FALSE)+VLOOKUP(P197,$E$31:$K$33,7,FALSE)	=(AC197+Y197+U197+Q197)/$AG197	=(AD197+Z197+V197+R197)/$AG197	=(AE197+AA197+W197+S197)/$AG197	=(AF197+AB197+X197+T197)/$AG197	=SUM(AH197:AK197)					>90%	>TsumQ & <Ttemp	Clean and diverse	+	=AH197	=AI197	=AJ197	=AK197
												>90%	>TsumQ & <Ttemp	Clean & Diverse	0	=VLOOKUP($M198,$E$6:$I$10,F$35,FALSE)*VLOOKUP($M198,$E$6:$K$10,7,FALSE)	=VLOOKUP($M198,$E$6:$I$10,G$35,FALSE)*VLOOKUP($M198,$E$6:$K$10,7,FALSE)	=VLOOKUP($M198,$E$6:$I$10,H$35,FALSE)*VLOOKUP($M198,$E$6:$K$10,7,FALSE)	=VLOOKUP($M198,$E$6:$I$10,I$35,FALSE)*VLOOKUP($M198,$E$6:$K$10,7,FALSE)	=VLOOKUP($N198,$E$15:$I$18,F$35,FALSE)*VLOOKUP($N198,$E$15:$K$18,7,FALSE)	=VLOOKUP($N198,$E$15:$I$18,G$35,FALSE)*VLOOKUP($N198,$E$15:$K$18,7,FALSE)	=VLOOKUP($N198,$E$15:$I$18,H$35,FALSE)*VLOOKUP($N198,$E$15:$K$18,7,FALSE)	=VLOOKUP($N198,$E$15:$I$18,I$35,FALSE)*VLOOKUP($N198,$E$15:$K$18,7,FALSE)	=VLOOKUP($O198,$E$23:$I$26,F$35,FALSE)*VLOOKUP($O198,$E$23:$K$26,7,FALSE)	=VLOOKUP($O198,$E$23:$I$26,G$35,FALSE)*VLOOKUP($O198,$E$23:$K$26,7,FALSE)	=VLOOKUP($O198,$E$23:$I$26,H$35,FALSE)*VLOOKUP($O198,$E$23:$K$26,7,FALSE)	=VLOOKUP($O198,$E$23:$I$26,I$35,FALSE)*VLOOKUP($O198,$E$23:$K$26,7,FALSE)	=VLOOKUP($P198,$E$31:$I$33,F$35,FALSE)*VLOOKUP($P198,$E$31:$K$33,7,FALSE)	=VLOOKUP($P198,$E$31:$I$33,G$35,FALSE)*VLOOKUP($P198,$E$31:$K$33,7,FALSE)	=VLOOKUP($P198,$E$31:$I$33,H$35,FALSE)*VLOOKUP($P198,$E$31:$K$33,7,FALSE)	=VLOOKUP($P198,$E$31:$I$33,I$35,FALSE)*VLOOKUP($P198,$E$31:$K$33,7,FALSE)	=VLOOKUP(M198,$E$6:$K$10,7,FALSE)+VLOOKUP(N198,$E$15:$K$18,7,FALSE)+VLOOKUP(O198,$E$23:$K$26,7,FALSE)+VLOOKUP(P198,$E$31:$K$33,7,FALSE)	=(AC198+Y198+U198+Q198)/$AG198	=(AD198+Z198+V198+R198)/$AG198	=(AE198+AA198+W198+S198)/$AG198	=(AF198+AB198+X198+T198)/$AG198	=SUM(AH198:AK198)					>90%	>TsumQ & <Ttemp	Clean and diverse	0	=AH198	=AI198	=AJ198	=AK198
												>90%	>TsumQ & <Ttemp	Clean & Diverse	-	=VLOOKUP($M199,$E$6:$I$10,F$35,FALSE)*VLOOKUP($M199,$E$6:$K$10,7,FALSE)	=VLOOKUP($M199,$E$6:$I$10,G$35,FALSE)*VLOOKUP($M199,$E$6:$K$10,7,FALSE)	=VLOOKUP($M199,$E$6:$I$10,H$35,FALSE)*VLOOKUP($M199,$E$6:$K$10,7,FALSE)	=VLOOKUP($M199,$E$6:$I$10,I$35,FALSE)*VLOOKUP($M199,$E$6:$K$10,7,FALSE)	=VLOOKUP($N199,$E$15:$I$18,F$35,FALSE)*VLOOKUP($N199,$E$15:$K$18,7,FALSE)	=VLOOKUP($N199,$E$15:$I$18,G$35,FALSE)*VLOOKUP($N199,$E$15:$K$18,7,FALSE)	=VLOOKUP($N199,$E$15:$I$18,H$35,FALSE)*VLOOKUP($N199,$E$15:$K$18,7,FALSE)	=VLOOKUP($N199,$E$15:$I$18,I$35,FALSE)*VLOOKUP($N199,$E$15:$K$18,7,FALSE)	=VLOOKUP($O199,$E$23:$I$26,F$35,FALSE)*VLOOKUP($O199,$E$23:$K$26,7,FALSE)	=VLOOKUP($O199,$E$23:$I$26,G$35,FALSE)*VLOOKUP($O199,$E$23:$K$26,7,FALSE)	=VLOOKUP($O199,$E$23:$I$26,H$35,FALSE)*VLOOKUP($O199,$E$23:$K$26,7,FALSE)	=VLOOKUP($O199,$E$23:$I$26,I$35,FALSE)*VLOOKUP($O199,$E$23:$K$26,7,FALSE)	=VLOOKUP($P199,$E$31:$I$33,F$35,FALSE)*VLOOKUP($P199,$E$31:$K$33,7,FALSE)	=VLOOKUP($P199,$E$31:$I$33,G$35,FALSE)*VLOOKUP($P199,$E$31:$K$33,7,FALSE)	=VLOOKUP($P199,$E$31:$I$33,H$35,FALSE)*VLOOKUP($P199,$E$31:$K$33,7,FALSE)	=VLOOKUP($P199,$E$31:$I$33,I$35,FALSE)*VLOOKUP($P199,$E$31:$K$33,7,FALSE)	=VLOOKUP(M199,$E$6:$K$10,7,FALSE)+VLOOKUP(N199,$E$15:$K$18,7,FALSE)+VLOOKUP(O199,$E$23:$K$26,7,FALSE)+VLOOKUP(P199,$E$31:$K$33,7,FALSE)	=(AC199+Y199+U199+Q199)/$AG199	=(AD199+Z199+V199+R199)/$AG199	=(AE199+AA199+W199+S199)/$AG199	=(AF199+AB199+X199+T199)/$AG199	=SUM(AH199:AK199)					>90%	>TsumQ & <Ttemp	Clean and diverse	-	=AH199	=AI199	=AJ199	=AK199
												>90%	>TsumQ & <Ttemp	Partially Mobile and diverse	+	=VLOOKUP($M200,$E$6:$I$10,F$35,FALSE)*VLOOKUP($M200,$E$6:$K$10,7,FALSE)	=VLOOKUP($M200,$E$6:$I$10,G$35,FALSE)*VLOOKUP($M200,$E$6:$K$10,7,FALSE)	=VLOOKUP($M200,$E$6:$I$10,H$35,FALSE)*VLOOKUP($M200,$E$6:$K$10,7,FALSE)	=VLOOKUP($M200,$E$6:$I$10,I$35,FALSE)*VLOOKUP($M200,$E$6:$K$10,7,FALSE)	=VLOOKUP($N200,$E$15:$I$18,F$35,FALSE)*VLOOKUP($N200,$E$15:$K$18,7,FALSE)	=VLOOKUP($N200,$E$15:$I$18,G$35,FALSE)*VLOOKUP($N200,$E$15:$K$18,7,FALSE)	=VLOOKUP($N200,$E$15:$I$18,H$35,FALSE)*VLOOKUP($N200,$E$15:$K$18,7,FALSE)	=VLOOKUP($N200,$E$15:$I$18,I$35,FALSE)*VLOOKUP($N200,$E$15:$K$18,7,FALSE)	=VLOOKUP($O200,$E$23:$I$26,F$35,FALSE)*VLOOKUP($O200,$E$23:$K$26,7,FALSE)	=VLOOKUP($O200,$E$23:$I$26,G$35,FALSE)*VLOOKUP($O200,$E$23:$K$26,7,FALSE)	=VLOOKUP($O200,$E$23:$I$26,H$35,FALSE)*VLOOKUP($O200,$E$23:$K$26,7,FALSE)	=VLOOKUP($O200,$E$23:$I$26,I$35,FALSE)*VLOOKUP($O200,$E$23:$K$26,7,FALSE)	=VLOOKUP($P200,$E$31:$I$33,F$35,FALSE)*VLOOKUP($P200,$E$31:$K$33,7,FALSE)	=VLOOKUP($P200,$E$31:$I$33,G$35,FALSE)*VLOOKUP($P200,$E$31:$K$33,7,FALSE)	=VLOOKUP($P200,$E$31:$I$33,H$35,FALSE)*VLOOKUP($P200,$E$31:$K$33,7,FALSE)	=VLOOKUP($P200,$E$31:$I$33,I$35,FALSE)*VLOOKUP($P200,$E$31:$K$33,7,FALSE)	=VLOOKUP(M200,$E$6:$K$10,7,FALSE)+VLOOKUP(N200,$E$15:$K$18,7,FALSE)+VLOOKUP(O200,$E$23:$K$26,7,FALSE)+VLOOKUP(P200,$E$31:$K$33,7,FALSE)	=(AC200+Y200+U200+Q200)/$AG200	=(AD200+Z200+V200+R200)/$AG200	=(AE200+AA200+W200+S200)/$AG200	=(AF200+AB200+X200+T200)/$AG200	=SUM(AH200:AK200)					>90%	>TsumQ & <Ttemp	Partially Mobile and diverse	+	=AH200	=AI200	=AJ200	=AK200
												>90%	>TsumQ & <Ttemp	Partially Mobile and diverse	0	=VLOOKUP($M201,$E$6:$I$10,F$35,FALSE)*VLOOKUP($M201,$E$6:$K$10,7,FALSE)	=VLOOKUP($M201,$E$6:$I$10,G$35,FALSE)*VLOOKUP($M201,$E$6:$K$10,7,FALSE)	=VLOOKUP($M201,$E$6:$I$10,H$35,FALSE)*VLOOKUP($M201,$E$6:$K$10,7,FALSE)	=VLOOKUP($M201,$E$6:$I$10,I$35,FALSE)*VLOOKUP($M201,$E$6:$K$10,7,FALSE)	=VLOOKUP($N201,$E$15:$I$18,F$35,FALSE)*VLOOKUP($N201,$E$15:$K$18,7,FALSE)	=VLOOKUP($N201,$E$15:$I$18,G$35,FALSE)*VLOOKUP($N201,$E$15:$K$18,7,FALSE)	=VLOOKUP($N201,$E$15:$I$18,H$35,FALSE)*VLOOKUP($N201,$E$15:$K$18,7,FALSE)	=VLOOKUP($N201,$E$15:$I$18,I$35,FALSE)*VLOOKUP($N201,$E$15:$K$18,7,FALSE)	=VLOOKUP($O201,$E$23:$I$26,F$35,FALSE)*VLOOKUP($O201,$E$23:$K$26,7,FALSE)	=VLOOKUP($O201,$E$23:$I$26,G$35,FALSE)*VLOOKUP($O201,$E$23:$K$26,7,FALSE)	=VLOOKUP($O201,$E$23:$I$26,H$35,FALSE)*VLOOKUP($O201,$E$23:$K$26,7,FALSE)	=VLOOKUP($O201,$E$23:$I$26,I$35,FALSE)*VLOOKUP($O201,$E$23:$K$26,7,FALSE)	=VLOOKUP($P201,$E$31:$I$33,F$35,FALSE)*VLOOKUP($P201,$E$31:$K$33,7,FALSE)	=VLOOKUP($P201,$E$31:$I$33,G$35,FALSE)*VLOOKUP($P201,$E$31:$K$33,7,FALSE)	=VLOOKUP($P201,$E$31:$I$33,H$35,FALSE)*VLOOKUP($P201,$E$31:$K$33,7,FALSE)	=VLOOKUP($P201,$E$31:$I$33,I$35,FALSE)*VLOOKUP($P201,$E$31:$K$33,7,FALSE)	=VLOOKUP(M201,$E$6:$K$10,7,FALSE)+VLOOKUP(N201,$E$15:$K$18,7,FALSE)+VLOOKUP(O201,$E$23:$K$26,7,FALSE)+VLOOKUP(P201,$E$31:$K$33,7,FALSE)	=(AC201+Y201+U201+Q201)/$AG201	=(AD201+Z201+V201+R201)/$AG201	=(AE201+AA201+W201+S201)/$AG201	=(AF201+AB201+X201+T201)/$AG201	=SUM(AH201:AK201)					>90%	>TsumQ & <Ttemp	Partially Mobile and diverse	0	=AH201	=AI201	=AJ201	=AK201
												>90%	>TsumQ & <Ttemp	Partially Mobile and diverse	-	=VLOOKUP($M202,$E$6:$I$10,F$35,FALSE)*VLOOKUP($M202,$E$6:$K$10,7,FALSE)	=VLOOKUP($M202,$E$6:$I$10,G$35,FALSE)*VLOOKUP($M202,$E$6:$K$10,7,FALSE)	=VLOOKUP($M202,$E$6:$I$10,H$35,FALSE)*VLOOKUP($M202,$E$6:$K$10,7,FALSE)	=VLOOKUP($M202,$E$6:$I$10,I$35,FALSE)*VLOOKUP($M202,$E$6:$K$10,7,FALSE)	=VLOOKUP($N202,$E$15:$I$18,F$35,FALSE)*VLOOKUP($N202,$E$15:$K$18,7,FALSE)	=VLOOKUP($N202,$E$15:$I$18,G$35,FALSE)*VLOOKUP($N202,$E$15:$K$18,7,FALSE)	=VLOOKUP($N202,$E$15:$I$18,H$35,FALSE)*VLOOKUP($N202,$E$15:$K$18,7,FALSE)	=VLOOKUP($N202,$E$15:$I$18,I$35,FALSE)*VLOOKUP($N202,$E$15:$K$18,7,FALSE)	=VLOOKUP($O202,$E$23:$I$26,F$35,FALSE)*VLOOKUP($O202,$E$23:$K$26,7,FALSE)	=VLOOKUP($O202,$E$23:$I$26,G$35,FALSE)*VLOOKUP($O202,$E$23:$K$26,7,FALSE)	=VLOOKUP($O202,$E$23:$I$26,H$35,FALSE)*VLOOKUP($O202,$E$23:$K$26,7,FALSE)	=VLOOKUP($O202,$E$23:$I$26,I$35,FALSE)*VLOOKUP($O202,$E$23:$K$26,7,FALSE)	=VLOOKUP($P202,$E$31:$I$33,F$35,FALSE)*VLOOKUP($P202,$E$31:$K$33,7,FALSE)	=VLOOKUP($P202,$E$31:$I$33,G$35,FALSE)*VLOOKUP($P202,$E$31:$K$33,7,FALSE)	=VLOOKUP($P202,$E$31:$I$33,H$35,FALSE)*VLOOKUP($P202,$E$31:$K$33,7,FALSE)	=VLOOKUP($P202,$E$31:$I$33,I$35,FALSE)*VLOOKUP($P202,$E$31:$K$33,7,FALSE)	=VLOOKUP(M202,$E$6:$K$10,7,FALSE)+VLOOKUP(N202,$E$15:$K$18,7,FALSE)+VLOOKUP(O202,$E$23:$K$26,7,FALSE)+VLOOKUP(P202,$E$31:$K$33,7,FALSE)	=(AC202+Y202+U202+Q202)/$AG202	=(AD202+Z202+V202+R202)/$AG202	=(AE202+AA202+W202+S202)/$AG202	=(AF202+AB202+X202+T202)/$AG202	=SUM(AH202:AK202)					>90%	>TsumQ & <Ttemp	Partially Mobile and diverse	-	=AH202	=AI202	=AJ202	=AK202
												>90%	>TsumQ & <Ttemp	Largely immobile and homogeneous	+	=VLOOKUP($M203,$E$6:$I$10,F$35,FALSE)*VLOOKUP($M203,$E$6:$K$10,7,FALSE)	=VLOOKUP($M203,$E$6:$I$10,G$35,FALSE)*VLOOKUP($M203,$E$6:$K$10,7,FALSE)	=VLOOKUP($M203,$E$6:$I$10,H$35,FALSE)*VLOOKUP($M203,$E$6:$K$10,7,FALSE)	=VLOOKUP($M203,$E$6:$I$10,I$35,FALSE)*VLOOKUP($M203,$E$6:$K$10,7,FALSE)	=VLOOKUP($N203,$E$15:$I$18,F$35,FALSE)*VLOOKUP($N203,$E$15:$K$18,7,FALSE)	=VLOOKUP($N203,$E$15:$I$18,G$35,FALSE)*VLOOKUP($N203,$E$15:$K$18,7,FALSE)	=VLOOKUP($N203,$E$15:$I$18,H$35,FALSE)*VLOOKUP($N203,$E$15:$K$18,7,FALSE)	=VLOOKUP($N203,$E$15:$I$18,I$35,FALSE)*VLOOKUP($N203,$E$15:$K$18,7,FALSE)	=VLOOKUP($O203,$E$23:$I$26,F$35,FALSE)*VLOOKUP($O203,$E$23:$K$26,7,FALSE)	=VLOOKUP($O203,$E$23:$I$26,G$35,FALSE)*VLOOKUP($O203,$E$23:$K$26,7,FALSE)	=VLOOKUP($O203,$E$23:$I$26,H$35,FALSE)*VLOOKUP($O203,$E$23:$K$26,7,FALSE)	=VLOOKUP($O203,$E$23:$I$26,I$35,FALSE)*VLOOKUP($O203,$E$23:$K$26,7,FALSE)	=VLOOKUP($P203,$E$31:$I$33,F$35,FALSE)*VLOOKUP($P203,$E$31:$K$33,7,FALSE)	=VLOOKUP($P203,$E$31:$I$33,G$35,FALSE)*VLOOKUP($P203,$E$31:$K$33,7,FALSE)	=VLOOKUP($P203,$E$31:$I$33,H$35,FALSE)*VLOOKUP($P203,$E$31:$K$33,7,FALSE)	=VLOOKUP($P203,$E$31:$I$33,I$35,FALSE)*VLOOKUP($P203,$E$31:$K$33,7,FALSE)	=VLOOKUP(M203,$E$6:$K$10,7,FALSE)+VLOOKUP(N203,$E$15:$K$18,7,FALSE)+VLOOKUP(O203,$E$23:$K$26,7,FALSE)+VLOOKUP(P203,$E$31:$K$33,7,FALSE)	=(AC203+Y203+U203+Q203)/$AG203	=(AD203+Z203+V203+R203)/$AG203	=(AE203+AA203+W203+S203)/$AG203	=(AF203+AB203+X203+T203)/$AG203	=SUM(AH203:AK203)					>90%	>TsumQ & <Ttemp	Largely immobile and homogeneous	+	=AH203	=AI203	=AJ203	=AK203
												>90%	>TsumQ & <Ttemp	Largely immobile and homogeneous	0	=VLOOKUP($M204,$E$6:$I$10,F$35,FALSE)*VLOOKUP($M204,$E$6:$K$10,7,FALSE)	=VLOOKUP($M204,$E$6:$I$10,G$35,FALSE)*VLOOKUP($M204,$E$6:$K$10,7,FALSE)	=VLOOKUP($M204,$E$6:$I$10,H$35,FALSE)*VLOOKUP($M204,$E$6:$K$10,7,FALSE)	=VLOOKUP($M204,$E$6:$I$10,I$35,FALSE)*VLOOKUP($M204,$E$6:$K$10,7,FALSE)	=VLOOKUP($N204,$E$15:$I$18,F$35,FALSE)*VLOOKUP($N204,$E$15:$K$18,7,FALSE)	=VLOOKUP($N204,$E$15:$I$18,G$35,FALSE)*VLOOKUP($N204,$E$15:$K$18,7,FALSE)	=VLOOKUP($N204,$E$15:$I$18,H$35,FALSE)*VLOOKUP($N204,$E$15:$K$18,7,FALSE)	=VLOOKUP($N204,$E$15:$I$18,I$35,FALSE)*VLOOKUP($N204,$E$15:$K$18,7,FALSE)	=VLOOKUP($O204,$E$23:$I$26,F$35,FALSE)*VLOOKUP($O204,$E$23:$K$26,7,FALSE)	=VLOOKUP($O204,$E$23:$I$26,G$35,FALSE)*VLOOKUP($O204,$E$23:$K$26,7,FALSE)	=VLOOKUP($O204,$E$23:$I$26,H$35,FALSE)*VLOOKUP($O204,$E$23:$K$26,7,FALSE)	=VLOOKUP($O204,$E$23:$I$26,I$35,FALSE)*VLOOKUP($O204,$E$23:$K$26,7,FALSE)	=VLOOKUP($P204,$E$31:$I$33,F$35,FALSE)*VLOOKUP($P204,$E$31:$K$33,7,FALSE)	=VLOOKUP($P204,$E$31:$I$33,G$35,FALSE)*VLOOKUP($P204,$E$31:$K$33,7,FALSE)	=VLOOKUP($P204,$E$31:$I$33,H$35,FALSE)*VLOOKUP($P204,$E$31:$K$33,7,FALSE)	=VLOOKUP($P204,$E$31:$I$33,I$35,FALSE)*VLOOKUP($P204,$E$31:$K$33,7,FALSE)	=VLOOKUP(M204,$E$6:$K$10,7,FALSE)+VLOOKUP(N204,$E$15:$K$18,7,FALSE)+VLOOKUP(O204,$E$23:$K$26,7,FALSE)+VLOOKUP(P204,$E$31:$K$33,7,FALSE)	=(AC204+Y204+U204+Q204)/$AG204	=(AD204+Z204+V204+R204)/$AG204	=(AE204+AA204+W204+S204)/$AG204	=(AF204+AB204+X204+T204)/$AG204	=SUM(AH204:AK204)					>90%	>TsumQ & <Ttemp	Largely immobile and homogeneous	0	=AH204	=AI204	=AJ204	=AK204
												>90%	>TsumQ & <Ttemp	Largely immobile and homogeneous	-	=VLOOKUP($M205,$E$6:$I$10,F$35,FALSE)*VLOOKUP($M205,$E$6:$K$10,7,FALSE)	=VLOOKUP($M205,$E$6:$I$10,G$35,FALSE)*VLOOKUP($M205,$E$6:$K$10,7,FALSE)	=VLOOKUP($M205,$E$6:$I$10,H$35,FALSE)*VLOOKUP($M205,$E$6:$K$10,7,FALSE)	=VLOOKUP($M205,$E$6:$I$10,I$35,FALSE)*VLOOKUP($M205,$E$6:$K$10,7,FALSE)	=VLOOKUP($N205,$E$15:$I$18,F$35,FALSE)*VLOOKUP($N205,$E$15:$K$18,7,FALSE)	=VLOOKUP($N205,$E$15:$I$18,G$35,FALSE)*VLOOKUP($N205,$E$15:$K$18,7,FALSE)	=VLOOKUP($N205,$E$15:$I$18,H$35,FALSE)*VLOOKUP($N205,$E$15:$K$18,7,FALSE)	=VLOOKUP($N205,$E$15:$I$18,I$35,FALSE)*VLOOKUP($N205,$E$15:$K$18,7,FALSE)	=VLOOKUP($O205,$E$23:$I$26,F$35,FALSE)*VLOOKUP($O205,$E$23:$K$26,7,FALSE)	=VLOOKUP($O205,$E$23:$I$26,G$35,FALSE)*VLOOKUP($O205,$E$23:$K$26,7,FALSE)	=VLOOKUP($O205,$E$23:$I$26,H$35,FALSE)*VLOOKUP($O205,$E$23:$K$26,7,FALSE)	=VLOOKUP($O205,$E$23:$I$26,I$35,FALSE)*VLOOKUP($O205,$E$23:$K$26,7,FALSE)	=VLOOKUP($P205,$E$31:$I$33,F$35,FALSE)*VLOOKUP($P205,$E$31:$K$33,7,FALSE)	=VLOOKUP($P205,$E$31:$I$33,G$35,FALSE)*VLOOKUP($P205,$E$31:$K$33,7,FALSE)	=VLOOKUP($P205,$E$31:$I$33,H$35,FALSE)*VLOOKUP($P205,$E$31:$K$33,7,FALSE)	=VLOOKUP($P205,$E$31:$I$33,I$35,FALSE)*VLOOKUP($P205,$E$31:$K$33,7,FALSE)	=VLOOKUP(M205,$E$6:$K$10,7,FALSE)+VLOOKUP(N205,$E$15:$K$18,7,FALSE)+VLOOKUP(O205,$E$23:$K$26,7,FALSE)+VLOOKUP(P205,$E$31:$K$33,7,FALSE)	=(AC205+Y205+U205+Q205)/$AG205	=(AD205+Z205+V205+R205)/$AG205	=(AE205+AA205+W205+S205)/$AG205	=(AF205+AB205+X205+T205)/$AG205	=SUM(AH205:AK205)					>90%	>TsumQ & <Ttemp	Largely immobile and homogeneous	-	=AH205	=AI205	=AJ205	=AK205
												>90%	>TsumQ & <Ttemp	Entrenched	+	=VLOOKUP($M206,$E$6:$I$10,F$35,FALSE)*VLOOKUP($M206,$E$6:$K$10,7,FALSE)	=VLOOKUP($M206,$E$6:$I$10,G$35,FALSE)*VLOOKUP($M206,$E$6:$K$10,7,FALSE)	=VLOOKUP($M206,$E$6:$I$10,H$35,FALSE)*VLOOKUP($M206,$E$6:$K$10,7,FALSE)	=VLOOKUP($M206,$E$6:$I$10,I$35,FALSE)*VLOOKUP($M206,$E$6:$K$10,7,FALSE)	=VLOOKUP($N206,$E$15:$I$18,F$35,FALSE)*VLOOKUP($N206,$E$15:$K$18,7,FALSE)	=VLOOKUP($N206,$E$15:$I$18,G$35,FALSE)*VLOOKUP($N206,$E$15:$K$18,7,FALSE)	=VLOOKUP($N206,$E$15:$I$18,H$35,FALSE)*VLOOKUP($N206,$E$15:$K$18,7,FALSE)	=VLOOKUP($N206,$E$15:$I$18,I$35,FALSE)*VLOOKUP($N206,$E$15:$K$18,7,FALSE)	=VLOOKUP($O206,$E$23:$I$26,F$35,FALSE)*VLOOKUP($O206,$E$23:$K$26,7,FALSE)	=VLOOKUP($O206,$E$23:$I$26,G$35,FALSE)*VLOOKUP($O206,$E$23:$K$26,7,FALSE)	=VLOOKUP($O206,$E$23:$I$26,H$35,FALSE)*VLOOKUP($O206,$E$23:$K$26,7,FALSE)	=VLOOKUP($O206,$E$23:$I$26,I$35,FALSE)*VLOOKUP($O206,$E$23:$K$26,7,FALSE)	=VLOOKUP($P206,$E$31:$I$33,F$35,FALSE)*VLOOKUP($P206,$E$31:$K$33,7,FALSE)	=VLOOKUP($P206,$E$31:$I$33,G$35,FALSE)*VLOOKUP($P206,$E$31:$K$33,7,FALSE)	=VLOOKUP($P206,$E$31:$I$33,H$35,FALSE)*VLOOKUP($P206,$E$31:$K$33,7,FALSE)	=VLOOKUP($P206,$E$31:$I$33,I$35,FALSE)*VLOOKUP($P206,$E$31:$K$33,7,FALSE)	=VLOOKUP(M206,$E$6:$K$10,7,FALSE)+VLOOKUP(N206,$E$15:$K$18,7,FALSE)+VLOOKUP(O206,$E$23:$K$26,7,FALSE)+VLOOKUP(P206,$E$31:$K$33,7,FALSE)	=(AC206+Y206+U206+Q206)/$AG206	=(AD206+Z206+V206+R206)/$AG206	=(AE206+AA206+W206+S206)/$AG206	=(AF206+AB206+X206+T206)/$AG206	=SUM(AH206:AK206)					>90%	>TsumQ & <Ttemp	Entrenched	+	=AH206	=AI206	=AJ206	=AK206
												>90%	>TsumQ & <Ttemp	Entrenched	0	=VLOOKUP($M207,$E$6:$I$10,F$35,FALSE)*VLOOKUP($M207,$E$6:$K$10,7,FALSE)	=VLOOKUP($M207,$E$6:$I$10,G$35,FALSE)*VLOOKUP($M207,$E$6:$K$10,7,FALSE)	=VLOOKUP($M207,$E$6:$I$10,H$35,FALSE)*VLOOKUP($M207,$E$6:$K$10,7,FALSE)	=VLOOKUP($M207,$E$6:$I$10,I$35,FALSE)*VLOOKUP($M207,$E$6:$K$10,7,FALSE)	=VLOOKUP($N207,$E$15:$I$18,F$35,FALSE)*VLOOKUP($N207,$E$15:$K$18,7,FALSE)	=VLOOKUP($N207,$E$15:$I$18,G$35,FALSE)*VLOOKUP($N207,$E$15:$K$18,7,FALSE)	=VLOOKUP($N207,$E$15:$I$18,H$35,FALSE)*VLOOKUP($N207,$E$15:$K$18,7,FALSE)	=VLOOKUP($N207,$E$15:$I$18,I$35,FALSE)*VLOOKUP($N207,$E$15:$K$18,7,FALSE)	=VLOOKUP($O207,$E$23:$I$26,F$35,FALSE)*VLOOKUP($O207,$E$23:$K$26,7,FALSE)	=VLOOKUP($O207,$E$23:$I$26,G$35,FALSE)*VLOOKUP($O207,$E$23:$K$26,7,FALSE)	=VLOOKUP($O207,$E$23:$I$26,H$35,FALSE)*VLOOKUP($O207,$E$23:$K$26,7,FALSE)	=VLOOKUP($O207,$E$23:$I$26,I$35,FALSE)*VLOOKUP($O207,$E$23:$K$26,7,FALSE)	=VLOOKUP($P207,$E$31:$I$33,F$35,FALSE)*VLOOKUP($P207,$E$31:$K$33,7,FALSE)	=VLOOKUP($P207,$E$31:$I$33,G$35,FALSE)*VLOOKUP($P207,$E$31:$K$33,7,FALSE)	=VLOOKUP($P207,$E$31:$I$33,H$35,FALSE)*VLOOKUP($P207,$E$31:$K$33,7,FALSE)	=VLOOKUP($P207,$E$31:$I$33,I$35,FALSE)*VLOOKUP($P207,$E$31:$K$33,7,FALSE)	=VLOOKUP(M207,$E$6:$K$10,7,FALSE)+VLOOKUP(N207,$E$15:$K$18,7,FALSE)+VLOOKUP(O207,$E$23:$K$26,7,FALSE)+VLOOKUP(P207,$E$31:$K$33,7,FALSE)	=(AC207+Y207+U207+Q207)/$AG207	=(AD207+Z207+V207+R207)/$AG207	=(AE207+AA207+W207+S207)/$AG207	=(AF207+AB207+X207+T207)/$AG207	=SUM(AH207:AK207)					>90%	>TsumQ & <Ttemp	Entrenched	0	=AH207	=AI207	=AJ207	=AK207
												>90%	>TsumQ & <Ttemp	Entrenched	-	=VLOOKUP($M208,$E$6:$I$10,F$35,FALSE)*VLOOKUP($M208,$E$6:$K$10,7,FALSE)	=VLOOKUP($M208,$E$6:$I$10,G$35,FALSE)*VLOOKUP($M208,$E$6:$K$10,7,FALSE)	=VLOOKUP($M208,$E$6:$I$10,H$35,FALSE)*VLOOKUP($M208,$E$6:$K$10,7,FALSE)	=VLOOKUP($M208,$E$6:$I$10,I$35,FALSE)*VLOOKUP($M208,$E$6:$K$10,7,FALSE)	=VLOOKUP($N208,$E$15:$I$18,F$35,FALSE)*VLOOKUP($N208,$E$15:$K$18,7,FALSE)	=VLOOKUP($N208,$E$15:$I$18,G$35,FALSE)*VLOOKUP($N208,$E$15:$K$18,7,FALSE)	=VLOOKUP($N208,$E$15:$I$18,H$35,FALSE)*VLOOKUP($N208,$E$15:$K$18,7,FALSE)	=VLOOKUP($N208,$E$15:$I$18,I$35,FALSE)*VLOOKUP($N208,$E$15:$K$18,7,FALSE)	=VLOOKUP($O208,$E$23:$I$26,F$35,FALSE)*VLOOKUP($O208,$E$23:$K$26,7,FALSE)	=VLOOKUP($O208,$E$23:$I$26,G$35,FALSE)*VLOOKUP($O208,$E$23:$K$26,7,FALSE)	=VLOOKUP($O208,$E$23:$I$26,H$35,FALSE)*VLOOKUP($O208,$E$23:$K$26,7,FALSE)	=VLOOKUP($O208,$E$23:$I$26,I$35,FALSE)*VLOOKUP($O208,$E$23:$K$26,7,FALSE)	=VLOOKUP($P208,$E$31:$I$33,F$35,FALSE)*VLOOKUP($P208,$E$31:$K$33,7,FALSE)	=VLOOKUP($P208,$E$31:$I$33,G$35,FALSE)*VLOOKUP($P208,$E$31:$K$33,7,FALSE)	=VLOOKUP($P208,$E$31:$I$33,H$35,FALSE)*VLOOKUP($P208,$E$31:$K$33,7,FALSE)	=VLOOKUP($P208,$E$31:$I$33,I$35,FALSE)*VLOOKUP($P208,$E$31:$K$33,7,FALSE)	=VLOOKUP(M208,$E$6:$K$10,7,FALSE)+VLOOKUP(N208,$E$15:$K$18,7,FALSE)+VLOOKUP(O208,$E$23:$K$26,7,FALSE)+VLOOKUP(P208,$E$31:$K$33,7,FALSE)	=(AC208+Y208+U208+Q208)/$AG208	=(AD208+Z208+V208+R208)/$AG208	=(AE208+AA208+W208+S208)/$AG208	=(AF208+AB208+X208+T208)/$AG208	=SUM(AH208:AK208)					>90%	>TsumQ & <Ttemp	Entrenched	-	=AH208	=AI208	=AJ208	=AK208
												>90%	>TsumQ & >Ttemp	Clean & Diverse	+	=VLOOKUP($M209,$E$6:$I$10,F$35,FALSE)*VLOOKUP($M209,$E$6:$K$10,7,FALSE)	=VLOOKUP($M209,$E$6:$I$10,G$35,FALSE)*VLOOKUP($M209,$E$6:$K$10,7,FALSE)	=VLOOKUP($M209,$E$6:$I$10,H$35,FALSE)*VLOOKUP($M209,$E$6:$K$10,7,FALSE)	=VLOOKUP($M209,$E$6:$I$10,I$35,FALSE)*VLOOKUP($M209,$E$6:$K$10,7,FALSE)	=VLOOKUP($N209,$E$15:$I$18,F$35,FALSE)*VLOOKUP($N209,$E$15:$K$18,7,FALSE)	=VLOOKUP($N209,$E$15:$I$18,G$35,FALSE)*VLOOKUP($N209,$E$15:$K$18,7,FALSE)	=VLOOKUP($N209,$E$15:$I$18,H$35,FALSE)*VLOOKUP($N209,$E$15:$K$18,7,FALSE)	=VLOOKUP($N209,$E$15:$I$18,I$35,FALSE)*VLOOKUP($N209,$E$15:$K$18,7,FALSE)	=VLOOKUP($O209,$E$23:$I$26,F$35,FALSE)*VLOOKUP($O209,$E$23:$K$26,7,FALSE)	=VLOOKUP($O209,$E$23:$I$26,G$35,FALSE)*VLOOKUP($O209,$E$23:$K$26,7,FALSE)	=VLOOKUP($O209,$E$23:$I$26,H$35,FALSE)*VLOOKUP($O209,$E$23:$K$26,7,FALSE)	=VLOOKUP($O209,$E$23:$I$26,I$35,FALSE)*VLOOKUP($O209,$E$23:$K$26,7,FALSE)	=VLOOKUP($P209,$E$31:$I$33,F$35,FALSE)*VLOOKUP($P209,$E$31:$K$33,7,FALSE)	=VLOOKUP($P209,$E$31:$I$33,G$35,FALSE)*VLOOKUP($P209,$E$31:$K$33,7,FALSE)	=VLOOKUP($P209,$E$31:$I$33,H$35,FALSE)*VLOOKUP($P209,$E$31:$K$33,7,FALSE)	=VLOOKUP($P209,$E$31:$I$33,I$35,FALSE)*VLOOKUP($P209,$E$31:$K$33,7,FALSE)	=VLOOKUP(M209,$E$6:$K$10,7,FALSE)+VLOOKUP(N209,$E$15:$K$18,7,FALSE)+VLOOKUP(O209,$E$23:$K$26,7,FALSE)+VLOOKUP(P209,$E$31:$K$33,7,FALSE)	=(AC209+Y209+U209+Q209)/$AG209	=(AD209+Z209+V209+R209)/$AG209	=(AE209+AA209+W209+S209)/$AG209	=(AF209+AB209+X209+T209)/$AG209	=SUM(AH209:AK209)					>90%	>TsumQ & >Ttemp	Clean and diverse	+	=AH209	=AI209	=AJ209	=AK209
												>90%	>TsumQ & >Ttemp	Clean & Diverse	0	=VLOOKUP($M210,$E$6:$I$10,F$35,FALSE)*VLOOKUP($M210,$E$6:$K$10,7,FALSE)	=VLOOKUP($M210,$E$6:$I$10,G$35,FALSE)*VLOOKUP($M210,$E$6:$K$10,7,FALSE)	=VLOOKUP($M210,$E$6:$I$10,H$35,FALSE)*VLOOKUP($M210,$E$6:$K$10,7,FALSE)	=VLOOKUP($M210,$E$6:$I$10,I$35,FALSE)*VLOOKUP($M210,$E$6:$K$10,7,FALSE)	=VLOOKUP($N210,$E$15:$I$18,F$35,FALSE)*VLOOKUP($N210,$E$15:$K$18,7,FALSE)	=VLOOKUP($N210,$E$15:$I$18,G$35,FALSE)*VLOOKUP($N210,$E$15:$K$18,7,FALSE)	=VLOOKUP($N210,$E$15:$I$18,H$35,FALSE)*VLOOKUP($N210,$E$15:$K$18,7,FALSE)	=VLOOKUP($N210,$E$15:$I$18,I$35,FALSE)*VLOOKUP($N210,$E$15:$K$18,7,FALSE)	=VLOOKUP($O210,$E$23:$I$26,F$35,FALSE)*VLOOKUP($O210,$E$23:$K$26,7,FALSE)	=VLOOKUP($O210,$E$23:$I$26,G$35,FALSE)*VLOOKUP($O210,$E$23:$K$26,7,FALSE)	=VLOOKUP($O210,$E$23:$I$26,H$35,FALSE)*VLOOKUP($O210,$E$23:$K$26,7,FALSE)	=VLOOKUP($O210,$E$23:$I$26,I$35,FALSE)*VLOOKUP($O210,$E$23:$K$26,7,FALSE)	=VLOOKUP($P210,$E$31:$I$33,F$35,FALSE)*VLOOKUP($P210,$E$31:$K$33,7,FALSE)	=VLOOKUP($P210,$E$31:$I$33,G$35,FALSE)*VLOOKUP($P210,$E$31:$K$33,7,FALSE)	=VLOOKUP($P210,$E$31:$I$33,H$35,FALSE)*VLOOKUP($P210,$E$31:$K$33,7,FALSE)	=VLOOKUP($P210,$E$31:$I$33,I$35,FALSE)*VLOOKUP($P210,$E$31:$K$33,7,FALSE)	=VLOOKUP(M210,$E$6:$K$10,7,FALSE)+VLOOKUP(N210,$E$15:$K$18,7,FALSE)+VLOOKUP(O210,$E$23:$K$26,7,FALSE)+VLOOKUP(P210,$E$31:$K$33,7,FALSE)	=(AC210+Y210+U210+Q210)/$AG210	=(AD210+Z210+V210+R210)/$AG210	=(AE210+AA210+W210+S210)/$AG210	=(AF210+AB210+X210+T210)/$AG210	=SUM(AH210:AK210)					>90%	>TsumQ & >Ttemp	Clean and diverse	0	=AH210	=AI210	=AJ210	=AK210
												>90%	>TsumQ & >Ttemp	Clean & Diverse	-	=VLOOKUP($M211,$E$6:$I$10,F$35,FALSE)*VLOOKUP($M211,$E$6:$K$10,7,FALSE)	=VLOOKUP($M211,$E$6:$I$10,G$35,FALSE)*VLOOKUP($M211,$E$6:$K$10,7,FALSE)	=VLOOKUP($M211,$E$6:$I$10,H$35,FALSE)*VLOOKUP($M211,$E$6:$K$10,7,FALSE)	=VLOOKUP($M211,$E$6:$I$10,I$35,FALSE)*VLOOKUP($M211,$E$6:$K$10,7,FALSE)	=VLOOKUP($N211,$E$15:$I$18,F$35,FALSE)*VLOOKUP($N211,$E$15:$K$18,7,FALSE)	=VLOOKUP($N211,$E$15:$I$18,G$35,FALSE)*VLOOKUP($N211,$E$15:$K$18,7,FALSE)	=VLOOKUP($N211,$E$15:$I$18,H$35,FALSE)*VLOOKUP($N211,$E$15:$K$18,7,FALSE)	=VLOOKUP($N211,$E$15:$I$18,I$35,FALSE)*VLOOKUP($N211,$E$15:$K$18,7,FALSE)	=VLOOKUP($O211,$E$23:$I$26,F$35,FALSE)*VLOOKUP($O211,$E$23:$K$26,7,FALSE)	=VLOOKUP($O211,$E$23:$I$26,G$35,FALSE)*VLOOKUP($O211,$E$23:$K$26,7,FALSE)	=VLOOKUP($O211,$E$23:$I$26,H$35,FALSE)*VLOOKUP($O211,$E$23:$K$26,7,FALSE)	=VLOOKUP($O211,$E$23:$I$26,I$35,FALSE)*VLOOKUP($O211,$E$23:$K$26,7,FALSE)	=VLOOKUP($P211,$E$31:$I$33,F$35,FALSE)*VLOOKUP($P211,$E$31:$K$33,7,FALSE)	=VLOOKUP($P211,$E$31:$I$33,G$35,FALSE)*VLOOKUP($P211,$E$31:$K$33,7,FALSE)	=VLOOKUP($P211,$E$31:$I$33,H$35,FALSE)*VLOOKUP($P211,$E$31:$K$33,7,FALSE)	=VLOOKUP($P211,$E$31:$I$33,I$35,FALSE)*VLOOKUP($P211,$E$31:$K$33,7,FALSE)	=VLOOKUP(M211,$E$6:$K$10,7,FALSE)+VLOOKUP(N211,$E$15:$K$18,7,FALSE)+VLOOKUP(O211,$E$23:$K$26,7,FALSE)+VLOOKUP(P211,$E$31:$K$33,7,FALSE)	=(AC211+Y211+U211+Q211)/$AG211	=(AD211+Z211+V211+R211)/$AG211	=(AE211+AA211+W211+S211)/$AG211	=(AF211+AB211+X211+T211)/$AG211	=SUM(AH211:AK211)					>90%	>TsumQ & >Ttemp	Clean and diverse	-	=AH211	=AI211	=AJ211	=AK211
												>90%	>TsumQ & >Ttemp	Partially Mobile and diverse	+	=VLOOKUP($M212,$E$6:$I$10,F$35,FALSE)*VLOOKUP($M212,$E$6:$K$10,7,FALSE)	=VLOOKUP($M212,$E$6:$I$10,G$35,FALSE)*VLOOKUP($M212,$E$6:$K$10,7,FALSE)	=VLOOKUP($M212,$E$6:$I$10,H$35,FALSE)*VLOOKUP($M212,$E$6:$K$10,7,FALSE)	=VLOOKUP($M212,$E$6:$I$10,I$35,FALSE)*VLOOKUP($M212,$E$6:$K$10,7,FALSE)	=VLOOKUP($N212,$E$15:$I$18,F$35,FALSE)*VLOOKUP($N212,$E$15:$K$18,7,FALSE)	=VLOOKUP($N212,$E$15:$I$18,G$35,FALSE)*VLOOKUP($N212,$E$15:$K$18,7,FALSE)	=VLOOKUP($N212,$E$15:$I$18,H$35,FALSE)*VLOOKUP($N212,$E$15:$K$18,7,FALSE)	=VLOOKUP($N212,$E$15:$I$18,I$35,FALSE)*VLOOKUP($N212,$E$15:$K$18,7,FALSE)	=VLOOKUP($O212,$E$23:$I$26,F$35,FALSE)*VLOOKUP($O212,$E$23:$K$26,7,FALSE)	=VLOOKUP($O212,$E$23:$I$26,G$35,FALSE)*VLOOKUP($O212,$E$23:$K$26,7,FALSE)	=VLOOKUP($O212,$E$23:$I$26,H$35,FALSE)*VLOOKUP($O212,$E$23:$K$26,7,FALSE)	=VLOOKUP($O212,$E$23:$I$26,I$35,FALSE)*VLOOKUP($O212,$E$23:$K$26,7,FALSE)	=VLOOKUP($P212,$E$31:$I$33,F$35,FALSE)*VLOOKUP($P212,$E$31:$K$33,7,FALSE)	=VLOOKUP($P212,$E$31:$I$33,G$35,FALSE)*VLOOKUP($P212,$E$31:$K$33,7,FALSE)	=VLOOKUP($P212,$E$31:$I$33,H$35,FALSE)*VLOOKUP($P212,$E$31:$K$33,7,FALSE)	=VLOOKUP($P212,$E$31:$I$33,I$35,FALSE)*VLOOKUP($P212,$E$31:$K$33,7,FALSE)	=VLOOKUP(M212,$E$6:$K$10,7,FALSE)+VLOOKUP(N212,$E$15:$K$18,7,FALSE)+VLOOKUP(O212,$E$23:$K$26,7,FALSE)+VLOOKUP(P212,$E$31:$K$33,7,FALSE)	=(AC212+Y212+U212+Q212)/$AG212	=(AD212+Z212+V212+R212)/$AG212	=(AE212+AA212+W212+S212)/$AG212	=(AF212+AB212+X212+T212)/$AG212	=SUM(AH212:AK212)					>90%	>TsumQ & >Ttemp	Partially Mobile and diverse	+	=AH212	=AI212	=AJ212	=AK212
												>90%	>TsumQ & >Ttemp	Partially Mobile and diverse	0	=VLOOKUP($M213,$E$6:$I$10,F$35,FALSE)*VLOOKUP($M213,$E$6:$K$10,7,FALSE)	=VLOOKUP($M213,$E$6:$I$10,G$35,FALSE)*VLOOKUP($M213,$E$6:$K$10,7,FALSE)	=VLOOKUP($M213,$E$6:$I$10,H$35,FALSE)*VLOOKUP($M213,$E$6:$K$10,7,FALSE)	=VLOOKUP($M213,$E$6:$I$10,I$35,FALSE)*VLOOKUP($M213,$E$6:$K$10,7,FALSE)	=VLOOKUP($N213,$E$15:$I$18,F$35,FALSE)*VLOOKUP($N213,$E$15:$K$18,7,FALSE)	=VLOOKUP($N213,$E$15:$I$18,G$35,FALSE)*VLOOKUP($N213,$E$15:$K$18,7,FALSE)	=VLOOKUP($N213,$E$15:$I$18,H$35,FALSE)*VLOOKUP($N213,$E$15:$K$18,7,FALSE)	=VLOOKUP($N213,$E$15:$I$18,I$35,FALSE)*VLOOKUP($N213,$E$15:$K$18,7,FALSE)	=VLOOKUP($O213,$E$23:$I$26,F$35,FALSE)*VLOOKUP($O213,$E$23:$K$26,7,FALSE)	=VLOOKUP($O213,$E$23:$I$26,G$35,FALSE)*VLOOKUP($O213,$E$23:$K$26,7,FALSE)	=VLOOKUP($O213,$E$23:$I$26,H$35,FALSE)*VLOOKUP($O213,$E$23:$K$26,7,FALSE)	=VLOOKUP($O213,$E$23:$I$26,I$35,FALSE)*VLOOKUP($O213,$E$23:$K$26,7,FALSE)	=VLOOKUP($P213,$E$31:$I$33,F$35,FALSE)*VLOOKUP($P213,$E$31:$K$33,7,FALSE)	=VLOOKUP($P213,$E$31:$I$33,G$35,FALSE)*VLOOKUP($P213,$E$31:$K$33,7,FALSE)	=VLOOKUP($P213,$E$31:$I$33,H$35,FALSE)*VLOOKUP($P213,$E$31:$K$33,7,FALSE)	=VLOOKUP($P213,$E$31:$I$33,I$35,FALSE)*VLOOKUP($P213,$E$31:$K$33,7,FALSE)	=VLOOKUP(M213,$E$6:$K$10,7,FALSE)+VLOOKUP(N213,$E$15:$K$18,7,FALSE)+VLOOKUP(O213,$E$23:$K$26,7,FALSE)+VLOOKUP(P213,$E$31:$K$33,7,FALSE)	=(AC213+Y213+U213+Q213)/$AG213	=(AD213+Z213+V213+R213)/$AG213	=(AE213+AA213+W213+S213)/$AG213	=(AF213+AB213+X213+T213)/$AG213	=SUM(AH213:AK213)					>90%	>TsumQ & >Ttemp	Partially Mobile and diverse	0	=AH213	=AI213	=AJ213	=AK213
												>90%	>TsumQ & >Ttemp	Partially Mobile and diverse	-	=VLOOKUP($M214,$E$6:$I$10,F$35,FALSE)*VLOOKUP($M214,$E$6:$K$10,7,FALSE)	=VLOOKUP($M214,$E$6:$I$10,G$35,FALSE)*VLOOKUP($M214,$E$6:$K$10,7,FALSE)	=VLOOKUP($M214,$E$6:$I$10,H$35,FALSE)*VLOOKUP($M214,$E$6:$K$10,7,FALSE)	=VLOOKUP($M214,$E$6:$I$10,I$35,FALSE)*VLOOKUP($M214,$E$6:$K$10,7,FALSE)	=VLOOKUP($N214,$E$15:$I$18,F$35,FALSE)*VLOOKUP($N214,$E$15:$K$18,7,FALSE)	=VLOOKUP($N214,$E$15:$I$18,G$35,FALSE)*VLOOKUP($N214,$E$15:$K$18,7,FALSE)	=VLOOKUP($N214,$E$15:$I$18,H$35,FALSE)*VLOOKUP($N214,$E$15:$K$18,7,FALSE)	=VLOOKUP($N214,$E$15:$I$18,I$35,FALSE)*VLOOKUP($N214,$E$15:$K$18,7,FALSE)	=VLOOKUP($O214,$E$23:$I$26,F$35,FALSE)*VLOOKUP($O214,$E$23:$K$26,7,FALSE)	=VLOOKUP($O214,$E$23:$I$26,G$35,FALSE)*VLOOKUP($O214,$E$23:$K$26,7,FALSE)	=VLOOKUP($O214,$E$23:$I$26,H$35,FALSE)*VLOOKUP($O214,$E$23:$K$26,7,FALSE)	=VLOOKUP($O214,$E$23:$I$26,I$35,FALSE)*VLOOKUP($O214,$E$23:$K$26,7,FALSE)	=VLOOKUP($P214,$E$31:$I$33,F$35,FALSE)*VLOOKUP($P214,$E$31:$K$33,7,FALSE)	=VLOOKUP($P214,$E$31:$I$33,G$35,FALSE)*VLOOKUP($P214,$E$31:$K$33,7,FALSE)	=VLOOKUP($P214,$E$31:$I$33,H$35,FALSE)*VLOOKUP($P214,$E$31:$K$33,7,FALSE)	=VLOOKUP($P214,$E$31:$I$33,I$35,FALSE)*VLOOKUP($P214,$E$31:$K$33,7,FALSE)	=VLOOKUP(M214,$E$6:$K$10,7,FALSE)+VLOOKUP(N214,$E$15:$K$18,7,FALSE)+VLOOKUP(O214,$E$23:$K$26,7,FALSE)+VLOOKUP(P214,$E$31:$K$33,7,FALSE)	=(AC214+Y214+U214+Q214)/$AG214	=(AD214+Z214+V214+R214)/$AG214	=(AE214+AA214+W214+S214)/$AG214	=(AF214+AB214+X214+T214)/$AG214	=SUM(AH214:AK214)					>90%	>TsumQ & >Ttemp	Partially Mobile and diverse	-	=AH214	=AI214	=AJ214	=AK214
												>90%	>TsumQ & >Ttemp	Largely immobile and homogeneous	+	=VLOOKUP($M215,$E$6:$I$10,F$35,FALSE)*VLOOKUP($M215,$E$6:$K$10,7,FALSE)	=VLOOKUP($M215,$E$6:$I$10,G$35,FALSE)*VLOOKUP($M215,$E$6:$K$10,7,FALSE)	=VLOOKUP($M215,$E$6:$I$10,H$35,FALSE)*VLOOKUP($M215,$E$6:$K$10,7,FALSE)	=VLOOKUP($M215,$E$6:$I$10,I$35,FALSE)*VLOOKUP($M215,$E$6:$K$10,7,FALSE)	=VLOOKUP($N215,$E$15:$I$18,F$35,FALSE)*VLOOKUP($N215,$E$15:$K$18,7,FALSE)	=VLOOKUP($N215,$E$15:$I$18,G$35,FALSE)*VLOOKUP($N215,$E$15:$K$18,7,FALSE)	=VLOOKUP($N215,$E$15:$I$18,H$35,FALSE)*VLOOKUP($N215,$E$15:$K$18,7,FALSE)	=VLOOKUP($N215,$E$15:$I$18,I$35,FALSE)*VLOOKUP($N215,$E$15:$K$18,7,FALSE)	=VLOOKUP($O215,$E$23:$I$26,F$35,FALSE)*VLOOKUP($O215,$E$23:$K$26,7,FALSE)	=VLOOKUP($O215,$E$23:$I$26,G$35,FALSE)*VLOOKUP($O215,$E$23:$K$26,7,FALSE)	=VLOOKUP($O215,$E$23:$I$26,H$35,FALSE)*VLOOKUP($O215,$E$23:$K$26,7,FALSE)	=VLOOKUP($O215,$E$23:$I$26,I$35,FALSE)*VLOOKUP($O215,$E$23:$K$26,7,FALSE)	=VLOOKUP($P215,$E$31:$I$33,F$35,FALSE)*VLOOKUP($P215,$E$31:$K$33,7,FALSE)	=VLOOKUP($P215,$E$31:$I$33,G$35,FALSE)*VLOOKUP($P215,$E$31:$K$33,7,FALSE)	=VLOOKUP($P215,$E$31:$I$33,H$35,FALSE)*VLOOKUP($P215,$E$31:$K$33,7,FALSE)	=VLOOKUP($P215,$E$31:$I$33,I$35,FALSE)*VLOOKUP($P215,$E$31:$K$33,7,FALSE)	=VLOOKUP(M215,$E$6:$K$10,7,FALSE)+VLOOKUP(N215,$E$15:$K$18,7,FALSE)+VLOOKUP(O215,$E$23:$K$26,7,FALSE)+VLOOKUP(P215,$E$31:$K$33,7,FALSE)	=(AC215+Y215+U215+Q215)/$AG215	=(AD215+Z215+V215+R215)/$AG215	=(AE215+AA215+W215+S215)/$AG215	=(AF215+AB215+X215+T215)/$AG215	=SUM(AH215:AK215)					>90%	>TsumQ & >Ttemp	Largely immobile and homogeneous	+	=AH215	=AI215	=AJ215	=AK215
												>90%	>TsumQ & >Ttemp	Largely immobile and homogeneous	0	=VLOOKUP($M216,$E$6:$I$10,F$35,FALSE)*VLOOKUP($M216,$E$6:$K$10,7,FALSE)	=VLOOKUP($M216,$E$6:$I$10,G$35,FALSE)*VLOOKUP($M216,$E$6:$K$10,7,FALSE)	=VLOOKUP($M216,$E$6:$I$10,H$35,FALSE)*VLOOKUP($M216,$E$6:$K$10,7,FALSE)	=VLOOKUP($M216,$E$6:$I$10,I$35,FALSE)*VLOOKUP($M216,$E$6:$K$10,7,FALSE)	=VLOOKUP($N216,$E$15:$I$18,F$35,FALSE)*VLOOKUP($N216,$E$15:$K$18,7,FALSE)	=VLOOKUP($N216,$E$15:$I$18,G$35,FALSE)*VLOOKUP($N216,$E$15:$K$18,7,FALSE)	=VLOOKUP($N216,$E$15:$I$18,H$35,FALSE)*VLOOKUP($N216,$E$15:$K$18,7,FALSE)	=VLOOKUP($N216,$E$15:$I$18,I$35,FALSE)*VLOOKUP($N216,$E$15:$K$18,7,FALSE)	=VLOOKUP($O216,$E$23:$I$26,F$35,FALSE)*VLOOKUP($O216,$E$23:$K$26,7,FALSE)	=VLOOKUP($O216,$E$23:$I$26,G$35,FALSE)*VLOOKUP($O216,$E$23:$K$26,7,FALSE)	=VLOOKUP($O216,$E$23:$I$26,H$35,FALSE)*VLOOKUP($O216,$E$23:$K$26,7,FALSE)	=VLOOKUP($O216,$E$23:$I$26,I$35,FALSE)*VLOOKUP($O216,$E$23:$K$26,7,FALSE)	=VLOOKUP($P216,$E$31:$I$33,F$35,FALSE)*VLOOKUP($P216,$E$31:$K$33,7,FALSE)	=VLOOKUP($P216,$E$31:$I$33,G$35,FALSE)*VLOOKUP($P216,$E$31:$K$33,7,FALSE)	=VLOOKUP($P216,$E$31:$I$33,H$35,FALSE)*VLOOKUP($P216,$E$31:$K$33,7,FALSE)	=VLOOKUP($P216,$E$31:$I$33,I$35,FALSE)*VLOOKUP($P216,$E$31:$K$33,7,FALSE)	=VLOOKUP(M216,$E$6:$K$10,7,FALSE)+VLOOKUP(N216,$E$15:$K$18,7,FALSE)+VLOOKUP(O216,$E$23:$K$26,7,FALSE)+VLOOKUP(P216,$E$31:$K$33,7,FALSE)	=(AC216+Y216+U216+Q216)/$AG216	=(AD216+Z216+V216+R216)/$AG216	=(AE216+AA216+W216+S216)/$AG216	=(AF216+AB216+X216+T216)/$AG216	=SUM(AH216:AK216)					>90%	>TsumQ & >Ttemp	Largely immobile and homogeneous	0	=AH216	=AI216	=AJ216	=AK216
												>90%	>TsumQ & >Ttemp	Largely immobile and homogeneous	-	=VLOOKUP($M217,$E$6:$I$10,F$35,FALSE)*VLOOKUP($M217,$E$6:$K$10,7,FALSE)	=VLOOKUP($M217,$E$6:$I$10,G$35,FALSE)*VLOOKUP($M217,$E$6:$K$10,7,FALSE)	=VLOOKUP($M217,$E$6:$I$10,H$35,FALSE)*VLOOKUP($M217,$E$6:$K$10,7,FALSE)	=VLOOKUP($M217,$E$6:$I$10,I$35,FALSE)*VLOOKUP($M217,$E$6:$K$10,7,FALSE)	=VLOOKUP($N217,$E$15:$I$18,F$35,FALSE)*VLOOKUP($N217,$E$15:$K$18,7,FALSE)	=VLOOKUP($N217,$E$15:$I$18,G$35,FALSE)*VLOOKUP($N217,$E$15:$K$18,7,FALSE)	=VLOOKUP($N217,$E$15:$I$18,H$35,FALSE)*VLOOKUP($N217,$E$15:$K$18,7,FALSE)	=VLOOKUP($N217,$E$15:$I$18,I$35,FALSE)*VLOOKUP($N217,$E$15:$K$18,7,FALSE)	=VLOOKUP($O217,$E$23:$I$26,F$35,FALSE)*VLOOKUP($O217,$E$23:$K$26,7,FALSE)	=VLOOKUP($O217,$E$23:$I$26,G$35,FALSE)*VLOOKUP($O217,$E$23:$K$26,7,FALSE)	=VLOOKUP($O217,$E$23:$I$26,H$35,FALSE)*VLOOKUP($O217,$E$23:$K$26,7,FALSE)	=VLOOKUP($O217,$E$23:$I$26,I$35,FALSE)*VLOOKUP($O217,$E$23:$K$26,7,FALSE)	=VLOOKUP($P217,$E$31:$I$33,F$35,FALSE)*VLOOKUP($P217,$E$31:$K$33,7,FALSE)	=VLOOKUP($P217,$E$31:$I$33,G$35,FALSE)*VLOOKUP($P217,$E$31:$K$33,7,FALSE)	=VLOOKUP($P217,$E$31:$I$33,H$35,FALSE)*VLOOKUP($P217,$E$31:$K$33,7,FALSE)	=VLOOKUP($P217,$E$31:$I$33,I$35,FALSE)*VLOOKUP($P217,$E$31:$K$33,7,FALSE)	=VLOOKUP(M217,$E$6:$K$10,7,FALSE)+VLOOKUP(N217,$E$15:$K$18,7,FALSE)+VLOOKUP(O217,$E$23:$K$26,7,FALSE)+VLOOKUP(P217,$E$31:$K$33,7,FALSE)	=(AC217+Y217+U217+Q217)/$AG217	=(AD217+Z217+V217+R217)/$AG217	=(AE217+AA217+W217+S217)/$AG217	=(AF217+AB217+X217+T217)/$AG217	=SUM(AH217:AK217)					>90%	>TsumQ & >Ttemp	Largely immobile and homogeneous	-	=AH217	=AI217	=AJ217	=AK217
												>90%	>TsumQ & >Ttemp	Entrenched	+	=VLOOKUP($M218,$E$6:$I$10,F$35,FALSE)*VLOOKUP($M218,$E$6:$K$10,7,FALSE)	=VLOOKUP($M218,$E$6:$I$10,G$35,FALSE)*VLOOKUP($M218,$E$6:$K$10,7,FALSE)	=VLOOKUP($M218,$E$6:$I$10,H$35,FALSE)*VLOOKUP($M218,$E$6:$K$10,7,FALSE)	=VLOOKUP($M218,$E$6:$I$10,I$35,FALSE)*VLOOKUP($M218,$E$6:$K$10,7,FALSE)	=VLOOKUP($N218,$E$15:$I$18,F$35,FALSE)*VLOOKUP($N218,$E$15:$K$18,7,FALSE)	=VLOOKUP($N218,$E$15:$I$18,G$35,FALSE)*VLOOKUP($N218,$E$15:$K$18,7,FALSE)	=VLOOKUP($N218,$E$15:$I$18,H$35,FALSE)*VLOOKUP($N218,$E$15:$K$18,7,FALSE)	=VLOOKUP($N218,$E$15:$I$18,I$35,FALSE)*VLOOKUP($N218,$E$15:$K$18,7,FALSE)	=VLOOKUP($O218,$E$23:$I$26,F$35,FALSE)*VLOOKUP($O218,$E$23:$K$26,7,FALSE)	=VLOOKUP($O218,$E$23:$I$26,G$35,FALSE)*VLOOKUP($O218,$E$23:$K$26,7,FALSE)	=VLOOKUP($O218,$E$23:$I$26,H$35,FALSE)*VLOOKUP($O218,$E$23:$K$26,7,FALSE)	=VLOOKUP($O218,$E$23:$I$26,I$35,FALSE)*VLOOKUP($O218,$E$23:$K$26,7,FALSE)	=VLOOKUP($P218,$E$31:$I$33,F$35,FALSE)*VLOOKUP($P218,$E$31:$K$33,7,FALSE)	=VLOOKUP($P218,$E$31:$I$33,G$35,FALSE)*VLOOKUP($P218,$E$31:$K$33,7,FALSE)	=VLOOKUP($P218,$E$31:$I$33,H$35,FALSE)*VLOOKUP($P218,$E$31:$K$33,7,FALSE)	=VLOOKUP($P218,$E$31:$I$33,I$35,FALSE)*VLOOKUP($P218,$E$31:$K$33,7,FALSE)	=VLOOKUP(M218,$E$6:$K$10,7,FALSE)+VLOOKUP(N218,$E$15:$K$18,7,FALSE)+VLOOKUP(O218,$E$23:$K$26,7,FALSE)+VLOOKUP(P218,$E$31:$K$33,7,FALSE)	=(AC218+Y218+U218+Q218)/$AG218	=(AD218+Z218+V218+R218)/$AG218	=(AE218+AA218+W218+S218)/$AG218	=(AF218+AB218+X218+T218)/$AG218	=SUM(AH218:AK218)					>90%	>TsumQ & >Ttemp	Entrenched	+	=AH218	=AI218	=AJ218	=AK218
												>90%	>TsumQ & >Ttemp	Entrenched	0	=VLOOKUP($M219,$E$6:$I$10,F$35,FALSE)*VLOOKUP($M219,$E$6:$K$10,7,FALSE)	=VLOOKUP($M219,$E$6:$I$10,G$35,FALSE)*VLOOKUP($M219,$E$6:$K$10,7,FALSE)	=VLOOKUP($M219,$E$6:$I$10,H$35,FALSE)*VLOOKUP($M219,$E$6:$K$10,7,FALSE)	=VLOOKUP($M219,$E$6:$I$10,I$35,FALSE)*VLOOKUP($M219,$E$6:$K$10,7,FALSE)	=VLOOKUP($N219,$E$15:$I$18,F$35,FALSE)*VLOOKUP($N219,$E$15:$K$18,7,FALSE)	=VLOOKUP($N219,$E$15:$I$18,G$35,FALSE)*VLOOKUP($N219,$E$15:$K$18,7,FALSE)	=VLOOKUP($N219,$E$15:$I$18,H$35,FALSE)*VLOOKUP($N219,$E$15:$K$18,7,FALSE)	=VLOOKUP($N219,$E$15:$I$18,I$35,FALSE)*VLOOKUP($N219,$E$15:$K$18,7,FALSE)	=VLOOKUP($O219,$E$23:$I$26,F$35,FALSE)*VLOOKUP($O219,$E$23:$K$26,7,FALSE)	=VLOOKUP($O219,$E$23:$I$26,G$35,FALSE)*VLOOKUP($O219,$E$23:$K$26,7,FALSE)	=VLOOKUP($O219,$E$23:$I$26,H$35,FALSE)*VLOOKUP($O219,$E$23:$K$26,7,FALSE)	=VLOOKUP($O219,$E$23:$I$26,I$35,FALSE)*VLOOKUP($O219,$E$23:$K$26,7,FALSE)	=VLOOKUP($P219,$E$31:$I$33,F$35,FALSE)*VLOOKUP($P219,$E$31:$K$33,7,FALSE)	=VLOOKUP($P219,$E$31:$I$33,G$35,FALSE)*VLOOKUP($P219,$E$31:$K$33,7,FALSE)	=VLOOKUP($P219,$E$31:$I$33,H$35,FALSE)*VLOOKUP($P219,$E$31:$K$33,7,FALSE)	=VLOOKUP($P219,$E$31:$I$33,I$35,FALSE)*VLOOKUP($P219,$E$31:$K$33,7,FALSE)	=VLOOKUP(M219,$E$6:$K$10,7,FALSE)+VLOOKUP(N219,$E$15:$K$18,7,FALSE)+VLOOKUP(O219,$E$23:$K$26,7,FALSE)+VLOOKUP(P219,$E$31:$K$33,7,FALSE)	=(AC219+Y219+U219+Q219)/$AG219	=(AD219+Z219+V219+R219)/$AG219	=(AE219+AA219+W219+S219)/$AG219	=(AF219+AB219+X219+T219)/$AG219	=SUM(AH219:AK219)					>90%	>TsumQ & >Ttemp	Entrenched	0	=AH219	=AI219	=AJ219	=AK219
												>90%	>TsumQ & >Ttemp	Entrenched	-	=VLOOKUP($M220,$E$6:$I$10,F$35,FALSE)*VLOOKUP($M220,$E$6:$K$10,7,FALSE)	=VLOOKUP($M220,$E$6:$I$10,G$35,FALSE)*VLOOKUP($M220,$E$6:$K$10,7,FALSE)	=VLOOKUP($M220,$E$6:$I$10,H$35,FALSE)*VLOOKUP($M220,$E$6:$K$10,7,FALSE)	=VLOOKUP($M220,$E$6:$I$10,I$35,FALSE)*VLOOKUP($M220,$E$6:$K$10,7,FALSE)	=VLOOKUP($N220,$E$15:$I$18,F$35,FALSE)*VLOOKUP($N220,$E$15:$K$18,7,FALSE)	=VLOOKUP($N220,$E$15:$I$18,G$35,FALSE)*VLOOKUP($N220,$E$15:$K$18,7,FALSE)	=VLOOKUP($N220,$E$15:$I$18,H$35,FALSE)*VLOOKUP($N220,$E$15:$K$18,7,FALSE)	=VLOOKUP($N220,$E$15:$I$18,I$35,FALSE)*VLOOKUP($N220,$E$15:$K$18,7,FALSE)	=VLOOKUP($O220,$E$23:$I$26,F$35,FALSE)*VLOOKUP($O220,$E$23:$K$26,7,FALSE)	=VLOOKUP($O220,$E$23:$I$26,G$35,FALSE)*VLOOKUP($O220,$E$23:$K$26,7,FALSE)	=VLOOKUP($O220,$E$23:$I$26,H$35,FALSE)*VLOOKUP($O220,$E$23:$K$26,7,FALSE)	=VLOOKUP($O220,$E$23:$I$26,I$35,FALSE)*VLOOKUP($O220,$E$23:$K$26,7,FALSE)	=VLOOKUP($P220,$E$31:$I$33,F$35,FALSE)*VLOOKUP($P220,$E$31:$K$33,7,FALSE)	=VLOOKUP($P220,$E$31:$I$33,G$35,FALSE)*VLOOKUP($P220,$E$31:$K$33,7,FALSE)	=VLOOKUP($P220,$E$31:$I$33,H$35,FALSE)*VLOOKUP($P220,$E$31:$K$33,7,FALSE)	=VLOOKUP($P220,$E$31:$I$33,I$35,FALSE)*VLOOKUP($P220,$E$31:$K$33,7,FALSE)	=VLOOKUP(M220,$E$6:$K$10,7,FALSE)+VLOOKUP(N220,$E$15:$K$18,7,FALSE)+VLOOKUP(O220,$E$23:$K$26,7,FALSE)+VLOOKUP(P220,$E$31:$K$33,7,FALSE)	=(AC220+Y220+U220+Q220)/$AG220	=(AD220+Z220+V220+R220)/$AG220	=(AE220+AA220+W220+S220)/$AG220	=(AF220+AB220+X220+T220)/$AG220	=SUM(AH220:AK220)					>90%	>TsumQ & >Ttemp	Entrenched	-	=AH220	=AI220	=AJ220	=AK220
												>90%	<TsumQ & <Ttemp	Clean & Diverse	+	=VLOOKUP($M221,$E$6:$I$10,F$35,FALSE)*VLOOKUP($M221,$E$6:$K$10,7,FALSE)	=VLOOKUP($M221,$E$6:$I$10,G$35,FALSE)*VLOOKUP($M221,$E$6:$K$10,7,FALSE)	=VLOOKUP($M221,$E$6:$I$10,H$35,FALSE)*VLOOKUP($M221,$E$6:$K$10,7,FALSE)	=VLOOKUP($M221,$E$6:$I$10,I$35,FALSE)*VLOOKUP($M221,$E$6:$K$10,7,FALSE)	=VLOOKUP($N221,$E$15:$I$18,F$35,FALSE)*VLOOKUP($N221,$E$15:$K$18,7,FALSE)	=VLOOKUP($N221,$E$15:$I$18,G$35,FALSE)*VLOOKUP($N221,$E$15:$K$18,7,FALSE)	=VLOOKUP($N221,$E$15:$I$18,H$35,FALSE)*VLOOKUP($N221,$E$15:$K$18,7,FALSE)	=VLOOKUP($N221,$E$15:$I$18,I$35,FALSE)*VLOOKUP($N221,$E$15:$K$18,7,FALSE)	=VLOOKUP($O221,$E$23:$I$26,F$35,FALSE)*VLOOKUP($O221,$E$23:$K$26,7,FALSE)	=VLOOKUP($O221,$E$23:$I$26,G$35,FALSE)*VLOOKUP($O221,$E$23:$K$26,7,FALSE)	=VLOOKUP($O221,$E$23:$I$26,H$35,FALSE)*VLOOKUP($O221,$E$23:$K$26,7,FALSE)	=VLOOKUP($O221,$E$23:$I$26,I$35,FALSE)*VLOOKUP($O221,$E$23:$K$26,7,FALSE)	=VLOOKUP($P221,$E$31:$I$33,F$35,FALSE)*VLOOKUP($P221,$E$31:$K$33,7,FALSE)	=VLOOKUP($P221,$E$31:$I$33,G$35,FALSE)*VLOOKUP($P221,$E$31:$K$33,7,FALSE)	=VLOOKUP($P221,$E$31:$I$33,H$35,FALSE)*VLOOKUP($P221,$E$31:$K$33,7,FALSE)	=VLOOKUP($P221,$E$31:$I$33,I$35,FALSE)*VLOOKUP($P221,$E$31:$K$33,7,FALSE)	=VLOOKUP(M221,$E$6:$K$10,7,FALSE)+VLOOKUP(N221,$E$15:$K$18,7,FALSE)+VLOOKUP(O221,$E$23:$K$26,7,FALSE)+VLOOKUP(P221,$E$31:$K$33,7,FALSE)	=(AC221+Y221+U221+Q221)/$AG221	=(AD221+Z221+V221+R221)/$AG221	=(AE221+AA221+W221+S221)/$AG221	=(AF221+AB221+X221+T221)/$AG221	=SUM(AH221:AK221)					>90%	<TsumQ & <Ttemp	Clean and diverse	+	=AH221	=AI221	=AJ221	=AK221
												>90%	<TsumQ & <Ttemp	Clean & Diverse	0	=VLOOKUP($M222,$E$6:$I$10,F$35,FALSE)*VLOOKUP($M222,$E$6:$K$10,7,FALSE)	=VLOOKUP($M222,$E$6:$I$10,G$35,FALSE)*VLOOKUP($M222,$E$6:$K$10,7,FALSE)	=VLOOKUP($M222,$E$6:$I$10,H$35,FALSE)*VLOOKUP($M222,$E$6:$K$10,7,FALSE)	=VLOOKUP($M222,$E$6:$I$10,I$35,FALSE)*VLOOKUP($M222,$E$6:$K$10,7,FALSE)	=VLOOKUP($N222,$E$15:$I$18,F$35,FALSE)*VLOOKUP($N222,$E$15:$K$18,7,FALSE)	=VLOOKUP($N222,$E$15:$I$18,G$35,FALSE)*VLOOKUP($N222,$E$15:$K$18,7,FALSE)	=VLOOKUP($N222,$E$15:$I$18,H$35,FALSE)*VLOOKUP($N222,$E$15:$K$18,7,FALSE)	=VLOOKUP($N222,$E$15:$I$18,I$35,FALSE)*VLOOKUP($N222,$E$15:$K$18,7,FALSE)	=VLOOKUP($O222,$E$23:$I$26,F$35,FALSE)*VLOOKUP($O222,$E$23:$K$26,7,FALSE)	=VLOOKUP($O222,$E$23:$I$26,G$35,FALSE)*VLOOKUP($O222,$E$23:$K$26,7,FALSE)	=VLOOKUP($O222,$E$23:$I$26,H$35,FALSE)*VLOOKUP($O222,$E$23:$K$26,7,FALSE)	=VLOOKUP($O222,$E$23:$I$26,I$35,FALSE)*VLOOKUP($O222,$E$23:$K$26,7,FALSE)	=VLOOKUP($P222,$E$31:$I$33,F$35,FALSE)*VLOOKUP($P222,$E$31:$K$33,7,FALSE)	=VLOOKUP($P222,$E$31:$I$33,G$35,FALSE)*VLOOKUP($P222,$E$31:$K$33,7,FALSE)	=VLOOKUP($P222,$E$31:$I$33,H$35,FALSE)*VLOOKUP($P222,$E$31:$K$33,7,FALSE)	=VLOOKUP($P222,$E$31:$I$33,I$35,FALSE)*VLOOKUP($P222,$E$31:$K$33,7,FALSE)	=VLOOKUP(M222,$E$6:$K$10,7,FALSE)+VLOOKUP(N222,$E$15:$K$18,7,FALSE)+VLOOKUP(O222,$E$23:$K$26,7,FALSE)+VLOOKUP(P222,$E$31:$K$33,7,FALSE)	=(AC222+Y222+U222+Q222)/$AG222	=(AD222+Z222+V222+R222)/$AG222	=(AE222+AA222+W222+S222)/$AG222	=(AF222+AB222+X222+T222)/$AG222	=SUM(AH222:AK222)					>90%	<TsumQ & <Ttemp	Clean and diverse	0	=AH222	=AI222	=AJ222	=AK222
												>90%	<TsumQ & <Ttemp	Clean & Diverse	-	=VLOOKUP($M223,$E$6:$I$10,F$35,FALSE)*VLOOKUP($M223,$E$6:$K$10,7,FALSE)	=VLOOKUP($M223,$E$6:$I$10,G$35,FALSE)*VLOOKUP($M223,$E$6:$K$10,7,FALSE)	=VLOOKUP($M223,$E$6:$I$10,H$35,FALSE)*VLOOKUP($M223,$E$6:$K$10,7,FALSE)	=VLOOKUP($M223,$E$6:$I$10,I$35,FALSE)*VLOOKUP($M223,$E$6:$K$10,7,FALSE)	=VLOOKUP($N223,$E$15:$I$18,F$35,FALSE)*VLOOKUP($N223,$E$15:$K$18,7,FALSE)	=VLOOKUP($N223,$E$15:$I$18,G$35,FALSE)*VLOOKUP($N223,$E$15:$K$18,7,FALSE)	=VLOOKUP($N223,$E$15:$I$18,H$35,FALSE)*VLOOKUP($N223,$E$15:$K$18,7,FALSE)	=VLOOKUP($N223,$E$15:$I$18,I$35,FALSE)*VLOOKUP($N223,$E$15:$K$18,7,FALSE)	=VLOOKUP($O223,$E$23:$I$26,F$35,FALSE)*VLOOKUP($O223,$E$23:$K$26,7,FALSE)	=VLOOKUP($O223,$E$23:$I$26,G$35,FALSE)*VLOOKUP($O223,$E$23:$K$26,7,FALSE)	=VLOOKUP($O223,$E$23:$I$26,H$35,FALSE)*VLOOKUP($O223,$E$23:$K$26,7,FALSE)	=VLOOKUP($O223,$E$23:$I$26,I$35,FALSE)*VLOOKUP($O223,$E$23:$K$26,7,FALSE)	=VLOOKUP($P223,$E$31:$I$33,F$35,FALSE)*VLOOKUP($P223,$E$31:$K$33,7,FALSE)	=VLOOKUP($P223,$E$31:$I$33,G$35,FALSE)*VLOOKUP($P223,$E$31:$K$33,7,FALSE)	=VLOOKUP($P223,$E$31:$I$33,H$35,FALSE)*VLOOKUP($P223,$E$31:$K$33,7,FALSE)	=VLOOKUP($P223,$E$31:$I$33,I$35,FALSE)*VLOOKUP($P223,$E$31:$K$33,7,FALSE)	=VLOOKUP(M223,$E$6:$K$10,7,FALSE)+VLOOKUP(N223,$E$15:$K$18,7,FALSE)+VLOOKUP(O223,$E$23:$K$26,7,FALSE)+VLOOKUP(P223,$E$31:$K$33,7,FALSE)	=(AC223+Y223+U223+Q223)/$AG223	=(AD223+Z223+V223+R223)/$AG223	=(AE223+AA223+W223+S223)/$AG223	=(AF223+AB223+X223+T223)/$AG223	=SUM(AH223:AK223)					>90%	<TsumQ & <Ttemp	Clean and diverse	-	=AH223	=AI223	=AJ223	=AK223
												>90%	<TsumQ & <Ttemp	Partially Mobile and diverse	+	=VLOOKUP($M224,$E$6:$I$10,F$35,FALSE)*VLOOKUP($M224,$E$6:$K$10,7,FALSE)	=VLOOKUP($M224,$E$6:$I$10,G$35,FALSE)*VLOOKUP($M224,$E$6:$K$10,7,FALSE)	=VLOOKUP($M224,$E$6:$I$10,H$35,FALSE)*VLOOKUP($M224,$E$6:$K$10,7,FALSE)	=VLOOKUP($M224,$E$6:$I$10,I$35,FALSE)*VLOOKUP($M224,$E$6:$K$10,7,FALSE)	=VLOOKUP($N224,$E$15:$I$18,F$35,FALSE)*VLOOKUP($N224,$E$15:$K$18,7,FALSE)	=VLOOKUP($N224,$E$15:$I$18,G$35,FALSE)*VLOOKUP($N224,$E$15:$K$18,7,FALSE)	=VLOOKUP($N224,$E$15:$I$18,H$35,FALSE)*VLOOKUP($N224,$E$15:$K$18,7,FALSE)	=VLOOKUP($N224,$E$15:$I$18,I$35,FALSE)*VLOOKUP($N224,$E$15:$K$18,7,FALSE)	=VLOOKUP($O224,$E$23:$I$26,F$35,FALSE)*VLOOKUP($O224,$E$23:$K$26,7,FALSE)	=VLOOKUP($O224,$E$23:$I$26,G$35,FALSE)*VLOOKUP($O224,$E$23:$K$26,7,FALSE)	=VLOOKUP($O224,$E$23:$I$26,H$35,FALSE)*VLOOKUP($O224,$E$23:$K$26,7,FALSE)	=VLOOKUP($O224,$E$23:$I$26,I$35,FALSE)*VLOOKUP($O224,$E$23:$K$26,7,FALSE)	=VLOOKUP($P224,$E$31:$I$33,F$35,FALSE)*VLOOKUP($P224,$E$31:$K$33,7,FALSE)	=VLOOKUP($P224,$E$31:$I$33,G$35,FALSE)*VLOOKUP($P224,$E$31:$K$33,7,FALSE)	=VLOOKUP($P224,$E$31:$I$33,H$35,FALSE)*VLOOKUP($P224,$E$31:$K$33,7,FALSE)	=VLOOKUP($P224,$E$31:$I$33,I$35,FALSE)*VLOOKUP($P224,$E$31:$K$33,7,FALSE)	=VLOOKUP(M224,$E$6:$K$10,7,FALSE)+VLOOKUP(N224,$E$15:$K$18,7,FALSE)+VLOOKUP(O224,$E$23:$K$26,7,FALSE)+VLOOKUP(P224,$E$31:$K$33,7,FALSE)	=(AC224+Y224+U224+Q224)/$AG224	=(AD224+Z224+V224+R224)/$AG224	=(AE224+AA224+W224+S224)/$AG224	=(AF224+AB224+X224+T224)/$AG224	=SUM(AH224:AK224)					>90%	<TsumQ & <Ttemp	Partially Mobile and diverse	+	=AH224	=AI224	=AJ224	=AK224
												>90%	<TsumQ & <Ttemp	Partially Mobile and diverse	0	=VLOOKUP($M225,$E$6:$I$10,F$35,FALSE)*VLOOKUP($M225,$E$6:$K$10,7,FALSE)	=VLOOKUP($M225,$E$6:$I$10,G$35,FALSE)*VLOOKUP($M225,$E$6:$K$10,7,FALSE)	=VLOOKUP($M225,$E$6:$I$10,H$35,FALSE)*VLOOKUP($M225,$E$6:$K$10,7,FALSE)	=VLOOKUP($M225,$E$6:$I$10,I$35,FALSE)*VLOOKUP($M225,$E$6:$K$10,7,FALSE)	=VLOOKUP($N225,$E$15:$I$18,F$35,FALSE)*VLOOKUP($N225,$E$15:$K$18,7,FALSE)	=VLOOKUP($N225,$E$15:$I$18,G$35,FALSE)*VLOOKUP($N225,$E$15:$K$18,7,FALSE)	=VLOOKUP($N225,$E$15:$I$18,H$35,FALSE)*VLOOKUP($N225,$E$15:$K$18,7,FALSE)	=VLOOKUP($N225,$E$15:$I$18,I$35,FALSE)*VLOOKUP($N225,$E$15:$K$18,7,FALSE)	=VLOOKUP($O225,$E$23:$I$26,F$35,FALSE)*VLOOKUP($O225,$E$23:$K$26,7,FALSE)	=VLOOKUP($O225,$E$23:$I$26,G$35,FALSE)*VLOOKUP($O225,$E$23:$K$26,7,FALSE)	=VLOOKUP($O225,$E$23:$I$26,H$35,FALSE)*VLOOKUP($O225,$E$23:$K$26,7,FALSE)	=VLOOKUP($O225,$E$23:$I$26,I$35,FALSE)*VLOOKUP($O225,$E$23:$K$26,7,FALSE)	=VLOOKUP($P225,$E$31:$I$33,F$35,FALSE)*VLOOKUP($P225,$E$31:$K$33,7,FALSE)	=VLOOKUP($P225,$E$31:$I$33,G$35,FALSE)*VLOOKUP($P225,$E$31:$K$33,7,FALSE)	=VLOOKUP($P225,$E$31:$I$33,H$35,FALSE)*VLOOKUP($P225,$E$31:$K$33,7,FALSE)	=VLOOKUP($P225,$E$31:$I$33,I$35,FALSE)*VLOOKUP($P225,$E$31:$K$33,7,FALSE)	=VLOOKUP(M225,$E$6:$K$10,7,FALSE)+VLOOKUP(N225,$E$15:$K$18,7,FALSE)+VLOOKUP(O225,$E$23:$K$26,7,FALSE)+VLOOKUP(P225,$E$31:$K$33,7,FALSE)	=(AC225+Y225+U225+Q225)/$AG225	=(AD225+Z225+V225+R225)/$AG225	=(AE225+AA225+W225+S225)/$AG225	=(AF225+AB225+X225+T225)/$AG225	=SUM(AH225:AK225)					>90%	<TsumQ & <Ttemp	Partially Mobile and diverse	0	=AH225	=AI225	=AJ225	=AK225
												>90%	<TsumQ & <Ttemp	Partially Mobile and diverse	-	=VLOOKUP($M226,$E$6:$I$10,F$35,FALSE)*VLOOKUP($M226,$E$6:$K$10,7,FALSE)	=VLOOKUP($M226,$E$6:$I$10,G$35,FALSE)*VLOOKUP($M226,$E$6:$K$10,7,FALSE)	=VLOOKUP($M226,$E$6:$I$10,H$35,FALSE)*VLOOKUP($M226,$E$6:$K$10,7,FALSE)	=VLOOKUP($M226,$E$6:$I$10,I$35,FALSE)*VLOOKUP($M226,$E$6:$K$10,7,FALSE)	=VLOOKUP($N226,$E$15:$I$18,F$35,FALSE)*VLOOKUP($N226,$E$15:$K$18,7,FALSE)	=VLOOKUP($N226,$E$15:$I$18,G$35,FALSE)*VLOOKUP($N226,$E$15:$K$18,7,FALSE)	=VLOOKUP($N226,$E$15:$I$18,H$35,FALSE)*VLOOKUP($N226,$E$15:$K$18,7,FALSE)	=VLOOKUP($N226,$E$15:$I$18,I$35,FALSE)*VLOOKUP($N226,$E$15:$K$18,7,FALSE)	=VLOOKUP($O226,$E$23:$I$26,F$35,FALSE)*VLOOKUP($O226,$E$23:$K$26,7,FALSE)	=VLOOKUP($O226,$E$23:$I$26,G$35,FALSE)*VLOOKUP($O226,$E$23:$K$26,7,FALSE)	=VLOOKUP($O226,$E$23:$I$26,H$35,FALSE)*VLOOKUP($O226,$E$23:$K$26,7,FALSE)	=VLOOKUP($O226,$E$23:$I$26,I$35,FALSE)*VLOOKUP($O226,$E$23:$K$26,7,FALSE)	=VLOOKUP($P226,$E$31:$I$33,F$35,FALSE)*VLOOKUP($P226,$E$31:$K$33,7,FALSE)	=VLOOKUP($P226,$E$31:$I$33,G$35,FALSE)*VLOOKUP($P226,$E$31:$K$33,7,FALSE)	=VLOOKUP($P226,$E$31:$I$33,H$35,FALSE)*VLOOKUP($P226,$E$31:$K$33,7,FALSE)	=VLOOKUP($P226,$E$31:$I$33,I$35,FALSE)*VLOOKUP($P226,$E$31:$K$33,7,FALSE)	=VLOOKUP(M226,$E$6:$K$10,7,FALSE)+VLOOKUP(N226,$E$15:$K$18,7,FALSE)+VLOOKUP(O226,$E$23:$K$26,7,FALSE)+VLOOKUP(P226,$E$31:$K$33,7,FALSE)	=(AC226+Y226+U226+Q226)/$AG226	=(AD226+Z226+V226+R226)/$AG226	=(AE226+AA226+W226+S226)/$AG226	=(AF226+AB226+X226+T226)/$AG226	=SUM(AH226:AK226)					>90%	<TsumQ & <Ttemp	Partially Mobile and diverse	-	=AH226	=AI226	=AJ226	=AK226
												>90%	<TsumQ & <Ttemp	Largely immobile and homogeneous	+	=VLOOKUP($M227,$E$6:$I$10,F$35,FALSE)*VLOOKUP($M227,$E$6:$K$10,7,FALSE)	=VLOOKUP($M227,$E$6:$I$10,G$35,FALSE)*VLOOKUP($M227,$E$6:$K$10,7,FALSE)	=VLOOKUP($M227,$E$6:$I$10,H$35,FALSE)*VLOOKUP($M227,$E$6:$K$10,7,FALSE)	=VLOOKUP($M227,$E$6:$I$10,I$35,FALSE)*VLOOKUP($M227,$E$6:$K$10,7,FALSE)	=VLOOKUP($N227,$E$15:$I$18,F$35,FALSE)*VLOOKUP($N227,$E$15:$K$18,7,FALSE)	=VLOOKUP($N227,$E$15:$I$18,G$35,FALSE)*VLOOKUP($N227,$E$15:$K$18,7,FALSE)	=VLOOKUP($N227,$E$15:$I$18,H$35,FALSE)*VLOOKUP($N227,$E$15:$K$18,7,FALSE)	=VLOOKUP($N227,$E$15:$I$18,I$35,FALSE)*VLOOKUP($N227,$E$15:$K$18,7,FALSE)	=VLOOKUP($O227,$E$23:$I$26,F$35,FALSE)*VLOOKUP($O227,$E$23:$K$26,7,FALSE)	=VLOOKUP($O227,$E$23:$I$26,G$35,FALSE)*VLOOKUP($O227,$E$23:$K$26,7,FALSE)	=VLOOKUP($O227,$E$23:$I$26,H$35,FALSE)*VLOOKUP($O227,$E$23:$K$26,7,FALSE)	=VLOOKUP($O227,$E$23:$I$26,I$35,FALSE)*VLOOKUP($O227,$E$23:$K$26,7,FALSE)	=VLOOKUP($P227,$E$31:$I$33,F$35,FALSE)*VLOOKUP($P227,$E$31:$K$33,7,FALSE)	=VLOOKUP($P227,$E$31:$I$33,G$35,FALSE)*VLOOKUP($P227,$E$31:$K$33,7,FALSE)	=VLOOKUP($P227,$E$31:$I$33,H$35,FALSE)*VLOOKUP($P227,$E$31:$K$33,7,FALSE)	=VLOOKUP($P227,$E$31:$I$33,I$35,FALSE)*VLOOKUP($P227,$E$31:$K$33,7,FALSE)	=VLOOKUP(M227,$E$6:$K$10,7,FALSE)+VLOOKUP(N227,$E$15:$K$18,7,FALSE)+VLOOKUP(O227,$E$23:$K$26,7,FALSE)+VLOOKUP(P227,$E$31:$K$33,7,FALSE)	=(AC227+Y227+U227+Q227)/$AG227	=(AD227+Z227+V227+R227)/$AG227	=(AE227+AA227+W227+S227)/$AG227	=(AF227+AB227+X227+T227)/$AG227	=SUM(AH227:AK227)					>90%	<TsumQ & <Ttemp	Largely immobile and homogeneous	+	=AH227	=AI227	=AJ227	=AK227
												>90%	<TsumQ & <Ttemp	Largely immobile and homogeneous	0	=VLOOKUP($M228,$E$6:$I$10,F$35,FALSE)*VLOOKUP($M228,$E$6:$K$10,7,FALSE)	=VLOOKUP($M228,$E$6:$I$10,G$35,FALSE)*VLOOKUP($M228,$E$6:$K$10,7,FALSE)	=VLOOKUP($M228,$E$6:$I$10,H$35,FALSE)*VLOOKUP($M228,$E$6:$K$10,7,FALSE)	=VLOOKUP($M228,$E$6:$I$10,I$35,FALSE)*VLOOKUP($M228,$E$6:$K$10,7,FALSE)	=VLOOKUP($N228,$E$15:$I$18,F$35,FALSE)*VLOOKUP($N228,$E$15:$K$18,7,FALSE)	=VLOOKUP($N228,$E$15:$I$18,G$35,FALSE)*VLOOKUP($N228,$E$15:$K$18,7,FALSE)	=VLOOKUP($N228,$E$15:$I$18,H$35,FALSE)*VLOOKUP($N228,$E$15:$K$18,7,FALSE)	=VLOOKUP($N228,$E$15:$I$18,I$35,FALSE)*VLOOKUP($N228,$E$15:$K$18,7,FALSE)	=VLOOKUP($O228,$E$23:$I$26,F$35,FALSE)*VLOOKUP($O228,$E$23:$K$26,7,FALSE)	=VLOOKUP($O228,$E$23:$I$26,G$35,FALSE)*VLOOKUP($O228,$E$23:$K$26,7,FALSE)	=VLOOKUP($O228,$E$23:$I$26,H$35,FALSE)*VLOOKUP($O228,$E$23:$K$26,7,FALSE)	=VLOOKUP($O228,$E$23:$I$26,I$35,FALSE)*VLOOKUP($O228,$E$23:$K$26,7,FALSE)	=VLOOKUP($P228,$E$31:$I$33,F$35,FALSE)*VLOOKUP($P228,$E$31:$K$33,7,FALSE)	=VLOOKUP($P228,$E$31:$I$33,G$35,FALSE)*VLOOKUP($P228,$E$31:$K$33,7,FALSE)	=VLOOKUP($P228,$E$31:$I$33,H$35,FALSE)*VLOOKUP($P228,$E$31:$K$33,7,FALSE)	=VLOOKUP($P228,$E$31:$I$33,I$35,FALSE)*VLOOKUP($P228,$E$31:$K$33,7,FALSE)	=VLOOKUP(M228,$E$6:$K$10,7,FALSE)+VLOOKUP(N228,$E$15:$K$18,7,FALSE)+VLOOKUP(O228,$E$23:$K$26,7,FALSE)+VLOOKUP(P228,$E$31:$K$33,7,FALSE)	=(AC228+Y228+U228+Q228)/$AG228	=(AD228+Z228+V228+R228)/$AG228	=(AE228+AA228+W228+S228)/$AG228	=(AF228+AB228+X228+T228)/$AG228	=SUM(AH228:AK228)					>90%	<TsumQ & <Ttemp	Largely immobile and homogeneous	0	=AH228	=AI228	=AJ228	=AK228
												>90%	<TsumQ & <Ttemp	Largely immobile and homogeneous	-	=VLOOKUP($M229,$E$6:$I$10,F$35,FALSE)*VLOOKUP($M229,$E$6:$K$10,7,FALSE)	=VLOOKUP($M229,$E$6:$I$10,G$35,FALSE)*VLOOKUP($M229,$E$6:$K$10,7,FALSE)	=VLOOKUP($M229,$E$6:$I$10,H$35,FALSE)*VLOOKUP($M229,$E$6:$K$10,7,FALSE)	=VLOOKUP($M229,$E$6:$I$10,I$35,FALSE)*VLOOKUP($M229,$E$6:$K$10,7,FALSE)	=VLOOKUP($N229,$E$15:$I$18,F$35,FALSE)*VLOOKUP($N229,$E$15:$K$18,7,FALSE)	=VLOOKUP($N229,$E$15:$I$18,G$35,FALSE)*VLOOKUP($N229,$E$15:$K$18,7,FALSE)	=VLOOKUP($N229,$E$15:$I$18,H$35,FALSE)*VLOOKUP($N229,$E$15:$K$18,7,FALSE)	=VLOOKUP($N229,$E$15:$I$18,I$35,FALSE)*VLOOKUP($N229,$E$15:$K$18,7,FALSE)	=VLOOKUP($O229,$E$23:$I$26,F$35,FALSE)*VLOOKUP($O229,$E$23:$K$26,7,FALSE)	=VLOOKUP($O229,$E$23:$I$26,G$35,FALSE)*VLOOKUP($O229,$E$23:$K$26,7,FALSE)	=VLOOKUP($O229,$E$23:$I$26,H$35,FALSE)*VLOOKUP($O229,$E$23:$K$26,7,FALSE)	=VLOOKUP($O229,$E$23:$I$26,I$35,FALSE)*VLOOKUP($O229,$E$23:$K$26,7,FALSE)	=VLOOKUP($P229,$E$31:$I$33,F$35,FALSE)*VLOOKUP($P229,$E$31:$K$33,7,FALSE)	=VLOOKUP($P229,$E$31:$I$33,G$35,FALSE)*VLOOKUP($P229,$E$31:$K$33,7,FALSE)	=VLOOKUP($P229,$E$31:$I$33,H$35,FALSE)*VLOOKUP($P229,$E$31:$K$33,7,FALSE)	=VLOOKUP($P229,$E$31:$I$33,I$35,FALSE)*VLOOKUP($P229,$E$31:$K$33,7,FALSE)	=VLOOKUP(M229,$E$6:$K$10,7,FALSE)+VLOOKUP(N229,$E$15:$K$18,7,FALSE)+VLOOKUP(O229,$E$23:$K$26,7,FALSE)+VLOOKUP(P229,$E$31:$K$33,7,FALSE)	=(AC229+Y229+U229+Q229)/$AG229	=(AD229+Z229+V229+R229)/$AG229	=(AE229+AA229+W229+S229)/$AG229	=(AF229+AB229+X229+T229)/$AG229	=SUM(AH229:AK229)					>90%	<TsumQ & <Ttemp	Largely immobile and homogeneous	-	=AH229	=AI229	=AJ229	=AK229
												>90%	<TsumQ & <Ttemp	Entrenched	+	=VLOOKUP($M230,$E$6:$I$10,F$35,FALSE)*VLOOKUP($M230,$E$6:$K$10,7,FALSE)	=VLOOKUP($M230,$E$6:$I$10,G$35,FALSE)*VLOOKUP($M230,$E$6:$K$10,7,FALSE)	=VLOOKUP($M230,$E$6:$I$10,H$35,FALSE)*VLOOKUP($M230,$E$6:$K$10,7,FALSE)	=VLOOKUP($M230,$E$6:$I$10,I$35,FALSE)*VLOOKUP($M230,$E$6:$K$10,7,FALSE)	=VLOOKUP($N230,$E$15:$I$18,F$35,FALSE)*VLOOKUP($N230,$E$15:$K$18,7,FALSE)	=VLOOKUP($N230,$E$15:$I$18,G$35,FALSE)*VLOOKUP($N230,$E$15:$K$18,7,FALSE)	=VLOOKUP($N230,$E$15:$I$18,H$35,FALSE)*VLOOKUP($N230,$E$15:$K$18,7,FALSE)	=VLOOKUP($N230,$E$15:$I$18,I$35,FALSE)*VLOOKUP($N230,$E$15:$K$18,7,FALSE)	=VLOOKUP($O230,$E$23:$I$26,F$35,FALSE)*VLOOKUP($O230,$E$23:$K$26,7,FALSE)	=VLOOKUP($O230,$E$23:$I$26,G$35,FALSE)*VLOOKUP($O230,$E$23:$K$26,7,FALSE)	=VLOOKUP($O230,$E$23:$I$26,H$35,FALSE)*VLOOKUP($O230,$E$23:$K$26,7,FALSE)	=VLOOKUP($O230,$E$23:$I$26,I$35,FALSE)*VLOOKUP($O230,$E$23:$K$26,7,FALSE)	=VLOOKUP($P230,$E$31:$I$33,F$35,FALSE)*VLOOKUP($P230,$E$31:$K$33,7,FALSE)	=VLOOKUP($P230,$E$31:$I$33,G$35,FALSE)*VLOOKUP($P230,$E$31:$K$33,7,FALSE)	=VLOOKUP($P230,$E$31:$I$33,H$35,FALSE)*VLOOKUP($P230,$E$31:$K$33,7,FALSE)	=VLOOKUP($P230,$E$31:$I$33,I$35,FALSE)*VLOOKUP($P230,$E$31:$K$33,7,FALSE)	=VLOOKUP(M230,$E$6:$K$10,7,FALSE)+VLOOKUP(N230,$E$15:$K$18,7,FALSE)+VLOOKUP(O230,$E$23:$K$26,7,FALSE)+VLOOKUP(P230,$E$31:$K$33,7,FALSE)	=(AC230+Y230+U230+Q230)/$AG230	=(AD230+Z230+V230+R230)/$AG230	=(AE230+AA230+W230+S230)/$AG230	=(AF230+AB230+X230+T230)/$AG230	=SUM(AH230:AK230)					>90%	<TsumQ & <Ttemp	Entrenched	+	=AH230	=AI230	=AJ230	=AK230
												>90%	<TsumQ & <Ttemp	Entrenched	0	=VLOOKUP($M231,$E$6:$I$10,F$35,FALSE)*VLOOKUP($M231,$E$6:$K$10,7,FALSE)	=VLOOKUP($M231,$E$6:$I$10,G$35,FALSE)*VLOOKUP($M231,$E$6:$K$10,7,FALSE)	=VLOOKUP($M231,$E$6:$I$10,H$35,FALSE)*VLOOKUP($M231,$E$6:$K$10,7,FALSE)	=VLOOKUP($M231,$E$6:$I$10,I$35,FALSE)*VLOOKUP($M231,$E$6:$K$10,7,FALSE)	=VLOOKUP($N231,$E$15:$I$18,F$35,FALSE)*VLOOKUP($N231,$E$15:$K$18,7,FALSE)	=VLOOKUP($N231,$E$15:$I$18,G$35,FALSE)*VLOOKUP($N231,$E$15:$K$18,7,FALSE)	=VLOOKUP($N231,$E$15:$I$18,H$35,FALSE)*VLOOKUP($N231,$E$15:$K$18,7,FALSE)	=VLOOKUP($N231,$E$15:$I$18,I$35,FALSE)*VLOOKUP($N231,$E$15:$K$18,7,FALSE)	=VLOOKUP($O231,$E$23:$I$26,F$35,FALSE)*VLOOKUP($O231,$E$23:$K$26,7,FALSE)	=VLOOKUP($O231,$E$23:$I$26,G$35,FALSE)*VLOOKUP($O231,$E$23:$K$26,7,FALSE)	=VLOOKUP($O231,$E$23:$I$26,H$35,FALSE)*VLOOKUP($O231,$E$23:$K$26,7,FALSE)	=VLOOKUP($O231,$E$23:$I$26,I$35,FALSE)*VLOOKUP($O231,$E$23:$K$26,7,FALSE)	=VLOOKUP($P231,$E$31:$I$33,F$35,FALSE)*VLOOKUP($P231,$E$31:$K$33,7,FALSE)	=VLOOKUP($P231,$E$31:$I$33,G$35,FALSE)*VLOOKUP($P231,$E$31:$K$33,7,FALSE)	=VLOOKUP($P231,$E$31:$I$33,H$35,FALSE)*VLOOKUP($P231,$E$31:$K$33,7,FALSE)	=VLOOKUP($P231,$E$31:$I$33,I$35,FALSE)*VLOOKUP($P231,$E$31:$K$33,7,FALSE)	=VLOOKUP(M231,$E$6:$K$10,7,FALSE)+VLOOKUP(N231,$E$15:$K$18,7,FALSE)+VLOOKUP(O231,$E$23:$K$26,7,FALSE)+VLOOKUP(P231,$E$31:$K$33,7,FALSE)	=(AC231+Y231+U231+Q231)/$AG231	=(AD231+Z231+V231+R231)/$AG231	=(AE231+AA231+W231+S231)/$AG231	=(AF231+AB231+X231+T231)/$AG231	=SUM(AH231:AK231)					>90%	<TsumQ & <Ttemp	Entrenched	0	=AH231	=AI231	=AJ231	=AK231
												>90%	<TsumQ & <Ttemp	Entrenched	-	=VLOOKUP($M232,$E$6:$I$10,F$35,FALSE)*VLOOKUP($M232,$E$6:$K$10,7,FALSE)	=VLOOKUP($M232,$E$6:$I$10,G$35,FALSE)*VLOOKUP($M232,$E$6:$K$10,7,FALSE)	=VLOOKUP($M232,$E$6:$I$10,H$35,FALSE)*VLOOKUP($M232,$E$6:$K$10,7,FALSE)	=VLOOKUP($M232,$E$6:$I$10,I$35,FALSE)*VLOOKUP($M232,$E$6:$K$10,7,FALSE)	=VLOOKUP($N232,$E$15:$I$18,F$35,FALSE)*VLOOKUP($N232,$E$15:$K$18,7,FALSE)	=VLOOKUP($N232,$E$15:$I$18,G$35,FALSE)*VLOOKUP($N232,$E$15:$K$18,7,FALSE)	=VLOOKUP($N232,$E$15:$I$18,H$35,FALSE)*VLOOKUP($N232,$E$15:$K$18,7,FALSE)	=VLOOKUP($N232,$E$15:$I$18,I$35,FALSE)*VLOOKUP($N232,$E$15:$K$18,7,FALSE)	=VLOOKUP($O232,$E$23:$I$26,F$35,FALSE)*VLOOKUP($O232,$E$23:$K$26,7,FALSE)	=VLOOKUP($O232,$E$23:$I$26,G$35,FALSE)*VLOOKUP($O232,$E$23:$K$26,7,FALSE)	=VLOOKUP($O232,$E$23:$I$26,H$35,FALSE)*VLOOKUP($O232,$E$23:$K$26,7,FALSE)	=VLOOKUP($O232,$E$23:$I$26,I$35,FALSE)*VLOOKUP($O232,$E$23:$K$26,7,FALSE)	=VLOOKUP($P232,$E$31:$I$33,F$35,FALSE)*VLOOKUP($P232,$E$31:$K$33,7,FALSE)	=VLOOKUP($P232,$E$31:$I$33,G$35,FALSE)*VLOOKUP($P232,$E$31:$K$33,7,FALSE)	=VLOOKUP($P232,$E$31:$I$33,H$35,FALSE)*VLOOKUP($P232,$E$31:$K$33,7,FALSE)	=VLOOKUP($P232,$E$31:$I$33,I$35,FALSE)*VLOOKUP($P232,$E$31:$K$33,7,FALSE)	=VLOOKUP(M232,$E$6:$K$10,7,FALSE)+VLOOKUP(N232,$E$15:$K$18,7,FALSE)+VLOOKUP(O232,$E$23:$K$26,7,FALSE)+VLOOKUP(P232,$E$31:$K$33,7,FALSE)	=(AC232+Y232+U232+Q232)/$AG232	=(AD232+Z232+V232+R232)/$AG232	=(AE232+AA232+W232+S232)/$AG232	=(AF232+AB232+X232+T232)/$AG232	=SUM(AH232:AK232)					>90%	<TsumQ & <Ttemp	Entrenched	-	=AH232	=AI232	=AJ232	=AK232
												>90%	<TsumQ & >Ttemp	Clean & Diverse	+	=VLOOKUP($M233,$E$6:$I$10,F$35,FALSE)*VLOOKUP($M233,$E$6:$K$10,7,FALSE)	=VLOOKUP($M233,$E$6:$I$10,G$35,FALSE)*VLOOKUP($M233,$E$6:$K$10,7,FALSE)	=VLOOKUP($M233,$E$6:$I$10,H$35,FALSE)*VLOOKUP($M233,$E$6:$K$10,7,FALSE)	=VLOOKUP($M233,$E$6:$I$10,I$35,FALSE)*VLOOKUP($M233,$E$6:$K$10,7,FALSE)	=VLOOKUP($N233,$E$15:$I$18,F$35,FALSE)*VLOOKUP($N233,$E$15:$K$18,7,FALSE)	=VLOOKUP($N233,$E$15:$I$18,G$35,FALSE)*VLOOKUP($N233,$E$15:$K$18,7,FALSE)	=VLOOKUP($N233,$E$15:$I$18,H$35,FALSE)*VLOOKUP($N233,$E$15:$K$18,7,FALSE)	=VLOOKUP($N233,$E$15:$I$18,I$35,FALSE)*VLOOKUP($N233,$E$15:$K$18,7,FALSE)	=VLOOKUP($O233,$E$23:$I$26,F$35,FALSE)*VLOOKUP($O233,$E$23:$K$26,7,FALSE)	=VLOOKUP($O233,$E$23:$I$26,G$35,FALSE)*VLOOKUP($O233,$E$23:$K$26,7,FALSE)	=VLOOKUP($O233,$E$23:$I$26,H$35,FALSE)*VLOOKUP($O233,$E$23:$K$26,7,FALSE)	=VLOOKUP($O233,$E$23:$I$26,I$35,FALSE)*VLOOKUP($O233,$E$23:$K$26,7,FALSE)	=VLOOKUP($P233,$E$31:$I$33,F$35,FALSE)*VLOOKUP($P233,$E$31:$K$33,7,FALSE)	=VLOOKUP($P233,$E$31:$I$33,G$35,FALSE)*VLOOKUP($P233,$E$31:$K$33,7,FALSE)	=VLOOKUP($P233,$E$31:$I$33,H$35,FALSE)*VLOOKUP($P233,$E$31:$K$33,7,FALSE)	=VLOOKUP($P233,$E$31:$I$33,I$35,FALSE)*VLOOKUP($P233,$E$31:$K$33,7,FALSE)	=VLOOKUP(M233,$E$6:$K$10,7,FALSE)+VLOOKUP(N233,$E$15:$K$18,7,FALSE)+VLOOKUP(O233,$E$23:$K$26,7,FALSE)+VLOOKUP(P233,$E$31:$K$33,7,FALSE)	=(AC233+Y233+U233+Q233)/$AG233	=(AD233+Z233+V233+R233)/$AG233	=(AE233+AA233+W233+S233)/$AG233	=(AF233+AB233+X233+T233)/$AG233	=SUM(AH233:AK233)					>90%	<TsumQ & >Ttemp	Clean and diverse	+	=AH233	=AI233	=AJ233	=AK233
												>90%	<TsumQ & >Ttemp	Clean & Diverse	0	=VLOOKUP($M234,$E$6:$I$10,F$35,FALSE)*VLOOKUP($M234,$E$6:$K$10,7,FALSE)	=VLOOKUP($M234,$E$6:$I$10,G$35,FALSE)*VLOOKUP($M234,$E$6:$K$10,7,FALSE)	=VLOOKUP($M234,$E$6:$I$10,H$35,FALSE)*VLOOKUP($M234,$E$6:$K$10,7,FALSE)	=VLOOKUP($M234,$E$6:$I$10,I$35,FALSE)*VLOOKUP($M234,$E$6:$K$10,7,FALSE)	=VLOOKUP($N234,$E$15:$I$18,F$35,FALSE)*VLOOKUP($N234,$E$15:$K$18,7,FALSE)	=VLOOKUP($N234,$E$15:$I$18,G$35,FALSE)*VLOOKUP($N234,$E$15:$K$18,7,FALSE)	=VLOOKUP($N234,$E$15:$I$18,H$35,FALSE)*VLOOKUP($N234,$E$15:$K$18,7,FALSE)	=VLOOKUP($N234,$E$15:$I$18,I$35,FALSE)*VLOOKUP($N234,$E$15:$K$18,7,FALSE)	=VLOOKUP($O234,$E$23:$I$26,F$35,FALSE)*VLOOKUP($O234,$E$23:$K$26,7,FALSE)	=VLOOKUP($O234,$E$23:$I$26,G$35,FALSE)*VLOOKUP($O234,$E$23:$K$26,7,FALSE)	=VLOOKUP($O234,$E$23:$I$26,H$35,FALSE)*VLOOKUP($O234,$E$23:$K$26,7,FALSE)	=VLOOKUP($O234,$E$23:$I$26,I$35,FALSE)*VLOOKUP($O234,$E$23:$K$26,7,FALSE)	=VLOOKUP($P234,$E$31:$I$33,F$35,FALSE)*VLOOKUP($P234,$E$31:$K$33,7,FALSE)	=VLOOKUP($P234,$E$31:$I$33,G$35,FALSE)*VLOOKUP($P234,$E$31:$K$33,7,FALSE)	=VLOOKUP($P234,$E$31:$I$33,H$35,FALSE)*VLOOKUP($P234,$E$31:$K$33,7,FALSE)	=VLOOKUP($P234,$E$31:$I$33,I$35,FALSE)*VLOOKUP($P234,$E$31:$K$33,7,FALSE)	=VLOOKUP(M234,$E$6:$K$10,7,FALSE)+VLOOKUP(N234,$E$15:$K$18,7,FALSE)+VLOOKUP(O234,$E$23:$K$26,7,FALSE)+VLOOKUP(P234,$E$31:$K$33,7,FALSE)	=(AC234+Y234+U234+Q234)/$AG234	=(AD234+Z234+V234+R234)/$AG234	=(AE234+AA234+W234+S234)/$AG234	=(AF234+AB234+X234+T234)/$AG234	=SUM(AH234:AK234)					>90%	<TsumQ & >Ttemp	Clean and diverse	0	=AH234	=AI234	=AJ234	=AK234
												>90%	<TsumQ & >Ttemp	Clean & Diverse	-	=VLOOKUP($M235,$E$6:$I$10,F$35,FALSE)*VLOOKUP($M235,$E$6:$K$10,7,FALSE)	=VLOOKUP($M235,$E$6:$I$10,G$35,FALSE)*VLOOKUP($M235,$E$6:$K$10,7,FALSE)	=VLOOKUP($M235,$E$6:$I$10,H$35,FALSE)*VLOOKUP($M235,$E$6:$K$10,7,FALSE)	=VLOOKUP($M235,$E$6:$I$10,I$35,FALSE)*VLOOKUP($M235,$E$6:$K$10,7,FALSE)	=VLOOKUP($N235,$E$15:$I$18,F$35,FALSE)*VLOOKUP($N235,$E$15:$K$18,7,FALSE)	=VLOOKUP($N235,$E$15:$I$18,G$35,FALSE)*VLOOKUP($N235,$E$15:$K$18,7,FALSE)	=VLOOKUP($N235,$E$15:$I$18,H$35,FALSE)*VLOOKUP($N235,$E$15:$K$18,7,FALSE)	=VLOOKUP($N235,$E$15:$I$18,I$35,FALSE)*VLOOKUP($N235,$E$15:$K$18,7,FALSE)	=VLOOKUP($O235,$E$23:$I$26,F$35,FALSE)*VLOOKUP($O235,$E$23:$K$26,7,FALSE)	=VLOOKUP($O235,$E$23:$I$26,G$35,FALSE)*VLOOKUP($O235,$E$23:$K$26,7,FALSE)	=VLOOKUP($O235,$E$23:$I$26,H$35,FALSE)*VLOOKUP($O235,$E$23:$K$26,7,FALSE)	=VLOOKUP($O235,$E$23:$I$26,I$35,FALSE)*VLOOKUP($O235,$E$23:$K$26,7,FALSE)	=VLOOKUP($P235,$E$31:$I$33,F$35,FALSE)*VLOOKUP($P235,$E$31:$K$33,7,FALSE)	=VLOOKUP($P235,$E$31:$I$33,G$35,FALSE)*VLOOKUP($P235,$E$31:$K$33,7,FALSE)	=VLOOKUP($P235,$E$31:$I$33,H$35,FALSE)*VLOOKUP($P235,$E$31:$K$33,7,FALSE)	=VLOOKUP($P235,$E$31:$I$33,I$35,FALSE)*VLOOKUP($P235,$E$31:$K$33,7,FALSE)	=VLOOKUP(M235,$E$6:$K$10,7,FALSE)+VLOOKUP(N235,$E$15:$K$18,7,FALSE)+VLOOKUP(O235,$E$23:$K$26,7,FALSE)+VLOOKUP(P235,$E$31:$K$33,7,FALSE)	=(AC235+Y235+U235+Q235)/$AG235	=(AD235+Z235+V235+R235)/$AG235	=(AE235+AA235+W235+S235)/$AG235	=(AF235+AB235+X235+T235)/$AG235	=SUM(AH235:AK235)					>90%	<TsumQ & >Ttemp	Clean and diverse	-	=AH235	=AI235	=AJ235	=AK235
												>90%	<TsumQ & >Ttemp	Partially Mobile and diverse	+	=VLOOKUP($M236,$E$6:$I$10,F$35,FALSE)*VLOOKUP($M236,$E$6:$K$10,7,FALSE)	=VLOOKUP($M236,$E$6:$I$10,G$35,FALSE)*VLOOKUP($M236,$E$6:$K$10,7,FALSE)	=VLOOKUP($M236,$E$6:$I$10,H$35,FALSE)*VLOOKUP($M236,$E$6:$K$10,7,FALSE)	=VLOOKUP($M236,$E$6:$I$10,I$35,FALSE)*VLOOKUP($M236,$E$6:$K$10,7,FALSE)	=VLOOKUP($N236,$E$15:$I$18,F$35,FALSE)*VLOOKUP($N236,$E$15:$K$18,7,FALSE)	=VLOOKUP($N236,$E$15:$I$18,G$35,FALSE)*VLOOKUP($N236,$E$15:$K$18,7,FALSE)	=VLOOKUP($N236,$E$15:$I$18,H$35,FALSE)*VLOOKUP($N236,$E$15:$K$18,7,FALSE)	=VLOOKUP($N236,$E$15:$I$18,I$35,FALSE)*VLOOKUP($N236,$E$15:$K$18,7,FALSE)	=VLOOKUP($O236,$E$23:$I$26,F$35,FALSE)*VLOOKUP($O236,$E$23:$K$26,7,FALSE)	=VLOOKUP($O236,$E$23:$I$26,G$35,FALSE)*VLOOKUP($O236,$E$23:$K$26,7,FALSE)	=VLOOKUP($O236,$E$23:$I$26,H$35,FALSE)*VLOOKUP($O236,$E$23:$K$26,7,FALSE)	=VLOOKUP($O236,$E$23:$I$26,I$35,FALSE)*VLOOKUP($O236,$E$23:$K$26,7,FALSE)	=VLOOKUP($P236,$E$31:$I$33,F$35,FALSE)*VLOOKUP($P236,$E$31:$K$33,7,FALSE)	=VLOOKUP($P236,$E$31:$I$33,G$35,FALSE)*VLOOKUP($P236,$E$31:$K$33,7,FALSE)	=VLOOKUP($P236,$E$31:$I$33,H$35,FALSE)*VLOOKUP($P236,$E$31:$K$33,7,FALSE)	=VLOOKUP($P236,$E$31:$I$33,I$35,FALSE)*VLOOKUP($P236,$E$31:$K$33,7,FALSE)	=VLOOKUP(M236,$E$6:$K$10,7,FALSE)+VLOOKUP(N236,$E$15:$K$18,7,FALSE)+VLOOKUP(O236,$E$23:$K$26,7,FALSE)+VLOOKUP(P236,$E$31:$K$33,7,FALSE)	=(AC236+Y236+U236+Q236)/$AG236	=(AD236+Z236+V236+R236)/$AG236	=(AE236+AA236+W236+S236)/$AG236	=(AF236+AB236+X236+T236)/$AG236	=SUM(AH236:AK236)					>90%	<TsumQ & >Ttemp	Partially Mobile and diverse	+	=AH236	=AI236	=AJ236	=AK236
												>90%	<TsumQ & >Ttemp	Partially Mobile and diverse	0	=VLOOKUP($M237,$E$6:$I$10,F$35,FALSE)*VLOOKUP($M237,$E$6:$K$10,7,FALSE)	=VLOOKUP($M237,$E$6:$I$10,G$35,FALSE)*VLOOKUP($M237,$E$6:$K$10,7,FALSE)	=VLOOKUP($M237,$E$6:$I$10,H$35,FALSE)*VLOOKUP($M237,$E$6:$K$10,7,FALSE)	=VLOOKUP($M237,$E$6:$I$10,I$35,FALSE)*VLOOKUP($M237,$E$6:$K$10,7,FALSE)	=VLOOKUP($N237,$E$15:$I$18,F$35,FALSE)*VLOOKUP($N237,$E$15:$K$18,7,FALSE)	=VLOOKUP($N237,$E$15:$I$18,G$35,FALSE)*VLOOKUP($N237,$E$15:$K$18,7,FALSE)	=VLOOKUP($N237,$E$15:$I$18,H$35,FALSE)*VLOOKUP($N237,$E$15:$K$18,7,FALSE)	=VLOOKUP($N237,$E$15:$I$18,I$35,FALSE)*VLOOKUP($N237,$E$15:$K$18,7,FALSE)	=VLOOKUP($O237,$E$23:$I$26,F$35,FALSE)*VLOOKUP($O237,$E$23:$K$26,7,FALSE)	=VLOOKUP($O237,$E$23:$I$26,G$35,FALSE)*VLOOKUP($O237,$E$23:$K$26,7,FALSE)	=VLOOKUP($O237,$E$23:$I$26,H$35,FALSE)*VLOOKUP($O237,$E$23:$K$26,7,FALSE)	=VLOOKUP($O237,$E$23:$I$26,I$35,FALSE)*VLOOKUP($O237,$E$23:$K$26,7,FALSE)	=VLOOKUP($P237,$E$31:$I$33,F$35,FALSE)*VLOOKUP($P237,$E$31:$K$33,7,FALSE)	=VLOOKUP($P237,$E$31:$I$33,G$35,FALSE)*VLOOKUP($P237,$E$31:$K$33,7,FALSE)	=VLOOKUP($P237,$E$31:$I$33,H$35,FALSE)*VLOOKUP($P237,$E$31:$K$33,7,FALSE)	=VLOOKUP($P237,$E$31:$I$33,I$35,FALSE)*VLOOKUP($P237,$E$31:$K$33,7,FALSE)	=VLOOKUP(M237,$E$6:$K$10,7,FALSE)+VLOOKUP(N237,$E$15:$K$18,7,FALSE)+VLOOKUP(O237,$E$23:$K$26,7,FALSE)+VLOOKUP(P237,$E$31:$K$33,7,FALSE)	=(AC237+Y237+U237+Q237)/$AG237	=(AD237+Z237+V237+R237)/$AG237	=(AE237+AA237+W237+S237)/$AG237	=(AF237+AB237+X237+T237)/$AG237	=SUM(AH237:AK237)					>90%	<TsumQ & >Ttemp	Partially Mobile and diverse	0	=AH237	=AI237	=AJ237	=AK237
												>90%	<TsumQ & >Ttemp	Partially Mobile and diverse	-	=VLOOKUP($M238,$E$6:$I$10,F$35,FALSE)*VLOOKUP($M238,$E$6:$K$10,7,FALSE)	=VLOOKUP($M238,$E$6:$I$10,G$35,FALSE)*VLOOKUP($M238,$E$6:$K$10,7,FALSE)	=VLOOKUP($M238,$E$6:$I$10,H$35,FALSE)*VLOOKUP($M238,$E$6:$K$10,7,FALSE)	=VLOOKUP($M238,$E$6:$I$10,I$35,FALSE)*VLOOKUP($M238,$E$6:$K$10,7,FALSE)	=VLOOKUP($N238,$E$15:$I$18,F$35,FALSE)*VLOOKUP($N238,$E$15:$K$18,7,FALSE)	=VLOOKUP($N238,$E$15:$I$18,G$35,FALSE)*VLOOKUP($N238,$E$15:$K$18,7,FALSE)	=VLOOKUP($N238,$E$15:$I$18,H$35,FALSE)*VLOOKUP($N238,$E$15:$K$18,7,FALSE)	=VLOOKUP($N238,$E$15:$I$18,I$35,FALSE)*VLOOKUP($N238,$E$15:$K$18,7,FALSE)	=VLOOKUP($O238,$E$23:$I$26,F$35,FALSE)*VLOOKUP($O238,$E$23:$K$26,7,FALSE)	=VLOOKUP($O238,$E$23:$I$26,G$35,FALSE)*VLOOKUP($O238,$E$23:$K$26,7,FALSE)	=VLOOKUP($O238,$E$23:$I$26,H$35,FALSE)*VLOOKUP($O238,$E$23:$K$26,7,FALSE)	=VLOOKUP($O238,$E$23:$I$26,I$35,FALSE)*VLOOKUP($O238,$E$23:$K$26,7,FALSE)	=VLOOKUP($P238,$E$31:$I$33,F$35,FALSE)*VLOOKUP($P238,$E$31:$K$33,7,FALSE)	=VLOOKUP($P238,$E$31:$I$33,G$35,FALSE)*VLOOKUP($P238,$E$31:$K$33,7,FALSE)	=VLOOKUP($P238,$E$31:$I$33,H$35,FALSE)*VLOOKUP($P238,$E$31:$K$33,7,FALSE)	=VLOOKUP($P238,$E$31:$I$33,I$35,FALSE)*VLOOKUP($P238,$E$31:$K$33,7,FALSE)	=VLOOKUP(M238,$E$6:$K$10,7,FALSE)+VLOOKUP(N238,$E$15:$K$18,7,FALSE)+VLOOKUP(O238,$E$23:$K$26,7,FALSE)+VLOOKUP(P238,$E$31:$K$33,7,FALSE)	=(AC238+Y238+U238+Q238)/$AG238	=(AD238+Z238+V238+R238)/$AG238	=(AE238+AA238+W238+S238)/$AG238	=(AF238+AB238+X238+T238)/$AG238	=SUM(AH238:AK238)					>90%	<TsumQ & >Ttemp	Partially Mobile and diverse	-	=AH238	=AI238	=AJ238	=AK238
												>90%	<TsumQ & >Ttemp	Largely immobile and homogeneous	+	=VLOOKUP($M239,$E$6:$I$10,F$35,FALSE)*VLOOKUP($M239,$E$6:$K$10,7,FALSE)	=VLOOKUP($M239,$E$6:$I$10,G$35,FALSE)*VLOOKUP($M239,$E$6:$K$10,7,FALSE)	=VLOOKUP($M239,$E$6:$I$10,H$35,FALSE)*VLOOKUP($M239,$E$6:$K$10,7,FALSE)	=VLOOKUP($M239,$E$6:$I$10,I$35,FALSE)*VLOOKUP($M239,$E$6:$K$10,7,FALSE)	=VLOOKUP($N239,$E$15:$I$18,F$35,FALSE)*VLOOKUP($N239,$E$15:$K$18,7,FALSE)	=VLOOKUP($N239,$E$15:$I$18,G$35,FALSE)*VLOOKUP($N239,$E$15:$K$18,7,FALSE)	=VLOOKUP($N239,$E$15:$I$18,H$35,FALSE)*VLOOKUP($N239,$E$15:$K$18,7,FALSE)	=VLOOKUP($N239,$E$15:$I$18,I$35,FALSE)*VLOOKUP($N239,$E$15:$K$18,7,FALSE)	=VLOOKUP($O239,$E$23:$I$26,F$35,FALSE)*VLOOKUP($O239,$E$23:$K$26,7,FALSE)	=VLOOKUP($O239,$E$23:$I$26,G$35,FALSE)*VLOOKUP($O239,$E$23:$K$26,7,FALSE)	=VLOOKUP($O239,$E$23:$I$26,H$35,FALSE)*VLOOKUP($O239,$E$23:$K$26,7,FALSE)	=VLOOKUP($O239,$E$23:$I$26,I$35,FALSE)*VLOOKUP($O239,$E$23:$K$26,7,FALSE)	=VLOOKUP($P239,$E$31:$I$33,F$35,FALSE)*VLOOKUP($P239,$E$31:$K$33,7,FALSE)	=VLOOKUP($P239,$E$31:$I$33,G$35,FALSE)*VLOOKUP($P239,$E$31:$K$33,7,FALSE)	=VLOOKUP($P239,$E$31:$I$33,H$35,FALSE)*VLOOKUP($P239,$E$31:$K$33,7,FALSE)	=VLOOKUP($P239,$E$31:$I$33,I$35,FALSE)*VLOOKUP($P239,$E$31:$K$33,7,FALSE)	=VLOOKUP(M239,$E$6:$K$10,7,FALSE)+VLOOKUP(N239,$E$15:$K$18,7,FALSE)+VLOOKUP(O239,$E$23:$K$26,7,FALSE)+VLOOKUP(P239,$E$31:$K$33,7,FALSE)	=(AC239+Y239+U239+Q239)/$AG239	=(AD239+Z239+V239+R239)/$AG239	=(AE239+AA239+W239+S239)/$AG239	=(AF239+AB239+X239+T239)/$AG239	=SUM(AH239:AK239)					>90%	<TsumQ & >Ttemp	Largely immobile and homogeneous	+	=AH239	=AI239	=AJ239	=AK239
												>90%	<TsumQ & >Ttemp	Largely immobile and homogeneous	0	=VLOOKUP($M240,$E$6:$I$10,F$35,FALSE)*VLOOKUP($M240,$E$6:$K$10,7,FALSE)	=VLOOKUP($M240,$E$6:$I$10,G$35,FALSE)*VLOOKUP($M240,$E$6:$K$10,7,FALSE)	=VLOOKUP($M240,$E$6:$I$10,H$35,FALSE)*VLOOKUP($M240,$E$6:$K$10,7,FALSE)	=VLOOKUP($M240,$E$6:$I$10,I$35,FALSE)*VLOOKUP($M240,$E$6:$K$10,7,FALSE)	=VLOOKUP($N240,$E$15:$I$18,F$35,FALSE)*VLOOKUP($N240,$E$15:$K$18,7,FALSE)	=VLOOKUP($N240,$E$15:$I$18,G$35,FALSE)*VLOOKUP($N240,$E$15:$K$18,7,FALSE)	=VLOOKUP($N240,$E$15:$I$18,H$35,FALSE)*VLOOKUP($N240,$E$15:$K$18,7,FALSE)	=VLOOKUP($N240,$E$15:$I$18,I$35,FALSE)*VLOOKUP($N240,$E$15:$K$18,7,FALSE)	=VLOOKUP($O240,$E$23:$I$26,F$35,FALSE)*VLOOKUP($O240,$E$23:$K$26,7,FALSE)	=VLOOKUP($O240,$E$23:$I$26,G$35,FALSE)*VLOOKUP($O240,$E$23:$K$26,7,FALSE)	=VLOOKUP($O240,$E$23:$I$26,H$35,FALSE)*VLOOKUP($O240,$E$23:$K$26,7,FALSE)	=VLOOKUP($O240,$E$23:$I$26,I$35,FALSE)*VLOOKUP($O240,$E$23:$K$26,7,FALSE)	=VLOOKUP($P240,$E$31:$I$33,F$35,FALSE)*VLOOKUP($P240,$E$31:$K$33,7,FALSE)	=VLOOKUP($P240,$E$31:$I$33,G$35,FALSE)*VLOOKUP($P240,$E$31:$K$33,7,FALSE)	=VLOOKUP($P240,$E$31:$I$33,H$35,FALSE)*VLOOKUP($P240,$E$31:$K$33,7,FALSE)	=VLOOKUP($P240,$E$31:$I$33,I$35,FALSE)*VLOOKUP($P240,$E$31:$K$33,7,FALSE)	=VLOOKUP(M240,$E$6:$K$10,7,FALSE)+VLOOKUP(N240,$E$15:$K$18,7,FALSE)+VLOOKUP(O240,$E$23:$K$26,7,FALSE)+VLOOKUP(P240,$E$31:$K$33,7,FALSE)	=(AC240+Y240+U240+Q240)/$AG240	=(AD240+Z240+V240+R240)/$AG240	=(AE240+AA240+W240+S240)/$AG240	=(AF240+AB240+X240+T240)/$AG240	=SUM(AH240:AK240)					>90%	<TsumQ & >Ttemp	Largely immobile and homogeneous	0	=AH240	=AI240	=AJ240	=AK240
												>90%	<TsumQ & >Ttemp	Largely immobile and homogeneous	-	=VLOOKUP($M241,$E$6:$I$10,F$35,FALSE)*VLOOKUP($M241,$E$6:$K$10,7,FALSE)	=VLOOKUP($M241,$E$6:$I$10,G$35,FALSE)*VLOOKUP($M241,$E$6:$K$10,7,FALSE)	=VLOOKUP($M241,$E$6:$I$10,H$35,FALSE)*VLOOKUP($M241,$E$6:$K$10,7,FALSE)	=VLOOKUP($M241,$E$6:$I$10,I$35,FALSE)*VLOOKUP($M241,$E$6:$K$10,7,FALSE)	=VLOOKUP($N241,$E$15:$I$18,F$35,FALSE)*VLOOKUP($N241,$E$15:$K$18,7,FALSE)	=VLOOKUP($N241,$E$15:$I$18,G$35,FALSE)*VLOOKUP($N241,$E$15:$K$18,7,FALSE)	=VLOOKUP($N241,$E$15:$I$18,H$35,FALSE)*VLOOKUP($N241,$E$15:$K$18,7,FALSE)	=VLOOKUP($N241,$E$15:$I$18,I$35,FALSE)*VLOOKUP($N241,$E$15:$K$18,7,FALSE)	=VLOOKUP($O241,$E$23:$I$26,F$35,FALSE)*VLOOKUP($O241,$E$23:$K$26,7,FALSE)	=VLOOKUP($O241,$E$23:$I$26,G$35,FALSE)*VLOOKUP($O241,$E$23:$K$26,7,FALSE)	=VLOOKUP($O241,$E$23:$I$26,H$35,FALSE)*VLOOKUP($O241,$E$23:$K$26,7,FALSE)	=VLOOKUP($O241,$E$23:$I$26,I$35,FALSE)*VLOOKUP($O241,$E$23:$K$26,7,FALSE)	=VLOOKUP($P241,$E$31:$I$33,F$35,FALSE)*VLOOKUP($P241,$E$31:$K$33,7,FALSE)	=VLOOKUP($P241,$E$31:$I$33,G$35,FALSE)*VLOOKUP($P241,$E$31:$K$33,7,FALSE)	=VLOOKUP($P241,$E$31:$I$33,H$35,FALSE)*VLOOKUP($P241,$E$31:$K$33,7,FALSE)	=VLOOKUP($P241,$E$31:$I$33,I$35,FALSE)*VLOOKUP($P241,$E$31:$K$33,7,FALSE)	=VLOOKUP(M241,$E$6:$K$10,7,FALSE)+VLOOKUP(N241,$E$15:$K$18,7,FALSE)+VLOOKUP(O241,$E$23:$K$26,7,FALSE)+VLOOKUP(P241,$E$31:$K$33,7,FALSE)	=(AC241+Y241+U241+Q241)/$AG241	=(AD241+Z241+V241+R241)/$AG241	=(AE241+AA241+W241+S241)/$AG241	=(AF241+AB241+X241+T241)/$AG241	=SUM(AH241:AK241)					>90%	<TsumQ & >Ttemp	Largely immobile and homogeneous	-	=AH241	=AI241	=AJ241	=AK241
												>90%	<TsumQ & >Ttemp	Entrenched	+	=VLOOKUP($M242,$E$6:$I$10,F$35,FALSE)*VLOOKUP($M242,$E$6:$K$10,7,FALSE)	=VLOOKUP($M242,$E$6:$I$10,G$35,FALSE)*VLOOKUP($M242,$E$6:$K$10,7,FALSE)	=VLOOKUP($M242,$E$6:$I$10,H$35,FALSE)*VLOOKUP($M242,$E$6:$K$10,7,FALSE)	=VLOOKUP($M242,$E$6:$I$10,I$35,FALSE)*VLOOKUP($M242,$E$6:$K$10,7,FALSE)	=VLOOKUP($N242,$E$15:$I$18,F$35,FALSE)*VLOOKUP($N242,$E$15:$K$18,7,FALSE)	=VLOOKUP($N242,$E$15:$I$18,G$35,FALSE)*VLOOKUP($N242,$E$15:$K$18,7,FALSE)	=VLOOKUP($N242,$E$15:$I$18,H$35,FALSE)*VLOOKUP($N242,$E$15:$K$18,7,FALSE)	=VLOOKUP($N242,$E$15:$I$18,I$35,FALSE)*VLOOKUP($N242,$E$15:$K$18,7,FALSE)	=VLOOKUP($O242,$E$23:$I$26,F$35,FALSE)*VLOOKUP($O242,$E$23:$K$26,7,FALSE)	=VLOOKUP($O242,$E$23:$I$26,G$35,FALSE)*VLOOKUP($O242,$E$23:$K$26,7,FALSE)	=VLOOKUP($O242,$E$23:$I$26,H$35,FALSE)*VLOOKUP($O242,$E$23:$K$26,7,FALSE)	=VLOOKUP($O242,$E$23:$I$26,I$35,FALSE)*VLOOKUP($O242,$E$23:$K$26,7,FALSE)	=VLOOKUP($P242,$E$31:$I$33,F$35,FALSE)*VLOOKUP($P242,$E$31:$K$33,7,FALSE)	=VLOOKUP($P242,$E$31:$I$33,G$35,FALSE)*VLOOKUP($P242,$E$31:$K$33,7,FALSE)	=VLOOKUP($P242,$E$31:$I$33,H$35,FALSE)*VLOOKUP($P242,$E$31:$K$33,7,FALSE)	=VLOOKUP($P242,$E$31:$I$33,I$35,FALSE)*VLOOKUP($P242,$E$31:$K$33,7,FALSE)	=VLOOKUP(M242,$E$6:$K$10,7,FALSE)+VLOOKUP(N242,$E$15:$K$18,7,FALSE)+VLOOKUP(O242,$E$23:$K$26,7,FALSE)+VLOOKUP(P242,$E$31:$K$33,7,FALSE)	=(AC242+Y242+U242+Q242)/$AG242	=(AD242+Z242+V242+R242)/$AG242	=(AE242+AA242+W242+S242)/$AG242	=(AF242+AB242+X242+T242)/$AG242	=SUM(AH242:AK242)					>90%	<TsumQ & >Ttemp	Entrenched	+	=AH242	=AI242	=AJ242	=AK242
												>90%	<TsumQ & >Ttemp	Entrenched	0	=VLOOKUP($M243,$E$6:$I$10,F$35,FALSE)*VLOOKUP($M243,$E$6:$K$10,7,FALSE)	=VLOOKUP($M243,$E$6:$I$10,G$35,FALSE)*VLOOKUP($M243,$E$6:$K$10,7,FALSE)	=VLOOKUP($M243,$E$6:$I$10,H$35,FALSE)*VLOOKUP($M243,$E$6:$K$10,7,FALSE)	=VLOOKUP($M243,$E$6:$I$10,I$35,FALSE)*VLOOKUP($M243,$E$6:$K$10,7,FALSE)	=VLOOKUP($N243,$E$15:$I$18,F$35,FALSE)*VLOOKUP($N243,$E$15:$K$18,7,FALSE)	=VLOOKUP($N243,$E$15:$I$18,G$35,FALSE)*VLOOKUP($N243,$E$15:$K$18,7,FALSE)	=VLOOKUP($N243,$E$15:$I$18,H$35,FALSE)*VLOOKUP($N243,$E$15:$K$18,7,FALSE)	=VLOOKUP($N243,$E$15:$I$18,I$35,FALSE)*VLOOKUP($N243,$E$15:$K$18,7,FALSE)	=VLOOKUP($O243,$E$23:$I$26,F$35,FALSE)*VLOOKUP($O243,$E$23:$K$26,7,FALSE)	=VLOOKUP($O243,$E$23:$I$26,G$35,FALSE)*VLOOKUP($O243,$E$23:$K$26,7,FALSE)	=VLOOKUP($O243,$E$23:$I$26,H$35,FALSE)*VLOOKUP($O243,$E$23:$K$26,7,FALSE)	=VLOOKUP($O243,$E$23:$I$26,I$35,FALSE)*VLOOKUP($O243,$E$23:$K$26,7,FALSE)	=VLOOKUP($P243,$E$31:$I$33,F$35,FALSE)*VLOOKUP($P243,$E$31:$K$33,7,FALSE)	=VLOOKUP($P243,$E$31:$I$33,G$35,FALSE)*VLOOKUP($P243,$E$31:$K$33,7,FALSE)	=VLOOKUP($P243,$E$31:$I$33,H$35,FALSE)*VLOOKUP($P243,$E$31:$K$33,7,FALSE)	=VLOOKUP($P243,$E$31:$I$33,I$35,FALSE)*VLOOKUP($P243,$E$31:$K$33,7,FALSE)	=VLOOKUP(M243,$E$6:$K$10,7,FALSE)+VLOOKUP(N243,$E$15:$K$18,7,FALSE)+VLOOKUP(O243,$E$23:$K$26,7,FALSE)+VLOOKUP(P243,$E$31:$K$33,7,FALSE)	=(AC243+Y243+U243+Q243)/$AG243	=(AD243+Z243+V243+R243)/$AG243	=(AE243+AA243+W243+S243)/$AG243	=(AF243+AB243+X243+T243)/$AG243	=SUM(AH243:AK243)					>90%	<TsumQ & >Ttemp	Entrenched	0	=AH243	=AI243	=AJ243	=AK243
												>90%	<TsumQ & >Ttemp	Entrenched	-	=VLOOKUP($M244,$E$6:$I$10,F$35,FALSE)*VLOOKUP($M244,$E$6:$K$10,7,FALSE)	=VLOOKUP($M244,$E$6:$I$10,G$35,FALSE)*VLOOKUP($M244,$E$6:$K$10,7,FALSE)	=VLOOKUP($M244,$E$6:$I$10,H$35,FALSE)*VLOOKUP($M244,$E$6:$K$10,7,FALSE)	=VLOOKUP($M244,$E$6:$I$10,I$35,FALSE)*VLOOKUP($M244,$E$6:$K$10,7,FALSE)	=VLOOKUP($N244,$E$15:$I$18,F$35,FALSE)*VLOOKUP($N244,$E$15:$K$18,7,FALSE)	=VLOOKUP($N244,$E$15:$I$18,G$35,FALSE)*VLOOKUP($N244,$E$15:$K$18,7,FALSE)	=VLOOKUP($N244,$E$15:$I$18,H$35,FALSE)*VLOOKUP($N244,$E$15:$K$18,7,FALSE)	=VLOOKUP($N244,$E$15:$I$18,I$35,FALSE)*VLOOKUP($N244,$E$15:$K$18,7,FALSE)	=VLOOKUP($O244,$E$23:$I$26,F$35,FALSE)*VLOOKUP($O244,$E$23:$K$26,7,FALSE)	=VLOOKUP($O244,$E$23:$I$26,G$35,FALSE)*VLOOKUP($O244,$E$23:$K$26,7,FALSE)	=VLOOKUP($O244,$E$23:$I$26,H$35,FALSE)*VLOOKUP($O244,$E$23:$K$26,7,FALSE)	=VLOOKUP($O244,$E$23:$I$26,I$35,FALSE)*VLOOKUP($O244,$E$23:$K$26,7,FALSE)	=VLOOKUP($P244,$E$31:$I$33,F$35,FALSE)*VLOOKUP($P244,$E$31:$K$33,7,FALSE)	=VLOOKUP($P244,$E$31:$I$33,G$35,FALSE)*VLOOKUP($P244,$E$31:$K$33,7,FALSE)	=VLOOKUP($P244,$E$31:$I$33,H$35,FALSE)*VLOOKUP($P244,$E$31:$K$33,7,FALSE)	=VLOOKUP($P244,$E$31:$I$33,I$35,FALSE)*VLOOKUP($P244,$E$31:$K$33,7,FALSE)	=VLOOKUP(M244,$E$6:$K$10,7,FALSE)+VLOOKUP(N244,$E$15:$K$18,7,FALSE)+VLOOKUP(O244,$E$23:$K$26,7,FALSE)+VLOOKUP(P244,$E$31:$K$33,7,FALSE)	=(AC244+Y244+U244+Q244)/$AG244	=(AD244+Z244+V244+R244)/$AG244	=(AE244+AA244+W244+S244)/$AG244	=(AF244+AB244+X244+T244)/$AG244	=SUM(AH244:AK244)					>90%	<TsumQ & >Ttemp	Entrenched	-	=AH244	=AI244	=AJ244	=AK244
[truncated: 14 more columns]
