# Supplementary material for: Designing flows to enhance ecosystem functioning in heavily altered rivers
Source: Ecol Appl. 2019 Oct 18;30(1):e02005. doi: 10.1002/eap.2005 (PMC9285520; doi:10.1002/eap.2005)
Supplement: Supplementary file 4 [file EAP-30-e02005-s001.zip › ERMcase studies_manuscript_ChannelStructure.csv]

ERM Channel Structure Case Study - Hydrology: Recent Past, Reach: 3a	2. Narration		3. Conversion of Channel Maintenance Flow Index (CMFI) to Channel Structure Probabilities																								4. Final Results
NOTE: Email dan.baker@colostate.edu to request a Microsoft Excel version of this .CSV file. Due to journal constraints we were required to put the information into .CSV format.
Case Study Overview	The channel structure computations are a function of the interaction of the hydrology of each flow scenario and the channel/sediment conditions in each reach. The goal of this process is to compute scores for both fine sediment flushing and bed mobility, then to collapse these scores into a probabilistic estimate of the channel structure falling into one of the following states (further described…
To navigate this example read the information from left to right (#'s reference sections as listed in row 1 of this spreadsheet).	A.This spreadsheet demonstrates the computations on the Recent Past Scenario and on Reach: #3a a confined section below Larimer & Weld Diversion. Note that all computations below are demonstrated in line 19 of this spreadsheet. All flow data consists of daily average discharge from 11/1/1949 to 10/31/2005. The Recent Past flow scenario used in this case study is based upon historic gage data. Not…									Return Interval									Class	Description	Max Mean Prob				Bank Stabilization
a. Look at the 1. ERM Conceptual diagram (below). All bold nodes contribute to channel structure. The red capital letters provide a reference to the lettered steps in the Narration.	B.The extent of both Fine Sediment Flushing and Bed Mobilization were computed using the Channel Maintenance Flow Index (CMFI) that was developed for this project (see ERM Appendix B1 https://www.fcgov.com/naturalareas/pdf/erm_appendix.pdf?1421099850 for more details on this shear stress exceedance relationship which also incorporates duration).									Ranges		Weighting factors		NOTE: values in cells O6:R9 used for interpolation of value function and SD in columns M and N below					1	minimal	no change				Reach	Class
b. Read the 2. Narration for a synthesis of the steps involved for this particular example. Note that the computational steps in the spreadsheet are also cross referenced to these lettered steps.	?While the two indices were computed independently, they can be thought of as a continuous channel-maintenance gradient from the lowest probability for Fine Sediment Flushing to the highest probability of Bed Mobilization. Flushing transitions to full bed Mobility when CMFI-F exceeds 1.0. The computed values for the Recent Past flow scenario result in a CMFI-F = 1.12 and CMFI-M = 0.54.				CMFI_F	CMFI_M	Value Function Mean			RI_F	RI_M	*mean	*SD	mean(Fslope)	mean(Mslope)	SD(Fslope)	SD(Mslope)		2	altered	0.875				3a	3
c. Investigate the computations detailing the 3. Conversion of Channel Maintenance Flows to Channel Structure Probabilities.	C.Next, the CMFI values were converted into a single mean probability of optimal Channel Condition (scaled from 0 to 1) using a value function (as seen in Figure B1.5 of the ERM Appendix https://www.fcgov.com/naturalareas/pdf/erm_appendix.pdf?1421099850). CMFI-F and CMFI-M scores are thus translated into an initial estimate of 52% probability of optimal Channel Structure in Reach 3a given the Rec…				0	0	0			0	0	1.2	0.7						3	protected	0.75				3b	3
d. See 4. Final Results including both a probability distribution and also a single expected value.	D.A subsequent step in this analysis adjusts the uncertainty and level of this prediction based upon the frequency of adequate flood flows. Due to the frequency of Bed Mobility inducing peak flows (return interval of 4.7 years for a tau*_c > 0.030 which is longer than the desired return interval (3 years)), the probability was adjusted down to 37% and the standard deviation set to 0.19.				0.5	0	0.2		Min	1.3	2	1.2	0.7	-1	-0.2	4	0.3		4	stabilized	0.625				6	2
	E.Bank stabilization (summarized in Table II.28 of the ERM Report https://www.fcgov.com/naturalareas/pdf/erm_report.pdf?1421086603) is a rating of how much of the banks are rip-rapped, leveed, or otherwise not able to be moved or eroded. Reach 3a is classified as protected. Thus, Bank Stabilization is used to cap the upper limit mean of the Channel Structure probabilities. Reach 3a with its prote…				1	0.33333	0.4		Desired	1.5	3	1	1	-0.2	-0.175	0.057142857	0.2								7	2
	F.Finally, the mean and estimated standard deviations are turned into a normal distribution across the four states of Channel Structure. The first step in this process was to compute the cumulative probabilities.					0.666666	0.6		Max	5	7	0.3	2
	G.Finally the discrete probabilities were computed for each state. For this case study, there is a 26% probability of the Channel Structure being Entrenched, 50% largely immobile and homogeneous, 22% Partially mobile and diverse, and 2% Clean and diverse. As a final step a single expected value was computed to represent the final probability distribution.					1	0.8			Weight if > MAX		0	3						Thresholds between classes
						1.33	1											0	0.25	0.5	0.75	1
			Narration A		Narration B			Narration C				Narration D				Narration E				Narration F							Narration G
								0.25	NOTE: Cell I14 value is assumed typical standard deviation for mean of 1. This SD is reduced proportionately for smaller means in column I.					over 1.0				Cumulative Probabilities							Final probabilities for each state
			Scenario	Reach	CMFI Flushing t*c=0.021	CMFI Mobility t*c=0.030	(based on above Value Function) Mean	(multiple of mean) Standard Deviation	Cntrl'ng? Flushing or Mobility	Return Interval_F (yr)	Return Interval_M (yr)	Frequency Weight (Mean)	Frequency Weight (SD)	Weighted Mean	Weighted Standard Deviation	Bank Stabilization	Stabilization Weighted Mean	Below 0	Armored and clogged	Armored but flushed	Partially Open	Open and Diverse	Above 1		Entrenched	Largely immobile and homogeneous	Partially mobile and diverse	Clean and diverse	sum (check)
			Reconstructed Native	3a	3.583501724	1.68900775	1	0.25	M	1.212765957	1.461538462	1.2	0.7	1.2	0.176	3	0.75	1.01592E-05	0.002249257	0.077737696	0.5	0.922262304	0.077737696		0.002249257	0.07548844	0.422262304	0.5	1
			Reconstructed Native	3b	5.08722842	2.126450044	1	0.25	M	1.075471698	1.390243902	1.2	0.7	1.2	0.176	3	0.75	1.01592E-05	0.002249257	0.077737696	0.5	0.922262304	0.077737696		0.002249257	0.07548844	0.422262304	0.5	1
			Reconstructed Native	7	6.485851255	6.098359103	1	0.25	M	0.980844156	1.117647059	1.2	0.7	1.2	0.176	2	0.875	3.32029E-07	0.000191786	0.016557682	0.238781606	0.761218394	0.238781606		0.000191786	0.016365896	0.222223924	0.761218394	1
			Recent Past	3a	1.122776883	0.541531892	0.524919135	0.131229784	M	2.1	4.666666667	0.708333333	1.333333333	0.371817721	0.175973045	3	0.371817721	0.017303624	0.244389494	0.766821727	0.98418645	0.999821349	0.000178651		0.244389494	0.522432234	0.217364722	0.01581355	1
			Recent Past	3b	1.833707219	0.697339131	0.618403479	0.15460087	M	1.555555556	3.5	0.9125	1.1	0.564293174	0.171060957	3	0.564293174	0.000485523	0.033081569	0.353514394	0.861175948	0.994568654	0.005431346		0.033081569	0.320432826	0.507661553	0.138824052	1
			Recent Past	7	2.135684063	1.766827273	1	0.25	M	1.448275862	2.05	1.19	0.715	1.19	0.17975	2	0.875	5.64032E-07	0.00025348	0.018478857	0.243399106	0.756600894	0.243399106		0.00025348	0.018225377	0.224920249	0.756600894	1
			Present Operations	3a	0.219875912	0.176935193	0.087950365	0.021987591	F	6.847402597	13.42666667	0	3	0	0.066962774	3	0	0.5	0.999905551	1	1	1	0		0.999905551	9.44495E-05	4.10783E-14	0	1
			Present Operations	3b	0.562885363	0.189392408	0.225154145	0.056288536	F	3.8	12.56923077	0.54	1.131428571	0.121583238	0.064686458	3	0.121583238	0.030082813	0.976439923	0.999999998	1	1	0		0.976439923	0.023560074	2.45764E-09	0	1
			Present Operations	7	1.622359885	0.50584296	0.503505776	0.125876444	M	2.714285714	5.181818182	0.618181818	1.436363636	0.311258116	0.181804347	2	0.311258116	0.043443735	0.368079076	0.850402065	0.992094818	0.99992418	7.58199E-05		0.368079076	0.482322988	0.141692754	0.007905182	1
			Additional Water Development	3a	0.075035811	0.072490764	0.030014325	0.007503581	F	25.06473214	39.9	0	3	0	0.023510743	3	0	0.5	1	1	1	1	0		1	0	0	0	1
			Additional Water Development	3b	0.141777159	0.082543443	0.056710864	0.014177716	F	16.75223214	35.07692308	0	3	0	0.043533148	3	0	0.5	0.999999995	1	1	1	0		0.999999995	4.65755E-09	0	0	1
			Additional Water Development	7	0.33352817	0.182229601	0.133411268	0.033352817	F	7.818993506	18.05	0	3	0	0.101058451	2	0	0.5	0.993316071	0.999999624	1	1	0		0.993316071	0.006683553	3.75609E-07	5.79536E-14	1
			Driest Climate	3a	0.012298073	0	0.004919229	0.001229807	F	27.25081169	100	0	3	0	0.004689422	3	0	0.5	1	1	1	1	0		1	0	0	0	1
			Driest Climate	3b	0.0339302	0	0.01357208	0.00339302	F	24.10285714	100	0	3	0	0.01117906	3	0	0.5	1	1	1	1	0		1	0	0	0	1
			Driest Climate	7	0.135653929	0.023829743	0.054261572	0.013565393	F	9.738857143	22.39285714	0	3	0	0.041696179	2	0	0.5	0.999999999	1	1	1	0		0.999999999	1.01272E-09	0	0	1
			StableBase-LowPeak	3a	0	0	0	0	F	100	100	0	3	0	0.001	3	0	0.5	1	1	1	1	0		1	0	0	0	1
			StableBase-LowPeak	3b	0	0	0	0	F	100	100	0	3	0	0.001	3	0	0.5	1	1	1	1	0		1	0	0	0	1
			StableBase-LowPeak	7	0.853401206	0	0.341360483	0.085340121	F	1.327639752	100	1.172360248	0.810559006	0.40019746	0.070173203	2	0.40019746	5.88601E-09	0.016161955	0.922520471	0.99999969	1	0		0.016161955	0.906358516	0.077479219	3.10058E-07	1
			HighBase-ModeratePeak	3a	0.171930953	0	0.068772381	0.017193095	F	1.327639752	100	1.172360248	0.810559006	0.080626006	0.014936018	3	0.080626006	3.36766E-08	1	1	1	1	0		1	0	0	0	1
			HighBase-ModeratePeak	3b	0.900505687	0	0.360202275	0.090050569	F	1.017857143	100	1.2	0.7	0.43224273	0.064035398	3	0.43224273	7.38924E-12	0.002213828	0.855000111	0.999999652	1	0		0.002213828	0.852786283	0.144999541	3.48473E-07	1
			HighBase-ModeratePeak	7	1.573356085	0.511473399	0.506884039	0.12672101	M	1.017857143	1.130952381	1.2	0.7	0.608260847	0.089704707	2	0.608260847	5.97968E-12	3.25141E-05	0.113743409	0.942953862	0.999993701	6.29865E-06		3.25141E-05	0.113710894	0.829210454	0.057046138	1
			DryBase-HighPeak	3a	1.749410177	1.36920556	1	0.25	M	1.21577381	1.300595238	1.2	0.7	1.2	0.176	3	0.75	1.01592E-05	0.002249257	0.077737696	0.5	0.922262304	0.077737696		0.002249257	0.07548844	0.422262304	0.5	1
			DryBase-HighPeak	3b	1.915654216	1.695489331	1	0.25	M	1.21042471	1.292953668	1.2	0.7	1.2	0.176	3	0.75	1.01592E-05	0.002249257	0.077737696	0.5	0.922262304	0.077737696		0.002249257	0.07548844	0.422262304	0.5	1
			DryBase-HighPeak	7	1.322907252	3.643086336	1	0.25	M	1.183554817	1.254568106	1.2	0.7	1.2	0.176	2	0.875	3.32029E-07	0.000191786	0.016557682	0.238781606	0.761218394	0.238781606		0.000191786	0.016365896	0.222223924	0.761218394	1
			StableBase-HighPeak	3a	1.683136433	1.19755939	0.918535634	0.229633908	M	1.221428571	1.308673469	1.2	0.7	1.102242761	0.161743736	3	0.75	1.76781E-06	0.000996378	0.061093966	0.5	0.938906034	0.061093966		0.000996378	0.060097588	0.438906034	0.5	1
			StableBase-HighPeak	3b	2.031270516	1.552771596	1	0.25	M	1.21577381	1.300595238	1.2	0.7	1.2	0.176	3	0.75	1.01592E-05	0.002249257	0.077737696	0.5	0.922262304	0.077737696		0.002249257	0.07548844	0.422262304	0.5	1
			StableBase-HighPeak	7	1.243992893	3.183891348	1	0.25	M	1.1875	1.260204082	1.2	0.7	1.2	0.176	2	0.875	3.32029E-07	0.000191786	0.016557682	0.238781606	0.761218394	0.238781606		0.000191786	0.016365896	0.222223924	0.761218394	1
																									Single Expected Value for Recent Past in Reach 3a, reported in Figure 6 of manuscript
																									State	Entrenched	Largely immobile and homogeneous	Partially mobile and diverse	Clean and diverse
																									Prob for each state	0.244389494	0.522432234	0.217364722	0.01581355
																									Scaling parameters	0	0.333	0.666	1
																									Partial probabilities	0	0.173969934	0.144764905	0.01581355
																											Expected Value		0.334548389
	Table numbers correspond to those in Shanahan et al. 2014, https://www.fcgov.com/naturalareas/eco-response.php
